# Supplementary material for: Prospects for artificial intelligence-enhanced electrocardiogram as a unified screening tool for cardiac and non-cardiac conditions: an explorative study in emergency care
Source: Eur Heart J Digit Health. 2024 May 12;5(4):454–60. doi: 10.1093/ehjdh/ztae039 (PMC11284007; doi:10.1093/ehjdh/ztae039)
Supplement: ztae039_Supplementary_Data [file ztae039_supplementary_data.zip]

Archive with 6 entries (6 files):
- demo_label_correlations_ed.csv
- label_correlations_ed_wo_parents.csv
- label_correlations_ed_w_parents.csv
- MIMIC_ECG.docx
- Results_MIMIC_IV_ECG_ICD.csv
- Supplement.pdf
