# Supplementary material for: Prospects for artificial intelligence-enhanced electrocardiogram as a unified screening tool for cardiac and non-cardiac conditions: an explorative study in emergency care
Source: Eur Heart J Digit Health. 2024 May 12;5(4):454–60. doi: 10.1093/ehjdh/ztae039 (PMC11284007; doi:10.1093/ehjdh/ztae039)
Supplement: ztae039_Supplementary_Data [file ztae039_supplementary_data.zip › demo_label_correlations_ed.csv]

code1	demo1	mcc	corr	occ	descr1	mcc_abs
E78	age_gteq_60	0.30003292797961573	0.58421504941978142	0.7956356568601467	Disorders of lipoprotein metabolism and other lipidemias	0.30003292797961573
E78	age_gteq_50	0.29446925803589541	0.60419937390668077	0.94109020231469209	Disorders of lipoprotein metabolism and other lipidemias	0.29446925803589541
I48	age_gteq_70	0.28690077880015891	0.45101651862789482	0.69687162891046384	Atrial fibrillation and flutter	0.28690077880015891
I48	age_gteq_60	0.26874457926157652	0.46137639001196118	0.88179002679472462	Atrial fibrillation and flutter	0.26874457926157652
E785	age_gteq_60	0.26782456304329949	0.52386761422697159	0.80940143727826797	Hyperlipidemia, unspecified	0.26782456304329949
Z66	age_gteq_80	0.25728549571444193	0.33833250560687228	0.5825289966745073	Do not resuscitate	0.25728549571444193
I48	age_gteq_80	0.25577813486349088	0.38727535982255828	0.43675401050909979	Atrial fibrillation and flutter	0.25577813486349088
E785	age_gteq_50	0.25489237595401482	0.53579561133054676	0.94678431729282275	Hyperlipidemia, unspecified	0.25489237595401482
I25	age_gteq_60	0.25350619838569899	0.4840507764092295	0.82763326463543696	Chronic ischemic heart disease	0.25350619838569899
E78	age_gteq_70	0.25316801539840611	0.50704707071741706	0.55826486438731338	Disorders of lipoprotein metabolism and other lipidemias	0.25316801539840611
I10	age_gteq_50	0.25299062325925908	0.61886308812847501	0.89776837716878177	Essential (primary) hypertension	0.25299062325925908
I50	age_gteq_70	0.2519961416523695	0.42561010068901339	0.65785624738821558	Heart failure	0.2519961416523695
E78	age_gteq_40	0.24998675059469469	0.59352287899590328	0.98676561533704388	Disorders of lipoprotein metabolism and other lipidemias	0.24998675059469469
I489	age_gteq_70	0.2499529510280247	0.40276948134866108	0.69269239060142274	Unspecified atrial fibrillation and atrial flutter	0.2499529510280247
I251	age_gteq_60	0.24981565517734841	0.47262901460947299	0.83378795066413658	Atherosclerotic heart disease of native coronary artery	0.24981565517734841
I4891	age_gteq_70	0.24901117733198599	0.39625669179986162	0.70279688216414493	Unspecified atrial fibrillation	0.24901117733198599
I10	age_gteq_40	0.2456866768832264	0.62737913980851778	0.97146097725461344	Essential (primary) hypertension	0.2456866768832264
I2510	age_gteq_60	0.24395630711546121	0.46006733750504469	0.83762276186566453	Atherosclerotic heart disease of native coronary artery without angina pectoris	0.24395630711546121
F039	age_gteq_80	0.24213050576746589	0.290650259487167	0.7512337781027234	Unspecified dementia	0.24213050576746589
F03	age_gteq_80	0.24213050576746589	0.290650259487167	0.7512337781027234	Unspecified dementia	0.24213050576746589
I50	age_gteq_60	0.23931196068109159	0.44364061009477967	0.84820309235269531	Heart failure	0.23931196068109159
N40	male	0.2373463692979377	0.31768701441401109	1	Benign prostatic hyperplasia	0.2373463692979377
N40	female	-0.2373463692979377	0	0	Benign prostatic hyperplasia	0.2373463692979377
F0390	age_gteq_80	0.23627729146435161	0.28366623487133402	0.75255151165029843	Unspecified dementia, unspecified severity, without behavioral disturbance, psychotic disturbance, mood disturbance, and anxiety	0.23627729146435161
I489	age_gteq_60	0.2344878246242604	0.41284271970908593	0.87824962276352658	Unspecified atrial fibrillation and atrial flutter	0.2344878246242604
I25	age_gteq_70	0.23229722024154431	0.43602637697025121	0.60271263855623014	Chronic ischemic heart disease	0.23229722024154431
E785	age_gteq_70	0.23108811205804139	0.45955489636003211	0.57402437915036841	Hyperlipidemia, unspecified	0.23108811205804139
Z66	age_gteq_70	0.23032902459922189	0.33486471662257938	0.78992619028307243	Do not resuscitate	0.23032902459922189
I25	age_gteq_50	0.2302469399783067	0.48699710650138123	0.95231994652704288	Chronic ischemic heart disease	0.2302469399783067
I4891	age_gteq_60	0.22982449201135841	0.4024251922845386	0.88285190279688219	Unspecified atrial fibrillation	0.22982449201135841
I251	age_gteq_70	0.22936567133741501	0.4267883984080193	0.60869307400379502	Atherosclerotic heart disease of native coronary artery	0.22936567133741501
I4891	age_gteq_80	0.22770463960140719	0.34554627003990063	0.44731774415405778	Unspecified atrial fibrillation	0.22770463960140719
I2510	age_gteq_70	0.22710063518021209	0.41812395055403478	0.61543562699340004	Atherosclerotic heart disease of native coronary artery without angina pectoris	0.22710063518021209
I251	age_gteq_50	0.22657685542529901	0.47427577580421171	0.95692006641366223	Atherosclerotic heart disease of native coronary artery	0.22657685542529901
I489	age_gteq_80	0.22587375724017261	0.34801912018526893	0.43686139254149597	Unspecified atrial fibrillation and atrial flutter	0.22587375724017261
I50	age_gteq_80	0.22504188747670209	0.36198219013151289	0.40837860426243211	Heart failure	0.22504188747670209
Z66	age_gteq_90	0.22158293463494949	0.27016407440737572	0.25030416092140478	Do not resuscitate	0.22158293463494949
Z66	age_gteq_90_lt105	0.22158293463494949	0.27016407440737572	0.25030416092140478	Do not resuscitate	0.22158293463494949
Z79	age_gteq_60	0.2212239010798813	0.50911528712470022	0.75961232583292682	Long term (current) drug therapy	0.2212239010798813
I2510	age_gteq_50	0.21858531449618049	0.45980257466060842	0.95743202703129437	Atherosclerotic heart disease of native coronary artery without angina pectoris	0.21858531449618049
I10	age_gteq_60	0.214371533311561	0.56476699003431641	0.7163570596529949	Essential (primary) hypertension	0.214371533311561
I48	age_gteq_50	0.21378703243180339	0.44147366670480809	0.96499286633956227	Atrial fibrillation and flutter	0.21378703243180339
E785	age_gteq_40	0.21300902727847959	0.52412630336362842	0.98858364413717825	Hyperlipidemia, unspecified	0.21300902727847959
Z79	age_gteq_50	0.21281430634075221	0.53152569463749111	0.9070048565308676	Long term (current) drug therapy	0.21281430634075221
Z8789	age_gteq_60	0.21163712652630859	0.42543825796294149	0.81818822451640183	Personal history of other specified conditions	0.21163712652630859
Z87	age_gteq_60	0.2104857458006035	0.4413378234716071	0.80038225341521496	Personal history of other diseases and conditions	0.2104857458006035
Z878	age_gteq_60	0.20837298570598931	0.42804009941495891	0.80977871731051176	Personal history of other specified conditions	0.20837298570598931
N400	female	-0.20822755052429739	0	0	Benign prostatic hyperplasia without lower urinary tract symptoms	0.20822755052429739
N400	male	0.20822755052429739	0.28024076706227452	1	Benign prostatic hyperplasia without lower urinary tract symptoms	0.20822755052429739
F039	age_gteq_70	0.20336451112963849	0.26427467906622393	0.93584353865838055	Unspecified dementia	0.20336451112963849
F03	age_gteq_70	0.20336451112963849	0.26427467906622393	0.93584353865838055	Unspecified dementia	0.20336451112963849
N18	age_gteq_70	0.20262400445506651	0.38092851257714472	0.6139487334822612	Chronic kidney disease (CKD)	0.20262400445506651
N18	age_gteq_60	0.20211010573476379	0.40994831006380211	0.81727310590284352	Chronic kidney disease (CKD)	0.20211010573476379
E11	age_gteq_50	0.20048460548578789	0.50007872136065179	0.91126750344627439	Type 2 diabetes mellitus	0.20048460548578789
