# Supplementary material for: Prospects for artificial intelligence-enhanced electrocardiogram as a unified screening tool for cardiac and non-cardiac conditions: an explorative study in emergency care
Source: Eur Heart J Digit Health. 2024 May 12;5(4):454–60. doi: 10.1093/ehjdh/ztae039 (PMC11284007; doi:10.1093/ehjdh/ztae039)
Supplement: ztae039_Supplementary_Data [file ztae039_supplementary_data.zip › label_correlations_ed_wo_parents.csv]

code1	code2	mcc	corr	occ	descr1	descr2	mcc_abs
I129	N18	0.67909967194976839	0.70728194823822488	0.99819004524886878	Hypertensive chronic kidney disease with stage 1 through stage 4 chronic kidney disease, or unspecified chronic kidney disease	Chronic kidney disease (CKD)	0.67909967194976839
I12	N18	0.80323228142661096	0.82472644721916277	0.99805922147055559	Hypertensive chronic kidney disease	Chronic kidney disease (CKD)	0.80323228142661096
I130	N18	0.37468829675021198	0.4004852533926172	0.99788434414668548	Hypertensive heart and chronic kidney disease with heart failure and stage 1 through stage 4 chronic kidney disease, or unspecified chronic kidney disease	Chronic kidney disease (CKD)	0.37468829675021198
I120	N18	0.39759188153738623	0.42435532533675591	0.99769778149853494	Hypertensive chronic kidney disease with stage 5 chronic kidney disease or end stage renal disease	Chronic kidney disease (CKD)	0.39759188153738623
I13	N18	0.4297022835465294	0.45762590484528248	0.99766060824185709	Hypertensive heart and chronic kidney disease	Chronic kidney disease (CKD)	0.4297022835465294
I130	I50	0.35596782850331582	0.3834424909227967	0.99623883403855196	Hypertensive heart and chronic kidney disease with heart failure and stage 1 through stage 4 chronic kidney disease, or unspecified chronic kidney disease	Heart failure	0.35596782850331582
E1122	N18	0.41813632988286542	0.44576702597471363	0.99603024574669186	Type 2 diabetes mellitus with diabetic chronic kidney disease	Chronic kidney disease (CKD)	0.41813632988286542
I110	I50	0.36841808329833198	0.39666036243421249	0.99409448818897639	Hypertensive heart disease with heart failure	Heart failure	0.36841808329833198
D631	N18	0.36070133578519131	0.38668596984594528	0.98334965719882472	Anemia in chronic kidney disease	Chronic kidney disease (CKD)	0.36070133578519131
I13	I50	0.40045097272293168	0.43111731546828802	0.98002519344970307	Hypertensive heart and chronic kidney disease	Heart failure	0.40045097272293168
I7025	L97	0.22308285545262349	0.22445035741880259	0.9576271186440678	Atherosclerosis of native arteries of other extremities with ulceration	Non-pressure chronic ulcer of lower limb, not elsewhere classified	0.22308285545262349
E112	N18	0.46957907328267762	0.50200886961401403	0.94692172975885758	Type 2 diabetes mellitus with kidney complications	Chronic kidney disease (CKD)	0.46957907328267762
I11	I50	0.35552523359916582	0.38653994046711088	0.9415289256198347	Hypertensive heart disease	Heart failure	0.35552523359916582
I120	N186	0.78447676231644281	0.79068954982419526	0.90142318961908752	Hypertensive chronic kidney disease with stage 5 chronic kidney disease or end stage renal disease	End stage renal disease	0.78447676231644281
I132	N186	0.38319275277041459	0.39043904580085032	0.87980376124284543	Hypertensive heart and chronic kidney disease with heart failure and with stage 5 chronic kidney disease, or end stage renal disease	End stage renal disease	0.38319275277041459
Z515	Z66	0.34274307857270148	0.35760933201288791	0.84179775280898872	Encounter for palliative care	Do not resuscitate	0.34274307857270148
J9585	J96	0.2124765012009969	0.21970730493696489	0.8392857142857143	Complication of respirator [ventilator]	Respiratory failure, not elsewhere classified	0.2124765012009969
K9189	Y83	0.2018762405347439	0.20644647521907161	0.83879781420765032	Other postprocedural complications and disorders of digestive system	Surgical operation and other surgical procedures as the cause of abnormal reaction of the patient, or of later complication, without mention of misadventure at the time of the procedure	0.2018762405347439
T8351	Y84	0.30869003663467992	0.3138651757009715	0.82370370370370372	Infection and inflammatory reaction due to urinary catheter	Other medical procedures as the cause of abnormal reaction of the patient, or of later complication, without mention of misadventure at the time of the procedure	0.30869003663467992
K3189	K76	0.38719376519935222	0.39317837945662731	0.82105263157894737	Other diseases of stomach and duodenum	Other diseases of liver	0.38719376519935222
T835	Y84	0.30832857532726349	0.31357844059273798	0.81632653061224492	Infection and inflammatory reaction due to prosthetic device, implant and graft in urinary system	Other medical procedures as the cause of abnormal reaction of the patient, or of later complication, without mention of misadventure at the time of the procedure	0.30832857532726349
Z51	Z66	0.33587532382134738	0.35158652991036032	0.80893087161872046	Encounter for other aftercare and medical care	Do not resuscitate	0.33587532382134738
E1129	I12	0.2191253166734704	0.2360861702843971	0.80476804123711343	Type 2 diabetes mellitus with other diabetic kidney complication	Hypertensive chronic kidney disease	0.2191253166734704
K3189	K766	0.58190021752673227	0.58494513283494332	0.80191387559808613	Other diseases of stomach and duodenum	Portal hypertension	0.58190021752673227
T814	Y83	0.27460077969770319	0.28110587007254811	0.79839786381842459	Infection following a procedure	Surgical operation and other surgical procedures as the cause of abnormal reaction of the patient, or of later complication, without mention of misadventure at the time of the procedure	0.27460077969770319
B9629	N39	0.25433137247404608	0.26820773482900662	0.79463087248322151	Other Escherichia coli [E. coli] as the cause of diseases classified elsewhere	Other disorders of urinary system	0.25433137247404608
T45	Y92	0.22102381844125041	0.2441887410782084	0.79431974347228584	Poisoning by, adverse effect of and underdosing of primarily systemic and hematological agents, not elsewhere classified	Place of occurrence of the external cause	0.22102381844125041
B962	N39	0.36485326899645382	0.38315824592545739	0.79344262295081969	Escherichia coli [E. coli ] as the cause of diseases classified elsewhere	Other disorders of urinary system	0.36485326899645382
B9620	N39	0.25905537945110679	0.27323196184042819	0.79190751445086704	Unspecified Escherichia coli [E. coli] as the cause of diseases classified elsewhere	Other disorders of urinary system	0.25905537945110679
T8612	Y83	0.27782686539329587	0.28449366339645982	0.7912932138284251	Kidney transplant failure	Surgical operation and other surgical procedures as the cause of abnormal reaction of the patient, or of later complication, without mention of misadventure at the time of the procedure	0.27782686539329587
B9629	N390	0.25726942521006801	0.2709339578511285	0.78859060402684567	Other Escherichia coli [E. coli] as the cause of diseases classified elsewhere	Urinary tract infection, site not specified	0.25726942521006801
B962	N390	0.36930474779182748	0.3872777620741305	0.78786885245901639	Escherichia coli [E. coli ] as the cause of diseases classified elsewhere	Urinary tract infection, site not specified	0.36930474779182748
B9620	N390	0.26237291807344049	0.27631883635514609	0.78676942838792552	Unspecified Escherichia coli [E. coli] as the cause of diseases classified elsewhere	Urinary tract infection, site not specified	0.26237291807344049
B961	N39	0.21286550102385379	0.2250401759090358	0.78385899814471238	Klebsiella pneumoniae [K. pneumoniae] as the cause of diseases classified elsewhere	Other disorders of urinary system	0.21286550102385379
I214	I25	0.25626186030378639	0.30216960169078472	0.78244631185807656	Non-ST elevation (NSTEMI) myocardial infarction	Chronic ischemic heart disease	0.25626186030378639
T861	Y83	0.31782693922385019	0.32538467971978358	0.78202676864244747	Complications of kidney transplant	Surgical operation and other surgical procedures as the cause of abnormal reaction of the patient, or of later complication, without mention of misadventure at the time of the procedure	0.31782693922385019
B961	N390	0.2162979676622066	0.2282555888012788	0.78107606679035246	Klebsiella pneumoniae [K. pneumoniae] as the cause of diseases classified elsewhere	Urinary tract infection, site not specified	0.2162979676622066
K918	Y83	0.23985899143261349	0.2459439824774729	0.77594728171334426	Other intraoperative and postprocedural complications and disorders of digestive system	Surgical operation and other surgical procedures as the cause of abnormal reaction of the patient, or of later complication, without mention of misadventure at the time of the procedure	0.23985899143261349
I21	I25	0.31202590389223528	0.36635589954123871	0.77478824115595413	Acute myocardial infarction	Chronic ischemic heart disease	0.31202590389223528
T8351	Y846	0.70725516239844777	0.70841303248678245	0.76444444444444448	Infection and inflammatory reaction due to urinary catheter	Urinary catheterization as the cause of abnormal reaction of the patient, or of later complication, without mention of misadventure at the time of the procedure	0.70725516239844777
T8612	Y830	0.66311039650317471	0.66472510978338872	0.75928297055057614	Kidney transplant failure	Surgical operation with transplant of whole organ as the cause of abnormal reaction of the patient, or of later complication, without mention of misadventure at the time of the procedure	0.66311039650317471
T835	Y846	0.70425305492714907	0.70543406696023814	0.75510204081632648	Infection and inflammatory reaction due to prosthetic device, implant and graft in urinary system	Urinary catheterization as the cause of abnormal reaction of the patient, or of later complication, without mention of misadventure at the time of the procedure	0.70425305492714907
T86	Y83	0.35294082526780851	0.3616252691187507	0.75178826895565098	Complications of transplanted organs and tissue	Surgical operation and other surgical procedures as the cause of abnormal reaction of the patient, or of later complication, without mention of misadventure at the time of the procedure	0.35294082526780851
T83	Y84	0.323352129966408	0.32962544641295949	0.74833702882483366	Complications of genitourinary prosthetic devices, implants and grafts	Other medical procedures as the cause of abnormal reaction of the patient, or of later complication, without mention of misadventure at the time of the procedure	0.323352129966408
I214	I251	0.25224776834469298	0.29793329287236969	0.7477124183006536	Non-ST elevation (NSTEMI) myocardial infarction	Atherosclerotic heart disease of native coronary artery	0.25224776834469298
I21	I251	0.31012857883100681	0.36383986481042913	0.74576482311908321	Acute myocardial infarction	Atherosclerotic heart disease of native coronary artery	0.31012857883100681
E106	Z794	0.20275347565495011	0.21966333208596761	0.74524456521739135	Type 1 diabetes mellitus with other specified complications	Long term (current) use of insulin	0.20275347565495011
J9585	Y84	0.26582190963409907	0.27123301799659377	0.74512987012987009	Complication of respirator [ventilator]	Other medical procedures as the cause of abnormal reaction of the patient, or of later complication, without mention of misadventure at the time of the procedure	0.26582190963409907
V667	Z66	0.23036286652587559	0.24373362323540859	0.74432677760968224	Person on outside of heavy transport vehicle injured in collision with other nonmotor vehicle in traffic accident	Do not resuscitate	0.23036286652587559
V66	Z66	0.22994836236166641	0.24336572321703639	0.74208144796380093	Occupant of heavy transport vehicle injured in collision with other nonmotor vehicle	Do not resuscitate	0.22994836236166641
T81	Y83	0.35221379097839028	0.36109617112804121	0.74043145441892833	Complications of procedures, not elsewhere classified	Surgical operation and other surgical procedures as the cause of abnormal reaction of the patient, or of later complication, without mention of misadventure at the time of the procedure	0.35221379097839028
I42	I50	0.25185997112054298	0.29010115611161919	0.7386004514672686	Cardiomyopathy	Heart failure	0.25185997112054298
E103	E104	0.64492684797392652	0.64665111150675136	0.73518284993694827	Type 1 diabetes mellitus with ophthalmic complications	Type 1 diabetes mellitus with neurological complications	0.64492684797392652
N186	Z99	0.67760474553228511	0.68922039498233034	0.73446054750402578	End stage renal disease	Dependence on enabling machines and devices, not elsewhere classified	0.67760474553228511
T861	Y830	0.74048724852759429	0.74195204359041822	0.73231357552581267	Complications of kidney transplant	Surgical operation with transplant of whole organ as the cause of abnormal reaction of the patient, or of later complication, without mention of misadventure at the time of the procedure	0.74048724852759429
E43	Z68	0.27829858074858282	0.29391208212255432	0.73188405797101452	Unspecified severe protein-calorie malnutrition	Body mass index [BMI]	0.27829858074858282
N186	Z992	0.84127595902037988	0.84565671314068103	0.73027375201288247	End stage renal disease	Dependence on renal dialysis	0.84127595902037988
I132	Z99	0.2936775293304818	0.30305442265565052	0.7277187244480785	Hypertensive heart and chronic kidney disease with heart failure and with stage 5 chronic kidney disease, or end stage renal disease	Dependence on enabling machines and devices, not elsewhere classified	0.2936775293304818
I272	I50	0.20778476663048209	0.24118006847464929	0.72750316856780739	Other secondary pulmonary hypertension	Heart failure	0.20778476663048209
E116	Z79	0.20043591177099351	0.2634744513720792	0.72450288646568317	Type 2 diabetes mellitus with other specified complications	Long term (current) drug therapy	0.20043591177099351
J9585	Y848	0.35015913534907972	0.3539869839338165	0.72402597402597402	Complication of respirator [ventilator]	Other medical procedures as the cause of abnormal reaction of the patient, or of later complication, without mention of misadventure at the time of the procedure	0.35015913534907972
D63	N18	0.32719512471339179	0.37104039433579072	0.72200716845878132	Anemia in chronic diseases classified elsewhere	Chronic kidney disease (CKD)	0.32719512471339179
T802	Y84	0.22336907307956591	0.2282793072554227	0.72103004291845496	Infections following infusion, transfusion and therapeutic injection	Other medical procedures as the cause of abnormal reaction of the patient, or of later complication, without mention of misadventure at the time of the procedure	0.22336907307956591
T8021	Y84	0.21747906025742661	0.2222844317488786	0.72009029345372455	Infection due to central venous catheter	Other medical procedures as the cause of abnormal reaction of the patient, or of later complication, without mention of misadventure at the time of the procedure	0.21747906025742661
I255	I502	0.24882534697358841	0.26109226263033242	0.71535022354694489	Ischemic cardiomyopathy	Systolic (congestive) heart failure	0.24882534697358841
I132	Z992	0.36001322639857608	0.36724916211998071	0.71463614063777592	Hypertensive heart and chronic kidney disease with heart failure and with stage 5 chronic kidney disease, or end stage renal disease	Dependence on renal dialysis	0.36001322639857608
E112	Z79	0.21257983658416371	0.28168662117229731	0.70995554358076252	Type 2 diabetes mellitus with kidney complications	Long term (current) drug therapy	0.21257983658416371
T80	Y84	0.26898124499368681	0.27491532697010179	0.7069701280227596	Complications following infusion, transfusion and therapeutic injection	Other medical procedures as the cause of abnormal reaction of the patient, or of later complication, without mention of misadventure at the time of the procedure	0.26898124499368681
E660	Z68	0.3267811237372869	0.34584674556990802	0.69694915254237289	Obesity due to excess calories	Body mass index [BMI]	0.3267811237372869
I27	I50	0.28013725906500769	0.32645070646705399	0.69519898926089707	Other pulmonary heart diseases	Heart failure	0.28013725906500769
E6601	Z68	0.32480649863598782	0.34386960333071098	0.69508867667121421	Morbid (severe) obesity due to excess calories	Body mass index [BMI]	0.32480649863598782
T86	Y830	0.8115381891031993	0.81270149107194545	0.6938483547925608	Complications of transplanted organs and tissue	Surgical operation with transplant of whole organ as the cause of abnormal reaction of the patient, or of later complication, without mention of misadventure at the time of the procedure	0.8115381891031993
E10	Z794	0.28364270713497147	0.30928278930606717	0.68819403857393335	Type 1 diabetes mellitus	Long term (current) use of insulin	0.28364270713497147
I2789	I509	0.27715428073523779	0.29882814572890309	0.68415417558886504	Other specified pulmonary heart diseases	Heart failure, unspecified	0.27715428073523779
B96	N39	0.44918032243218081	0.4752041803162862	0.6794310722100656	Other bacterial agents as the cause of diseases classified elsewhere	Other disorders of urinary system	0.44918032243218081
E1131	Z794	0.25083316146573048	0.27465653058035222	0.6776859504132231	Type 2 diabetes mellitus with unspecified diabetic retinopathy	Long term (current) use of insulin	0.25083316146573048
K91	Y83	0.24644566852883251	0.25416904673236879	0.67764705882352938	Intraoperative and postprocedural complications and disorders of digestive system, not elsewhere classified	Surgical operation and other surgical procedures as the cause of abnormal reaction of the patient, or of later complication, without mention of misadventure at the time of the procedure	0.24644566852883251
T83	Y846	0.7220016887705023	0.72327382901366621	0.67516629711751663	Complications of genitourinary prosthetic devices, implants and grafts	Urinary catheterization as the cause of abnormal reaction of the patient, or of later complication, without mention of misadventure at the time of the procedure	0.7220016887705023
B96	N390	0.45495987354429512	0.4803730556964278	0.67474210690840886	Other bacterial agents as the cause of diseases classified elsewhere	Urinary tract infection, site not specified	0.45495987354429512
E113	Z794	0.26854780032983849	0.29405093136690708	0.67232335698858381	Type 2 diabetes mellitus with ophthalmic complications	Long term (current) use of insulin	0.26854780032983849
F02	G30	0.781847757299729	0.78420530550407874	0.6719203649937785	Dementia in other diseases classified elsewhere	Alzheimer's disease	0.781847757299729
F028	G30	0.781847757299729	0.78420530550407874	0.6719203649937785	Dementia in other diseases classified elsewhere	Alzheimer's disease	0.781847757299729
I21	I2510	0.28235461720903038	0.33823868512564059	0.67177379172894869	Acute myocardial infarction	Atherosclerotic heart disease of native coronary artery without angina pectoris	0.28235461720903038
I120	Z99	0.53833713619977508	0.55265631268610649	0.67141063206362495	Hypertensive chronic kidney disease with stage 5 chronic kidney disease or end stage renal disease	Dependence on enabling machines and devices, not elsewhere classified	0.53833713619977508
F0280	G30	0.72953500055386933	0.73236575915835467	0.66997635933806143	Dementia in other diseases classified elsewhere, unspecified severity, without behavioral disturbance, psychotic disturbance, mood disturbance, and anxiety	Alzheimer's disease	0.72953500055386933
I214	I2510	0.22729054085708619	0.2748390886477064	0.66834733893557419	Non-ST elevation (NSTEMI) myocardial infarction	Atherosclerotic heart disease of native coronary artery without angina pectoris	0.22729054085708619
E102	E104	0.61432561273183928	0.61631040548649973	0.66781214203894612	Type 1 diabetes mellitus with kidney complications	Type 1 diabetes mellitus with neurological complications	0.61432561273183928
I120	Z992	0.6696616104543277	0.6781569545785483	0.66764336542486391	Hypertensive chronic kidney disease with stage 5 chronic kidney disease or end stage renal disease	Dependence on renal dialysis	0.6696616104543277
I851	K76	0.37125906322099272	0.37928497345921691	0.66757307953772949	Secondary esophageal varices	Other diseases of liver	0.37125906322099272
R791	Z790	0.20789140162433289	0.24048479854664639	0.66511915815536982	Abnormal coagulation profile	Long term (current) use of anticoagulants and antithrombotics/antiplatelets	0.20789140162433289
E66	Z68	0.64601435647628425	0.66939345572850106	0.66395663956639561	Overweight and obesity	Body mass index [BMI]	0.64601435647628425
K7031	K76	0.23711190967863829	0.2429267412164976	0.65912762520193857	Alcoholic cirrhosis of liver with ascites	Other diseases of liver	0.23711190967863829
I8510	K76	0.34689425924990208	0.35473065320934422	0.65835222978080121	Secondary esophageal varices without bleeding	Other diseases of liver	0.34689425924990208
D631	I12	0.28229126389985831	0.31193167106570241	0.65548481880509302	Anemia in chronic kidney disease	Hypertensive chronic kidney disease	0.28229126389985831
E669	Z68	0.53020949501902814	0.55615542267697726	0.65009124087591241	Obesity, unspecified	Body mass index [BMI]	0.53020949501902814
I85	K76	0.38331827102190791	0.39193818511266099	0.64340626848018923	Esophageal varices	Other diseases of liver	0.38331827102190791
A4151	R65	0.25608930347705022	0.26310699416613181	0.63942307692307687	Sepsis due to Escherichia coli [E. coli]	Symptoms and signs specifically associated with systemic inflammation and infection	0.25608930347705022
R791	Z7901	0.24271102037121281	0.27013082768283869	0.63819251005880528	Abnormal coagulation profile	Long term (current) use of anticoagulants	0.24271102037121281
F0280	G309	0.71295697555417403	0.71586547190812655	0.63782505910165488	Dementia in other diseases classified elsewhere, unspecified severity, without behavioral disturbance, psychotic disturbance, mood disturbance, and anxiety	Alzheimer's disease, unspecified	0.71295697555417403
A4151	R652	0.26164158152070732	0.26847618210195112	0.63701923076923073	Sepsis due to Escherichia coli [E. coli]	Severe sepsis	0.26164158152070732
I7025	L975	0.22722005139484941	0.22837426460179591	0.63559322033898302	Atherosclerosis of native arteries of other extremities with ulceration	Non-pressure chronic ulcer of other part of foot	0.22722005139484941
I7025	L9750	0.31600931655842901	0.31679145232163369	0.63559322033898302	Atherosclerosis of native arteries of other extremities with ulceration	Non-pressure chronic ulcer of other part of unspecified foot	0.31600931655842901
F028	G309	0.75842193319742579	0.76094144265527264	0.63500622148486108	Dementia in other diseases classified elsewhere	Alzheimer's disease, unspecified	0.75842193319742579
F02	G309	0.75842193319742579	0.76094144265527264	0.63500622148486108	Dementia in other diseases classified elsewhere	Alzheimer's disease, unspecified	0.75842193319742579
A415	R65	0.33462497004868502	0.34333873642531709	0.63446838082001389	Sepsis due to other Gram-negative organisms	Symptoms and signs specifically associated with systemic inflammation and infection	0.33462497004868502
A415	R652	0.34205462270853998	0.35051172659983859	0.63238359972202918	Sepsis due to other Gram-negative organisms	Severe sepsis	0.34205462270853998
N401	R33	0.41154442762325111	0.42029411738261752	0.63084112149532712	Benign prostatic hyperplasia with lower urinary tract symptoms	Retention of urine	0.41154442762325111
Y84	Y92	0.24426705021529899	0.28206711257646638	0.62873736287373627	Other medical procedures as the cause of abnormal reaction of the patient, or of later complication, without mention of misadventure at the time of the procedure	Place of occurrence of the external cause	0.24426705021529899
I278	I509	0.26501876273317138	0.28889975077259838	0.62862669245647973	Other specified pulmonary heart diseases	Heart failure, unspecified	0.26501876273317138
E83	E87	0.23338200813066859	0.27892737137092782	0.6246345029239766	Disorders of mineral metabolism	Other disorders of fluid, electrolyte and acid-base balance	0.23338200813066859
T36	Y9223	0.23488089967587	0.2412711179832763	0.62356321839080464	Poisoning by, adverse effect of and underdosing of systemic antibiotics	Hospital as the place of occurrence of the external cause	0.23488089967587
T36	Y922	0.2308081232316655	0.23732222626728289	0.62356321839080464	Poisoning by, adverse effect of and underdosing of systemic antibiotics	School, other institution and public administrative area as the place of occurrence of the external cause	0.2308081232316655
G819	I63	0.43828111135721892	0.44456016282110872	0.61848958333333337	Hemiplegia, unspecified	Cerebral infarction	0.43828111135721892
I851	K766	0.52691878276655668	0.53126434787636256	0.6138681169272604	Secondary esophageal varices	Portal hypertension	0.52691878276655668
J958	Y84	0.27731621582918559	0.28484063725233622	0.6123260437375746	Other intraoperative and postprocedural complications and disorders of respiratory system, not elsewhere classified	Other medical procedures as the cause of abnormal reaction of the patient, or of later complication, without mention of misadventure at the time of the procedure	0.27731621582918559
G81	I63	0.45225362283938142	0.45870155102244697	0.61147638971906759	Hemiplegia and hemiparesis	Cerebral infarction	0.45225362283938142
K7031	K766	0.33919589747452822	0.34282756465472419	0.61066235864297258	Alcoholic cirrhosis of liver with ascites	Portal hypertension	0.33919589747452822
E1165	Z794	0.26901465942564567	0.29884633924758358	0.60891938250428812	Type 2 diabetes mellitus with hyperglycemia	Long term (current) use of insulin	0.26901465942564567
E116	Z794	0.33391735354646968	0.36881245224364911	0.60792174470814619	Type 2 diabetes mellitus with other specified complications	Long term (current) use of insulin	0.33391735354646968
A41	R65	0.72328640363446584	0.73183413536810815	0.60585774058577402	Other sepsis	Symptoms and signs specifically associated with systemic inflammation and infection	0.72328640363446584
I8510	K766	0.49252708314350607	0.49691470891858958	0.60544217687074831	Secondary esophageal varices without bleeding	Portal hypertension	0.49252708314350607
A41	R652	0.74071311642579574	0.74837867035158723	0.60488145048814501	Other sepsis	Severe sepsis	0.74071311642579574
I130	N17	0.22169351634754469	0.25904291596537832	0.60460742830277381	Hypertensive heart and chronic kidney disease with heart failure and stage 1 through stage 4 chronic kidney disease, or unspecified chronic kidney disease	Acute kidney failure	0.22169351634754469
E119	I10	0.2028782943411794	0.37387695853592012	0.59839026305457399	Type 2 diabetes mellitus without complications	Essential (primary) hypertension	0.2028782943411794
I48	Z79	0.33434435261563977	0.46573275138364928	0.59658280265859343	Atrial fibrillation and flutter	Long term (current) drug therapy	0.33434435261563977
Y83	Y92	0.26134374450399561	0.304814885295978	0.59599470374048324	Surgical operation and other surgical procedures as the cause of abnormal reaction of the patient, or of later complication, without mention of misadventure at the time of the procedure	Place of occurrence of the external cause	0.26134374450399561
I503	Z79	0.21248085554788029	0.31381194252695638	0.58801191362620997	Diastolic (congestive) heart failure	Long term (current) drug therapy	0.21248085554788029
I85	K766	0.54087573818613954	0.54543605012469976	0.58781785925487873	Esophageal varices	Portal hypertension	0.54087573818613954
E1122	I50	0.2030537897473518	0.25111395317672419	0.5850661625708885	Type 2 diabetes mellitus with diabetic chronic kidney disease	Heart failure	0.2030537897473518
T8021	Y848	0.23759164262659771	0.2414685830053761	0.58239277652370203	Infection due to central venous catheter	Other medical procedures as the cause of abnormal reaction of the patient, or of later complication, without mention of misadventure at the time of the procedure	0.23759164262659771
R2981	R47	0.40816705536439368	0.41486630770012922	0.58230318802862724	Other symptoms and signs involving the nervous system	Speech disturbances, not elsewhere classified	0.40816705536439368
T80	Y848	0.29919722614100408	0.30387042706728312	0.58179231863442393	Complications following infusion, transfusion and therapeutic injection	Other medical procedures as the cause of abnormal reaction of the patient, or of later complication, without mention of misadventure at the time of the procedure	0.29919722614100408
I4891	Z79	0.26737322331515129	0.39153339462610692	0.57569922054103617	Unspecified atrial fibrillation	Long term (current) drug therapy	0.26737322331515129
A41	E87	0.24053896396066751	0.29407390938577871	0.57531380753138073	Other sepsis	Other disorders of fluid, electrolyte and acid-base balance	0.24053896396066751
J958	Y848	0.35364408323526109	0.35898114528030761	0.57455268389662029	Other intraoperative and postprocedural complications and disorders of respiratory system, not elsewhere classified	Other medical procedures as the cause of abnormal reaction of the patient, or of later complication, without mention of misadventure at the time of the procedure	0.35364408323526109
E114	Z794	0.27631447395913872	0.30960106251261432	0.57406655844155841	Type 2 diabetes mellitus with neurological complications	Long term (current) use of insulin	0.27631447395913872
M10	N18	0.24143134187771309	0.29284780466523719	0.5732733604178758	Gout	Chronic kidney disease (CKD)	0.24143134187771309
M109	N18	0.23448464854647499	0.28485335759311031	0.5723895428833512	Gout, unspecified	Chronic kidney disease (CKD)	0.23448464854647499
T828	Y83	0.27074020085941941	0.28142622110482479	0.57172131147540983	Other specified complications of cardiac and vascular prosthetic devices, implants and grafts	Surgical operation and other surgical procedures as the cause of abnormal reaction of the patient, or of later complication, without mention of misadventure at the time of the procedure	0.27074020085941941
I489	Z79	0.27334398528417142	0.40089086646417849	0.57158870446216858	Unspecified atrial fibrillation and atrial flutter	Long term (current) drug therapy	0.27334398528417142
E112	I50	0.23369221668092199	0.2900007700349686	0.570389330459383	Type 2 diabetes mellitus with kidney complications	Heart failure	0.23369221668092199
K729	K76	0.2690111671774012	0.27695979437877671	0.57023255813953488	Hepatic failure, unspecified	Other diseases of liver	0.2690111671774012
I50	Z79	0.3076240146767048	0.44454278611511833	0.569647583228862	Heart failure	Long term (current) drug therapy	0.3076240146767048
T802	Y848	0.2378119341726142	0.2418219429911829	0.56866952789699576	Infections following infusion, transfusion and therapeutic injection	Other medical procedures as the cause of abnormal reaction of the patient, or of later complication, without mention of misadventure at the time of the procedure	0.2378119341726142
E13	Z794	0.2054255371914411	0.23201212561944201	0.56789250353606791	Other specified diabetes mellitus	Long term (current) use of insulin	0.2054255371914411
E660	Z684	0.51080407484573698	0.51938115785932293	0.5667796610169491	Obesity due to excess calories	Body mass index (BMI) 40 or greater, adult	0.51080407484573698
E6601	Z684	0.50801320689505702	0.51661078485020084	0.56548431105047747	Morbid (severe) obesity due to excess calories	Body mass index (BMI) 40 or greater, adult	0.50801320689505702
E875	N18	0.2409200212357	0.29353154139822207	0.56466302367941712	Hyperkalemia	Chronic kidney disease (CKD)	0.2409200212357
I97	Y83	0.21180746560793171	0.22068593199435049	0.56371490280777536	Intraoperative and postprocedural complications and disorders of circulatory system, not elsewhere classified	Surgical operation and other surgical procedures as the cause of abnormal reaction of the patient, or of later complication, without mention of misadventure at the time of the procedure	0.21180746560793171
E1140	Z794	0.2335145206923524	0.2635012206669855	0.56341068537506744	Type 2 diabetes mellitus with diabetic neuropathy, unspecified	Long term (current) use of insulin	0.2335145206923524
I428	I502	0.24451734026775021	0.26188762330551651	0.56310234052317576	Other cardiomyopathies	Systolic (congestive) heart failure	0.24451734026775021
K7290	K76	0.21081085036656769	0.21741309760730221	0.56240822320117478	Hepatic failure, unspecified without coma	Other diseases of liver	0.21081085036656769
A419	R65	0.55263873387463447	0.56475016775743081	0.5605453087409783	Sepsis, unspecified organism	Symptoms and signs specifically associated with systemic inflammation and infection	0.55263873387463447
A419	R652	0.56616206966398985	0.57762202981090782	0.55974338412189251	Sepsis, unspecified organism	Severe sepsis	0.56616206966398985
J95	Y84	0.27284608155049139	0.28131203425439999	0.55743243243243246	Intraoperative and postprocedural complications and disorders of respiratory system, not elsewhere classified	Other medical procedures as the cause of abnormal reaction of the patient, or of later complication, without mention of misadventure at the time of the procedure	0.27284608155049139
E11	E78	0.28945361838192252	0.47613375348229658	0.55703886430143412	Type 2 diabetes mellitus	Disorders of lipoprotein metabolism and other lipidemias	0.28945361838192252
E875	N17	0.25706641139870651	0.3058197977215163	0.5510718789407314	Hyperkalemia	Acute kidney failure	0.25706641139870651
T82	Y83	0.35767176749763679	0.371374183440767	0.54967367657722987	Complications of cardiac and vascular prosthetic devices, implants and grafts	Surgical operation and other surgical procedures as the cause of abnormal reaction of the patient, or of later complication, without mention of misadventure at the time of the procedure	0.35767176749763679
G935	G936	0.34728028542218697	0.3503322819202937	0.5493934142114385	Compression of brain	Cerebral edema	0.34728028542218697
E103	E1040	0.57235743791252369	0.57411388079517389	0.54476670870113497	Type 1 diabetes mellitus with ophthalmic complications	Type 1 diabetes mellitus with diabetic neuropathy, unspecified	0.57235743791252369
N18	Z79	0.26943995847384511	0.40768352040752281	0.54473514823369051	Chronic kidney disease (CKD)	Long term (current) drug therapy	0.26943995847384511
R79	Z7901	0.22306727844736021	0.25582611294859359	0.54415454089312598	Other abnormal findings of blood chemistry	Long term (current) use of anticoagulants	0.22306727844736021
E11	Z79	0.35178376404058459	0.50806531321024684	0.54255241964739176	Type 2 diabetes mellitus	Long term (current) drug therapy	0.35178376404058459
E78	I10	0.25842782274888382	0.50452709939756879	0.54170863150454984	Disorders of lipoprotein metabolism and other lipidemias	Essential (primary) hypertension	0.25842782274888382
E102	E103	0.56530616762697028	0.56728105901899128	0.54066437571592207	Type 1 diabetes mellitus with kidney complications	Type 1 diabetes mellitus with ophthalmic complications	0.56530616762697028
E112	Z794	0.31588509795066932	0.35605281564719687	0.53792267277381112	Type 2 diabetes mellitus with kidney complications	Long term (current) use of insulin	0.31588509795066932
D631	N186	0.41974357435515008	0.43546170120175898	0.53697355533790403	Anemia in chronic kidney disease	End stage renal disease	0.41974357435515008
E872	N17	0.27210928477565388	0.32519437005870888	0.53578540470891411	Acidosis	Acute kidney failure	0.27210928477565388
I130	N179	0.2040895347239842	0.2413346894166189	0.53385049365303239	Hypertensive heart and chronic kidney disease with heart failure and stage 1 through stage 4 chronic kidney disease, or unspecified chronic kidney disease	Acute kidney failure, unspecified	0.2040895347239842
I12	Z79	0.20740764549995269	0.329105240380065	0.53216147277364978	Hypertensive chronic kidney disease	Long term (current) drug therapy	0.20740764549995269
I130	I503	0.2704351114684343	0.29860344229731822	0.53055947343676535	Hypertensive heart and chronic kidney disease with heart failure and stage 1 through stage 4 chronic kidney disease, or unspecified chronic kidney disease	Diastolic (congestive) heart failure	0.2704351114684343
J9621	Z9981	0.31101569962381481	0.31469508411084152	0.52988691437802904	Acute and chronic respiratory failure with hypoxia	Dependence on supplemental oxygen	0.31101569962381481
J9621	Z998	0.31074298974179121	0.31442645829653432	0.52988691437802904	Acute and chronic respiratory failure with hypoxia	Dependence on other enabling machines and devices	0.31074298974179121
G81	R47	0.38540754072472128	0.39275919309371687	0.52839210998206809	Hemiplegia and hemiparesis	Speech disturbances, not elsewhere classified	0.38540754072472128
E1122	Z794	0.25835136844220291	0.29427822012713722	0.52665406427221173	Type 2 diabetes mellitus with diabetic chronic kidney disease	Long term (current) use of insulin	0.25835136844220291
G819	R47	0.36651640035393501	0.37373304433807852	0.52473958333333337	Hemiplegia, unspecified	Speech disturbances, not elsewhere classified	0.36651640035393501
I129	N189	0.57221548436891378	0.59893718797272777	0.5228506787330317	Hypertensive chronic kidney disease with stage 1 through stage 4 chronic kidney disease, or unspecified chronic kidney disease	Chronic kidney disease, unspecified	0.57221548436891378
J95	Y848	0.34666836347027918	0.35265305601230718	0.52027027027027029	Intraoperative and postprocedural complications and disorders of respiratory system, not elsewhere classified	Other medical procedures as the cause of abnormal reaction of the patient, or of later complication, without mention of misadventure at the time of the procedure	0.34666836347027918
I13	I503	0.30175772009525181	0.33326020731619083	0.51808529782256618	Hypertensive heart and chronic kidney disease	Diastolic (congestive) heart failure	0.30175772009525181
E6601	G47	0.201949789383327	0.22817088901239541	0.51534788540245569	Morbid (severe) obesity due to excess calories	Sleep disorders	0.201949789383327
E660	G47	0.2025351171859108	0.22882861559056569	0.51525423728813557	Obesity due to excess calories	Sleep disorders	0.2025351171859108
E1139	E114	0.2239088460138797	0.23242794215098969	0.51494023904382469	Type 2 diabetes mellitus with other diabetic ophthalmic complication	Type 2 diabetes mellitus with neurological complications	0.2239088460138797
E112	I12	0.2860682943086531	0.32929809076755723	0.51326956756028563	Type 2 diabetes mellitus with kidney complications	Hypertensive chronic kidney disease	0.2860682943086531
A41	N17	0.23437778182591959	0.28517760906900352	0.51269177126917709	Other sepsis	Acute kidney failure	0.23437778182591959
I251	Z79	0.27380450098923242	0.43109843218721339	0.50972485768500952	Atherosclerotic heart disease of native coronary artery	Long term (current) drug therapy	0.27380450098923242
I13	N17	0.20366982158960489	0.24947048402077221	0.50944754363865397	Hypertensive heart and chronic kidney disease	Acute kidney failure	0.20366982158960489
E1122	I13	0.48074883183539552	0.49614000374573702	0.50850661625708882	Type 2 diabetes mellitus with diabetic chronic kidney disease	Hypertensive heart and chronic kidney disease	0.48074883183539552
I2510	Z79	0.26000868289666917	0.41499027751297529	0.50639466952979439	Atherosclerotic heart disease of native coronary artery without angina pectoris	Long term (current) drug therapy	0.26000868289666917
I25	Z79	0.28062167812391992	0.44173329651469739	0.50621066117083491	Chronic ischemic heart disease	Long term (current) drug therapy	0.28062167812391992
Z8552	Z90	0.20817875303148359	0.21666961843170179	0.50588235294117645	Personal history of malignant neoplasm of kidney	Acquired absence of organs, not elsewhere classified	0.20817875303148359
R6520	R6521	0.47164340532225618	0.48052690820903682	0.50443383356070937	Severe sepsis without septic shock	Severe sepsis with septic shock	0.47164340532225618
I42	I502	0.3099080763929748	0.33411144594361591	0.50383747178329574	Cardiomyopathy	Systolic (congestive) heart failure	0.3099080763929748
C780	C79	0.33344774990314258	0.34084918738996872	0.5027932960893855	Secondary malignant neoplasm of lung	Secondary malignant neoplasm of other and unspecified sites	0.33344774990314258
K701	K703	0.26155507500062741	0.26608335499048091	0.5	Alcoholic hepatitis	Alcoholic cirrhosis of liver	0.26155507500062741
E1139	E1140	0.25296228770552481	0.26024605402320061	0.5	Type 2 diabetes mellitus with other diabetic ophthalmic complication	Type 2 diabetes mellitus with diabetic neuropathy, unspecified	0.25296228770552481
J69	J96	0.26191051997153819	0.28109378458504369	0.49877408056042027	Pneumonitis due to solids and liquids	Respiratory failure, not elsewhere classified	0.26191051997153819
J690	J96	0.26138640798669882	0.28054934388790959	0.49859451862262832	Pneumonitis due to inhalation of food and vomit	Respiratory failure, not elsewhere classified	0.26138640798669882
I503	N18	0.28245258103265691	0.3544752349715552	0.49709605361131792	Diastolic (congestive) heart failure	Chronic kidney disease (CKD)	0.28245258103265691
I110	I503	0.25997149369036698	0.28994605881899532	0.49693788276465439	Hypertensive heart disease with heart failure	Diastolic (congestive) heart failure	0.25997149369036698
E660	G473	0.2357629731718118	0.25774585862654309	0.4942372881355932	Obesity due to excess calories	Sleep apnea	0.2357629731718118
I851	K70	0.35756347489291979	0.36438809395790372	0.49422161794697478	Secondary esophageal varices	Alcoholic liver disease	0.35756347489291979
E6601	G473	0.23501172050391231	0.25693991872371819	0.49420190995907232	Morbid (severe) obesity due to excess calories	Sleep apnea	0.23501172050391231
I48	Z790	0.44947434759062932	0.52948879065787513	0.49103942652329752	Atrial fibrillation and flutter	Long term (current) use of anticoagulants and antithrombotics/antiplatelets	0.44947434759062932
Z8552	Z905	0.50678052231565129	0.50921007975571986	0.49090909090909091	Personal history of malignant neoplasm of kidney	Acquired absence of kidney	0.50678052231565129
I07	I27	0.20654334662229701	0.21762047297764081	0.48999199359487589	Rheumatic tricuspid valve diseases	Other pulmonary heart diseases	0.20654334662229701
K7291	R18	0.2104982357862106	0.21431896710081749	0.48951048951048948	Hepatic failure, unspecified with coma	Ascites	0.2104982357862106
C7800	C79	0.2806087463637883	0.28739736866349769	0.48930232558139541	Secondary malignant neoplasm of unspecified lung	Secondary malignant neoplasm of other and unspecified sites	0.2806087463637883
I8510	K70	0.33155663997905638	0.33824871528229927	0.48374905517762662	Secondary esophageal varices without bleeding	Alcoholic liver disease	0.33155663997905638
K7291	R188	0.22324421698546659	0.22678644150845809	0.4825174825174825	Hepatic failure, unspecified with coma	Other ascites	0.22324421698546659
K7290	K766	0.27931263795205519	0.28361522836085251	0.48164464023494857	Hepatic failure, unspecified without coma	Portal hypertension	0.27931263795205519
I851	K703	0.38100830081535447	0.38710759406149892	0.48130523453433038	Secondary esophageal varices	Alcoholic cirrhosis of liver	0.38100830081535447
I078	I278	0.24769902163743909	0.25398336335727317	0.47986191024165709	Other rheumatic tricuspid valve diseases	Other specified pulmonary heart diseases	0.24769902163743909
I078	I2789	0.26132773235687068	0.26723423934110818	0.47986191024165709	Other rheumatic tricuspid valve diseases	Other specified pulmonary heart diseases	0.26132773235687068
I252	I50	0.22168811275833719	0.29418263152778801	0.47718526663001648	Old myocardial infarction	Heart failure	0.22168811275833719
C77	C78	0.30582438128775807	0.31355675993473991	0.47636103151862458	Secondary and unspecified malignant neoplasm of lymph nodes	Secondary malignant neoplasm of respiratory and digestive organs	0.30582438128775807
D63	I12	0.25108824592918189	0.29512761971019053	0.47455197132616489	Anemia in chronic diseases classified elsewhere	Hypertensive chronic kidney disease	0.25108824592918189
E660	G4733	0.23746430239442659	0.25862189952808567	0.47355932203389828	Obesity due to excess calories	Obstructive sleep apnea (adult) (pediatric)	0.23746430239442659
E6601	G4733	0.23663527798987791	0.25774329853005917	0.47339699863574353	Morbid (severe) obesity due to excess calories	Obstructive sleep apnea (adult) (pediatric)	0.23663527798987791
I48	I50	0.37450942604019138	0.47276907758428238	0.47259630441590977	Atrial fibrillation and flutter	Heart failure	0.37450942604019138
I5022	I509	0.22275549565202371	0.25435759706426891	0.47250939849624057	Chronic systolic (congestive) heart failure	Heart failure, unspecified	0.22275549565202371
I85	K70	0.36622411110077863	0.37351760771331199	0.47250147841513901	Esophageal varices	Alcoholic liver disease	0.36622411110077863
I8510	K703	0.35433463095860063	0.36033368665285059	0.47241118669690102	Secondary esophageal varices without bleeding	Alcoholic cirrhosis of liver	0.35433463095860063
C25	C78	0.24255939451456229	0.24912840221794391	0.47163515016685198	Malignant neoplasm of pancreas	Secondary malignant neoplasm of respiratory and digestive organs	0.24255939451456229
I634	R47	0.29972095521173753	0.30697670154508361	0.47086247086247079	Cerebral infarction due to embolism of cerebral arteries	Speech disturbances, not elsewhere classified	0.29972095521173753
I11	I503	0.25081348194751751	0.28230045008675758	0.47024793388429748	Hypertensive heart disease	Diastolic (congestive) heart failure	0.25081348194751751
E785	Z79	0.27216372103973968	0.45334626125198341	0.46945783680523973	Hyperlipidemia, unspecified	Long term (current) drug therapy	0.27216372103973968
K651	T81	0.20611895778927539	0.20865820448297989	0.46689895470383269	Peritoneal abscess	Complications of procedures, not elsewhere classified	0.20611895778927539
I50	N18	0.39587325662206918	0.48679355550613429	0.4668477503830617	Heart failure	Chronic kidney disease (CKD)	0.39587325662206918
C77	C79	0.30400185392093271	0.31165343859693029	0.46561604584527222	Secondary and unspecified malignant neoplasm of lymph nodes	Secondary malignant neoplasm of other and unspecified sites	0.30400185392093271
E102	E1040	0.51214963572827765	0.51424467803434082	0.46506300114547539	Type 1 diabetes mellitus with kidney complications	Type 1 diabetes mellitus with diabetic neuropathy, unspecified	0.51214963572827765
I129	N17	0.283756599428648	0.35123427545041658	0.46432880844645552	Hypertensive chronic kidney disease with stage 1 through stage 4 chronic kidney disease, or unspecified chronic kidney disease	Acute kidney failure	0.283756599428648
I4891	Z790	0.35391340862825071	0.43584237826439598	0.46396148555708389	Unspecified atrial fibrillation	Long term (current) use of anticoagulants and antithrombotics/antiplatelets	0.35391340862825071
I502	N18	0.21873583205706679	0.28587226298435853	0.46287472702005161	Systolic (congestive) heart failure	Chronic kidney disease (CKD)	0.21873583205706679
I8510	K74	0.29586149581738602	0.30332234170204198	0.46182917611489038	Secondary esophageal varices without bleeding	Fibrosis and cirrhosis of liver	0.29586149581738602
K3189	K70	0.27971337585392569	0.28603754045069218	0.46028708133971291	Other diseases of stomach and duodenum	Alcoholic liver disease	0.27971337585392569
I85	K703	0.39025384526773038	0.39674600560041168	0.4600827912477824	Esophageal varices	Alcoholic cirrhosis of liver	0.39025384526773038
I489	Z790	0.3615786185633682	0.44514163853927829	0.45949558094416898	Unspecified atrial fibrillation and atrial flutter	Long term (current) use of anticoagulants and antithrombotics/antiplatelets	0.3615786185633682
I85	K74	0.33173392740013108	0.33986955970275767	0.45771732702542872	Esophageal varices	Fibrosis and cirrhosis of liver	0.33173392740013108
E875	N179	0.21644786479157091	0.26639483523526908	0.45495306151043863	Hyperkalemia	Acute kidney failure, unspecified	0.21644786479157091
K703	K76	0.30938862876829182	0.32120758657365461	0.45470536499560249	Alcoholic cirrhosis of liver	Other diseases of liver	0.30938862876829182
N17	N18	0.3361333917507896	0.42583525704928549	0.45460429792008278	Acute kidney failure	Chronic kidney disease (CKD)	0.3361333917507896
F0150	I67	0.26938577173204908	0.27410122234342149	0.45454545454545447	Vascular dementia, unspecified severity, without behavioral disturbance, psychotic disturbance, mood disturbance, and anxiety	Other cerebrovascular diseases	0.26938577173204908
I851	K74	0.30621086609895248	0.31402383244673032	0.45343303874915031	Secondary esophageal varices	Fibrosis and cirrhosis of liver	0.30621086609895248
E1140	E13	0.51035533544146461	0.51893967042239197	0.45331894225580138	Type 2 diabetes mellitus with diabetic neuropathy, unspecified	Other specified diabetes mellitus	0.51035533544146461
J96	N17	0.2229231005955874	0.28206221422364208	0.45288686171987991	Respiratory failure, not elsewhere classified	Acute kidney failure	0.2229231005955874
K729	K766	0.32926419662408107	0.33447317704425938	0.45209302325581402	Hepatic failure, unspecified	Portal hypertension	0.32926419662408107
N179	N18	0.31364921773467852	0.40132716868996021	0.45205611068408919	Acute kidney failure, unspecified	Chronic kidney disease (CKD)	0.31364921773467852
F01	I67	0.28941097088416651	0.2944258403344196	0.4514285714285714	Vascular dementia	Other cerebrovascular diseases	0.28941097088416651
F015	I67	0.28941097088416651	0.2944258403344196	0.4514285714285714	Vascular dementia	Other cerebrovascular diseases	0.28941097088416651
I5023	I509	0.20626853827455241	0.23801724260281651	0.45048780487804879	Acute on chronic systolic (congestive) heart failure	Heart failure, unspecified	0.20626853827455241
I502	I509	0.32805627630406792	0.37233580381323328	0.44957315862616642	Systolic (congestive) heart failure	Heart failure, unspecified	0.32805627630406792
K72	K76	0.25257157745537251	0.26298668214954218	0.44705136334812928	Hepatic failure, not elsewhere classified	Other diseases of liver	0.25257157745537251
E1139	E13	0.25937760717540709	0.26587129751504418	0.44621513944223112	Type 2 diabetes mellitus with other diabetic ophthalmic complication	Other specified diabetes mellitus	0.25937760717540709
C787	C79	0.31385413225484271	0.32209131274209579	0.44587945879458801	Secondary malignant neoplasm of liver and intrahepatic bile duct	Secondary malignant neoplasm of other and unspecified sites	0.31385413225484271
E11	E785	0.25961341644278729	0.43221986179356009	0.4457181552153619	Type 2 diabetes mellitus	Hyperlipidemia, unspecified	0.25961341644278729
E1140	E1342	0.53383137246200074	0.54143214339366497	0.44549379384781429	Type 2 diabetes mellitus with diabetic neuropathy, unspecified	Other specified diabetes mellitus with diabetic polyneuropathy	0.53383137246200074
E1140	E134	0.53327386965221024	0.54089345840963554	0.44549379384781429	Type 2 diabetes mellitus with diabetic neuropathy, unspecified	Other specified diabetes mellitus with neurological complications	0.53327386965221024
V153	Z92	0.33228421953914888	0.34041381789545733	0.44521337946943479	Person boarding or alighting a pedal cycle injured in collision with railway train or railway vehicle	Personal history of medical treatment	0.33228421953914888
V153	Z922	0.38593149936755589	0.39250298925132432	0.44521337946943479	Person boarding or alighting a pedal cycle injured in collision with railway train or railway vehicle	Personal history of drug therapy	0.38593149936755589
I5032	I509	0.24740480177087831	0.28478006874494333	0.44444444444444442	Chronic diastolic (congestive) heart failure	Heart failure, unspecified	0.24740480177087831
I4891	I50	0.29068171224855072	0.38731864836609431	0.44442916093535068	Unspecified atrial fibrillation	Heart failure	0.29068171224855072
E1139	E134	0.27468433352118632	0.28072776342633399	0.44422310756972111	Type 2 diabetes mellitus with other diabetic ophthalmic complication	Other specified diabetes mellitus with neurological complications	0.27468433352118632
E1139	E1342	0.27497154935303503	0.28100734497498608	0.44422310756972111	Type 2 diabetes mellitus with other diabetic ophthalmic complication	Other specified diabetes mellitus with diabetic polyneuropathy	0.27497154935303503
V153	Z9221	0.3859886760433992	0.39254326234887998	0.44405997693194932	Person boarding or alighting a pedal cycle injured in collision with railway train or railway vehicle	Personal history of antineoplastic chemotherapy	0.3859886760433992
I8510	K746	0.29417690865248108	0.30145333032443461	0.4436885865457294	Secondary esophageal varices without bleeding	Other and unspecified cirrhosis of liver	0.29417690865248108
I489	I50	0.2998681681767929	0.39839918266173802	0.44328519077387368	Unspecified atrial fibrillation and atrial flutter	Heart failure	0.2998681681767929
E78	Z79	0.28365066509681658	0.48555203826855609	0.44320169626292077	Disorders of lipoprotein metabolism and other lipidemias	Long term (current) drug therapy	0.28365066509681658
K3189	K703	0.29328587967069408	0.29905257756298781	0.44114832535885168	Other diseases of stomach and duodenum	Alcoholic cirrhosis of liver	0.29328587967069408
E834	E876	0.2492586527145921	0.26090795150951712	0.43997734994337478	Disorders of magnesium metabolism	Hypokalemia	0.2492586527145921
I85	K746	0.32865351295077311	0.3365955043594121	0.43820224719101131	Esophageal varices	Other and unspecified cirrhosis of liver	0.32865351295077311
I130	N189	0.25863619357822742	0.28430140523348629	0.43817583450869768	Hypertensive heart and chronic kidney disease with heart failure and stage 1 through stage 4 chronic kidney disease, or unspecified chronic kidney disease	Chronic kidney disease, unspecified	0.25863619357822742
I509	N18	0.24600061779344609	0.32591804429966148	0.43705317627834139	Heart failure, unspecified	Chronic kidney disease (CKD)	0.24600061779344609
F0150	I672	0.44074327947930669	0.44299366741502277	0.43582887700534761	Vascular dementia, unspecified severity, without behavioral disturbance, psychotic disturbance, mood disturbance, and anxiety	Cerebral atherosclerosis	0.44074327947930669
J44	Z87	0.20379050653116351	0.29626133416972389	0.4354565761862858	Other chronic obstructive pulmonary disease	Personal history of other diseases and conditions	0.20379050653116351
I851	K746	0.30407891069503362	0.31169909733923629	0.43507817811012922	Secondary esophageal varices	Other and unspecified cirrhosis of liver	0.30407891069503362
D709	R508	0.37189785090637251	0.37417771255578153	0.43402777777777779	Neutropenia, unspecified	Other specified fever	0.37189785090637251
G81	R29	0.30975430786028529	0.31817705375825051	0.43395098625224149	Hemiplegia and hemiparesis	Other symptoms and signs involving the nervous and musculoskeletal systems	0.30975430786028529
C78	C79	0.43135832198619972	0.44121033701035051	0.43389199255121041	Secondary malignant neoplasm of respiratory and digestive organs	Secondary malignant neoplasm of other and unspecified sites	0.43135832198619972
D709	R5081	0.43316808005943358	0.43494262595595468	0.43229166666666669	Neutropenia, unspecified	Fever presenting with conditions classified elsewhere	0.43316808005943358
G931	I46	0.250711531683943	0.25335683855729102	0.43216080402010049	Anoxic brain damage, not elsewhere classified	Cardiac arrest	0.250711531683943
G819	R29	0.29504455720376732	0.30324812647903721	0.431640625	Hemiplegia, unspecified	Other symptoms and signs involving the nervous and musculoskeletal systems	0.29504455720376732
I078	I34	0.20203068714850919	0.2093017858574219	0.43153049482163408	Other rheumatic tricuspid valve diseases	Nonrheumatic mitral valve disorders	0.20203068714850919
I078	I348	0.27936164389307611	0.28437920460724597	0.43153049482163408	Other rheumatic tricuspid valve diseases	Other nonrheumatic mitral valve disorders	0.27936164389307611
F01	I672	0.47010789053673502	0.47240505408212502	0.42971428571428572	Vascular dementia	Cerebral atherosclerosis	0.47010789053673502
F015	I672	0.47010789053673502	0.47240505408212502	0.42971428571428572	Vascular dementia	Cerebral atherosclerosis	0.47010789053673502
I503	I509	0.36070071903796319	0.40977057975105369	0.428518242740134	Diastolic (congestive) heart failure	Heart failure, unspecified	0.36070071903796319
I2510	I50	0.3410533247237873	0.44963719241846878	0.42817444026904983	Atherosclerotic heart disease of native coronary artery without angina pectoris	Heart failure	0.3410533247237873
E104	K31	0.21951372868237401	0.22725742595442169	0.4273170731707317	Type 1 diabetes mellitus with neurological complications	Other diseases of stomach and duodenum	0.21951372868237401
I252	Z95	0.27942902951264148	0.33375274934055987	0.42706615356422939	Old myocardial infarction	Presence of cardiac and vascular implants and grafts	0.27942902951264148
I25	I50	0.36677376462852401	0.47747795481055899	0.42700384336879632	Chronic ischemic heart disease	Heart failure	0.36677376462852401
D631	Z99	0.30472829803947732	0.32478679871170479	0.42678746327130263	Anemia in chronic kidney disease	Dependence on enabling machines and devices, not elsewhere classified	0.30472829803947732
E872	N179	0.21735892705341101	0.27267990553654148	0.42579360431064778	Acidosis	Acute kidney failure, unspecified	0.21735892705341101
I251	I50	0.35128221492255518	0.46145293784575842	0.42578866223908918	Atherosclerotic heart disease of native coronary artery	Heart failure	0.35128221492255518
E104	K318	0.23815001397378341	0.2451813409904989	0.42439024390243901	Type 1 diabetes mellitus with neurological complications	Other specified diseases of stomach and duodenum	0.23815001397378341
E104	K3184	0.33584006669859168	0.34042342462530778	0.42439024390243901	Type 1 diabetes mellitus with neurological complications	Gastroparesis	0.33584006669859168
T814	Y838	0.24839042496094119	0.25330358532953862	0.42323097463284381	Infection following a procedure	Other surgical procedures as the cause of abnormal reaction of the patient, or of later complication, without mention of misadventure at the time of the procedure	0.24839042496094119
I5033	I509	0.22296412490529	0.25989855226441128	0.42305610680137112	Acute on chronic diastolic (congestive) heart failure	Heart failure, unspecified	0.22296412490529
V15	Z922	0.37575600582125979	0.38264100618203689	0.42202835332606331	Pedal cycle rider injured in collision with railway train or railway vehicle	Personal history of drug therapy	0.37575600582125979
V15	Z92	0.32335171104465588	0.33186062110314779	0.42202835332606331	Pedal cycle rider injured in collision with railway train or railway vehicle	Personal history of medical treatment	0.32335171104465588
K651	T814	0.25917670542792282	0.26097776834512249	0.42160278745644603	Peritoneal abscess	Infection following a procedure	0.25917670542792282
A415	R6521	0.27273800996744513	0.28104363126765142	0.42112578179291182	Sepsis due to other Gram-negative organisms	Severe sepsis with septic shock	0.27273800996744513
V15	Z9221	0.37581594650925831	0.38268283579269902	0.42093784078516899	Pedal cycle rider injured in collision with railway train or railway vehicle	Personal history of antineoplastic chemotherapy	0.37581594650925831
A4151	R6521	0.20680643530575951	0.21347051714658699	0.42067307692307693	Sepsis due to Escherichia coli [E. coli]	Severe sepsis with septic shock	0.20680643530575951
E785	I25	0.31741781783329798	0.46528420473876758	0.42044937687619388	Hyperlipidemia, unspecified	Chronic ischemic heart disease	0.31741781783329798
I129	N179	0.26965719837924201	0.33532254743143219	0.42013574660633479	Hypertensive chronic kidney disease with stage 1 through stage 4 chronic kidney disease, or unspecified chronic kidney disease	Acute kidney failure, unspecified	0.26965719837924201
A415	R6520	0.2862430339769616	0.29405228509025699	0.41973592772758861	Sepsis due to other Gram-negative organisms	Severe sepsis without septic shock	0.2862430339769616
A41	R6521	0.61555495817919814	0.62433318503319468	0.4191073919107392	Other sepsis	Severe sepsis with septic shock	0.61555495817919814
T50	Y922	0.2198480447081215	0.23054375533741231	0.41866849691146191	Poisoning by, adverse effect of and underdosing of diuretics and other and unspecified drugs, medicaments and biological substances	School, other institution and public administrative area as the place of occurrence of the external cause	0.2198480447081215
T50	Y9223	0.22311250420080889	0.23361139903570491	0.41729581331503091	Poisoning by, adverse effect of and underdosing of diuretics and other and unspecified drugs, medicaments and biological substances	Hospital as the place of occurrence of the external cause	0.22311250420080889
I634	R29	0.26052023799598401	0.26832752083833572	0.41724941724941728	Cerebral infarction due to embolism of cerebral arteries	Other symptoms and signs involving the nervous and musculoskeletal systems	0.26052023799598401
I6340	R47	0.20497894025062149	0.21123047001110479	0.41698841698841699	Cerebral infarction due to embolism of unspecified cerebral artery	Speech disturbances, not elsewhere classified	0.20497894025062149
D631	I120	0.36987530761552118	0.38506883780279422	0.41650342801175322	Anemia in chronic kidney disease	Hypertensive chronic kidney disease with stage 5 chronic kidney disease or end stage renal disease	0.36987530761552118
A4151	R6520	0.2152072748915739	0.2215299516248099	0.41586538461538458	Sepsis due to Escherichia coli [E. coli]	Severe sepsis without septic shock	0.2152072748915739
J44	Z878	0.20504758581833049	0.29396625283669581	0.41420158397075751	Other chronic obstructive pulmonary disease	Personal history of other specified conditions	0.20504758581833049
E86	N17	0.21785382369783801	0.28463434549584993	0.41336002912267927	Volume depletion	Acute kidney failure	0.21785382369783801
E87	N17	0.36138313378692632	0.44924494132652792	0.41283434152029741	Other disorders of fluid, electrolyte and acid-base balance	Acute kidney failure	0.36138313378692632
G8929	M54	0.32500795044703451	0.35674363970858758	0.41139578329330129	Other chronic pain	Dorsalgia	0.32500795044703451
I63	R47	0.39773435040937138	0.4076158537240433	0.41136898755465862	Cerebral infarction	Speech disturbances, not elsewhere classified	0.39773435040937138
E103	E106	0.29767171948719051	0.30173598099331722	0.41109709962168978	Type 1 diabetes mellitus with ophthalmic complications	Type 1 diabetes mellitus with other specified complications	0.29767171948719051
C34	C79	0.33996830010056339	0.3494773555884978	0.41054030115146151	Malignant neoplasm of bronchus and lung	Secondary malignant neoplasm of other and unspecified sites	0.33996830010056339
F1022	F1023	0.29957151591071179	0.30477298986934043	0.41050583657587553	Alcohol dependence with intoxication	Alcohol dependence with withdrawal	0.29957151591071179
I27	I503	0.24421905792629939	0.28140311642172522	0.4098231206569804	Other pulmonary heart diseases	Diastolic (congestive) heart failure	0.24421905792629939
K70	K76	0.30204101426971031	0.31524209894048227	0.40909090909090912	Alcoholic liver disease	Other diseases of liver	0.30204101426971031
J44	Z8789	0.20783593838845521	0.29512391163699769	0.40905706356190352	Other chronic obstructive pulmonary disease	Personal history of other specified conditions	0.20783593838845521
G892	M54	0.32473357154884191	0.35674668882735211	0.40822493759032979	Chronic pain, not elsewhere classified	Dorsalgia	0.32473357154884191
N401	R338	0.50080528217325559	0.50495663616192465	0.40809968847352018	Benign prostatic hyperplasia with lower urinary tract symptoms	Other retention of urine	0.50080528217325559
D631	Z992	0.3676026468930535	0.38262475520236322	0.40744368266405478	Anemia in chronic kidney disease	Dependence on renal dialysis	0.3676026468930535
E669	Z683	0.55448544068076999	0.56855005207022202	0.40476733576642338	Obesity, unspecified	Body mass index (BMI) 30-39, adult	0.55448544068076999
I48	Z7901	0.44293672447658172	0.51056553043654296	0.40446114764937191	Atrial fibrillation and flutter	Long term (current) use of anticoagulants	0.44293672447658172
I4891	Z7901	0.37622550517250047	0.44366937538102541	0.40343878954607981	Unspecified atrial fibrillation	Long term (current) use of anticoagulants	0.37622550517250047
E1129	I120	0.21878605087389169	0.2298822303360577	0.40335051546391748	Type 2 diabetes mellitus with other diabetic kidney complication	Hypertensive chronic kidney disease with stage 5 chronic kidney disease or end stage renal disease	0.21878605087389169
I502	Z95	0.246960591194191	0.30140322671542469	0.40142942227516382	Systolic (congestive) heart failure	Presence of cardiac and vascular implants and grafts	0.246960591194191
E785	I251	0.31166902068900459	0.45589717900532112	0.39927681251705632	Hyperlipidemia, unspecified	Atherosclerotic heart disease of native coronary artery	0.31166902068900459
D70	R50	0.2059187367870326	0.21328258169129169	0.39916405433646812	Neutropenia	Fever of other and unknown origin	0.2059187367870326
I489	Z7901	0.38262504907267941	0.45129287810138002	0.39793058848889851	Unspecified atrial fibrillation and atrial flutter	Long term (current) use of anticoagulants	0.38262504907267941
R298	R47	0.35157562817195998	0.36136630072943288	0.39541320680110709	Other symptoms and signs involving the nervous and musculoskeletal systems	Speech disturbances, not elsewhere classified	0.35157562817195998
K703	K766	0.41821265497372379	0.42492312307152891	0.39489885664028151	Alcoholic cirrhosis of liver	Portal hypertension	0.41821265497372379
A419	R6521	0.47827582729773888	0.48947538121793899	0.39394546912590223	Sepsis, unspecified organism	Severe sepsis with septic shock	0.47827582729773888
I251	Z95	0.4733184616302909	0.54027757557316936	0.39326375711574951	Atherosclerotic heart disease of native coronary artery	Presence of cardiac and vascular implants and grafts	0.4733184616302909
E870	J96	0.21890431304381419	0.24174457823681131	0.39232346908877819	Hyperosmolality and hypernatremia	Respiratory failure, not elsewhere classified	0.21890431304381419
E1121	E113	0.21109229375488001	0.21856323103152711	0.38998035363457761	Type 2 diabetes mellitus with diabetic nephropathy	Type 2 diabetes mellitus with ophthalmic complications	0.21109229375488001
I12	I50	0.21102603936535469	0.30839360155526679	0.38915382056116232	Hypertensive chronic kidney disease	Heart failure	0.21102603936535469
T84	Y831	0.26578138953131653	0.26849248811273141	0.38912133891213391	Complications of internal orthopedic prosthetic devices, implants and grafts	Surgical operation with implant of artificial internal device as the cause of abnormal reaction of the patient, or of later complication, without mention of misadventure at the time of the procedure	0.26578138953131653
E78	I25	0.32457275175458988	0.48830026360664042	0.38893895220425828	Disorders of lipoprotein metabolism and other lipidemias	Chronic ischemic heart disease	0.32457275175458988
I25	Z95	0.48118713629158499	0.54826928711204115	0.38678772350025059	Chronic ischemic heart disease	Presence of cardiac and vascular implants and grafts	0.48118713629158499
E112	I13	0.42657206434784539	0.44654909992267749	0.38636669810049851	Type 2 diabetes mellitus with kidney complications	Hypertensive heart and chronic kidney disease	0.42657206434784539
E104	E106	0.31702175218057199	0.32157424445650618	0.38536585365853659	Type 1 diabetes mellitus with neurological complications	Type 1 diabetes mellitus with other specified complications	0.31702175218057199
I2510	Z95	0.44281494582619713	0.51256014815416617	0.38503805223102922	Atherosclerotic heart disease of native coronary artery without angina pectoris	Presence of cardiac and vascular implants and grafts	0.44281494582619713
I12	N189	0.47734584338696412	0.514319479998671	0.38499500942663861	Hypertensive chronic kidney disease	Chronic kidney disease, unspecified	0.47734584338696412
E86	N179	0.21309115247420921	0.27718090537076667	0.38150709865307608	Volume depletion	Acute kidney failure, unspecified	0.21309115247420921
K729	K74	0.2183458699690258	0.22579937557962229	0.38139534883720932	Hepatic failure, unspecified	Fibrosis and cirrhosis of liver	0.2183458699690258
G81	R298	0.30239562884383042	0.31016893122792638	0.38135086670651519	Hemiplegia and hemiparesis	Other symptoms and signs involving the nervous and musculoskeletal systems	0.30239562884383042
C3490	C79	0.20888023313239831	0.2161875987055274	0.38123752495009983	Malignant neoplasm of unspecified part of unspecified bronchus or lung	Secondary malignant neoplasm of other and unspecified sites	0.20888023313239831
C349	C79	0.21871826227403321	0.22631792669704889	0.38090909090909092	Malignant neoplasm of unspecified part of bronchus or lung	Secondary malignant neoplasm of other and unspecified sites	0.21871826227403321
E1131	E114	0.27088335364225608	0.28541910144516991	0.37980596478620188	Type 2 diabetes mellitus with unspecified diabetic retinopathy	Type 2 diabetes mellitus with neurological complications	0.27088335364225608
K7030	K76	0.2174305045163738	0.22876413508215421	0.37914406268836648	Alcoholic cirrhosis of liver without ascites	Other diseases of liver	0.2174305045163738
I63	R29	0.35886661567384642	0.36952945582932029	0.37806929027917929	Cerebral infarction	Other symptoms and signs involving the nervous and musculoskeletal systems	0.35886661567384642
T8289	Y832	0.22938167170930671	0.2325957519023131	0.37782340862422997	Other specified complication of cardiac and vascular prosthetic devices, implants and grafts	Surgical operation with anastomosis, bypass or graft as the cause of abnormal reaction of the patient, or of later complication, without mention of misadventure at the time of the procedure	0.22938167170930671
G81	R2981	0.38876646005969578	0.39412335768496798	0.37776449491930658	Hemiplegia and hemiparesis	Other symptoms and signs involving the nervous system	0.38876646005969578
I851	K31	0.23097237694260089	0.24037680160234601	0.37729435757987762	Secondary esophageal varices	Other diseases of stomach and duodenum	0.23097237694260089
I2511	Z955	0.22731035689807191	0.2406528142629952	0.37710437710437711	Atherosclerotic heart disease of native coronary artery with angina pectoris	Presence of coronary angioplasty implant and graft	0.22731035689807191
G819	R298	0.28566141588613803	0.29326336661972258	0.37630208333333331	Hemiplegia, unspecified	Other symptoms and signs involving the nervous and musculoskeletal systems	0.28566141588613803
J962	Z9981	0.28746229013736518	0.29271880057593103	0.37593984962406007	Acute and chronic respiratory failure	Dependence on supplemental oxygen	0.28746229013736518
J962	Z998	0.2872064269455985	0.29246893386323658	0.37593984962406007	Acute and chronic respiratory failure	Dependence on other enabling machines and devices	0.2872064269455985
K729	R18	0.25428626603449861	0.26046363179801307	0.3758139534883721	Hepatic failure, unspecified	Ascites	0.25428626603449861
A41	R6520	0.57851110535148254	0.58756515244735619	0.37573221757322178	Other sepsis	Severe sepsis without septic shock	0.57851110535148254
I8510	K7469	0.28703858352595069	0.29354591035750799	0.37490551776266062	Secondary esophageal varices without bleeding	Other cirrhosis of liver	0.28703858352595069
I85	K31	0.24492161669000051	0.25489625863343751	0.37315198107628622	Esophageal varices	Other diseases of stomach and duodenum	0.24492161669000051
E1122	I130	0.40020392719228343	0.41570029414105131	0.37277882797731571	Type 2 diabetes mellitus with diabetic chronic kidney disease	Hypertensive heart and chronic kidney disease with heart failure and stage 1 through stage 4 chronic kidney disease, or unspecified chronic kidney disease	0.40020392719228343
E113	E114	0.28682281089900918	0.30226792812911307	0.37272446775686519	Type 2 diabetes mellitus with ophthalmic complications	Type 2 diabetes mellitus with neurological complications	0.28682281089900918
G819	R2981	0.36695556557259862	0.37227466988996433	0.37239583333333331	Hemiplegia, unspecified	Other symptoms and signs involving the nervous system	0.36695556557259862
I12	N17	0.2439480485821694	0.32822827186789688	0.37207496950205171	Hypertensive chronic kidney disease	Acute kidney failure	0.2439480485821694
D70	R508	0.41060907536476338	0.41337401952901343	0.37199582027168232	Neutropenia	Other specified fever	0.41060907536476338
I85	K7469	0.32168654268124669	0.32874724331131611	0.37137788290952101	Esophageal varices	Other cirrhosis of liver	0.32168654268124669
C7800	C787	0.29675444988345517	0.30179246541666632	0.37116279069767438	Secondary malignant neoplasm of unspecified lung	Secondary malignant neoplasm of liver and intrahepatic bile duct	0.29675444988345517
D70	R5081	0.47904253611943948	0.48107883541520807	0.37095088819226751	Neutropenia	Fever presenting with conditions classified elsewhere	0.47904253611943948
I130	N183	0.27935784802590058	0.29990553697988681	0.3709449929478138	Hypertensive heart and chronic kidney disease with heart failure and stage 1 through stage 4 chronic kidney disease, or unspecified chronic kidney disease	Chronic kidney disease, stage 3 (moderate)	0.27935784802590058
E102	E106	0.2805321308985832	0.28493217646751218	0.36998854524627722	Type 1 diabetes mellitus with kidney complications	Type 1 diabetes mellitus with other specified complications	0.2805321308985832
I851	K7469	0.29854782284973919	0.30532814778604389	0.3698164513936098	Secondary esophageal varices	Other cirrhosis of liver	0.29854782284973919
E785	I2510	0.29204668804483092	0.43550036128168729	0.36957609387792228	Hyperlipidemia, unspecified	Atherosclerotic heart disease of native coronary artery without angina pectoris	0.29204668804483092
G931	I469	0.2349338184019687	0.23744479568123189	0.3693467336683417	Anoxic brain damage, not elsewhere classified	Cardiac arrest, cause unspecified	0.2349338184019687
E78	I251	0.31837578282156342	0.47784138936352072	0.36888417704744242	Disorders of lipoprotein metabolism and other lipidemias	Atherosclerotic heart disease of native coronary artery	0.31837578282156342
K7469	K76	0.24079140047072151	0.2535139687581362	0.36839666357738649	Other cirrhosis of liver	Other diseases of liver	0.24079140047072151
I8510	K31	0.21286300033717359	0.22195363023582459	0.36734693877551022	Secondary esophageal varices without bleeding	Other diseases of stomach and duodenum	0.21286300033717359
I50	Z87	0.2191415700206221	0.34835461341567048	0.36725170636578908	Heart failure	Personal history of other diseases and conditions	0.2191415700206221
K729	R188	0.26629289076709067	0.27199674413838232	0.36558139534883721	Hepatic failure, unspecified	Other ascites	0.26629289076709067
K729	K746	0.2166363168754436	0.22389800568047699	0.36558139534883721	Hepatic failure, unspecified	Other and unspecified cirrhosis of liver	0.2166363168754436
E1129	N08	0.43235288287800822	0.43633771474787958	0.36533505154639168	Type 2 diabetes mellitus with other diabetic kidney complication	Glomerular disorders in diseases classified elsewhere	0.43235288287800822
F1021	K70	0.2279435187480591	0.2350914339448496	0.36476868327402129	Alcohol dependence, in remission	Alcoholic liver disease	0.2279435187480591
E1129	E1140	0.22614332134281681	0.23600318563575229	0.36469072164948452	Type 2 diabetes mellitus with other diabetic kidney complication	Type 2 diabetes mellitus with diabetic neuropathy, unspecified	0.22614332134281681
E11	I25	0.22878239927033631	0.39113443385950669	0.36448281699678348	Type 2 diabetes mellitus	Chronic ischemic heart disease	0.22878239927033631
I50	Z790	0.28843389042855572	0.39195969327821117	0.3636300320378883	Heart failure	Long term (current) use of anticoagulants and antithrombotics/antiplatelets	0.28843389042855572
I851	K318	0.2426362752937071	0.25124360276598112	0.36301835486063899	Secondary esophageal varices	Other specified diseases of stomach and duodenum	0.2426362752937071
T81	Y838	0.29391722033999262	0.30056078948678638	0.36256089074460679	Complications of procedures, not elsewhere classified	Other surgical procedures as the cause of abnormal reaction of the patient, or of later complication, without mention of misadventure at the time of the procedure	0.29391722033999262
R2981	R471	0.38785314731569998	0.39258400570078023	0.36174365647364998	Other symptoms and signs involving the nervous system	Dysarthria and anarthria	0.38785314731569998
A419	J96	0.24143948602290091	0.26881505793401028	0.36086607858861269	Sepsis, unspecified organism	Respiratory failure, not elsewhere classified	0.24143948602290091
E66	G47	0.2710923100577689	0.32477236720134262	0.35994087213599413	Overweight and obesity	Sleep disorders	0.2710923100577689
S72	W18	0.20226454503769639	0.2144890067142162	0.35969976905311779	Fracture of femur	Other slipping, tripping and stumbling and falls	0.20226454503769639
R29	R47	0.35301745981877608	0.36387770216679649	0.35893316195372749	Other symptoms and signs involving the nervous and musculoskeletal systems	Speech disturbances, not elsewhere classified	0.35301745981877608
I85	K318	0.25547601946019682	0.26460960233856051	0.35659373151981077	Esophageal varices	Other specified diseases of stomach and duodenum	0.25547601946019682
K72	K766	0.31274145429840722	0.31933735748059139	0.35637285986049461	Hepatic failure, not elsewhere classified	Portal hypertension	0.31274145429840722
C780	C787	0.32796699468717772	0.33356924557732992	0.35544692737430172	Secondary malignant neoplasm of lung	Secondary malignant neoplasm of liver and intrahepatic bile duct	0.32796699468717772
I50	N17	0.29516334070066619	0.3943155262679508	0.3542276083019919	Heart failure	Acute kidney failure	0.29516334070066619
I952	T46	0.27375125876291773	0.27670243316000459	0.35374149659863952	Hypotension due to drugs	Poisoning by, adverse effect of and underdosing of agents primarily affecting the cardiovascular system	0.27375125876291773
I110	I502	0.20956669464843691	0.23826263244870749	0.35367454068241472	Hypertensive heart disease with heart failure	Systolic (congestive) heart failure	0.20956669464843691
G935	I61	0.23616211216604441	0.2396334504509218	0.35355285961871752	Compression of brain	Nontraumatic intracerebral hemorrhage	0.23616211216604441
E11	Z794	0.48562310924380331	0.5516767524363182	0.3531403419671576	Type 2 diabetes mellitus	Long term (current) use of insulin	0.48562310924380331
F32	F41	0.32055988668409813	0.39420799215315933	0.35312401459525211	Major depressive disorder, single episode	Other anxiety disorders	0.32055988668409813
I8510	K318	0.2233477148218751	0.23168453753796309	0.35298563869992439	Secondary esophageal varices without bleeding	Other specified diseases of stomach and duodenum	0.2233477148218751
F329	F41	0.31879867462589828	0.39233789823281517	0.35297859771890761	Major depressive disorder, single episode, unspecified	Other anxiety disorders	0.31879867462589828
T8286	Y832	0.20773040846038041	0.21093910934382629	0.35294117647058831	Thrombosis of cardiac and vascular prosthetic devices, implants and grafts	Surgical operation with anastomosis, bypass or graft as the cause of abnormal reaction of the patient, or of later complication, without mention of misadventure at the time of the procedure	0.20773040846038041
I251	Z87	0.22315372382906001	0.36251702839857691	0.35264468690702089	Atherosclerotic heart disease of native coronary artery	Personal history of other diseases and conditions	0.22315372382906001
N170	R65	0.22898383189270261	0.24301672100479321	0.35133985538068913	Acute kidney failure with tubular necrosis	Symptoms and signs specifically associated with systemic inflammation and infection	0.22898383189270261
G89	M54	0.30255490264795432	0.33925121374861789	0.35130191521411658	Pain, not elsewhere classified	Dorsalgia	0.30255490264795432
I25	Z87	0.2301667130444966	0.37258953641082959	0.3512783378822481	Chronic ischemic heart disease	Personal history of other diseases and conditions	0.2301667130444966
I61	R47	0.21698812823766289	0.2251084331584742	0.34952229299363058	Nontraumatic intracerebral hemorrhage	Speech disturbances, not elsewhere classified	0.21698812823766289
D631	E112	0.23651615887553129	0.25917396694314088	0.34941234084231149	Anemia in chronic kidney disease	Type 2 diabetes mellitus with kidney complications	0.23651615887553129
F1020	K70	0.27693345797208851	0.28562847372468109	0.34876033057851241	Alcohol dependence, uncomplicated	Alcoholic liver disease	0.27693345797208851
T813	T814	0.21880055146068539	0.22077247111164619	0.34768211920529801	Disruption of wound, not elsewhere classified	Infection following a procedure	0.21880055146068539
E87	N179	0.30855768991280991	0.39848581574134878	0.3470592522410903	Other disorders of fluid, electrolyte and acid-base balance	Acute kidney failure, unspecified	0.30855768991280991
I2510	Z87	0.20769801419890521	0.34544089495083891	0.34679634951211041	Atherosclerotic heart disease of native coronary artery without angina pectoris	Personal history of other diseases and conditions	0.20769801419890521
A41	J96	0.27648296852814019	0.30816579137965111	0.34504881450488151	Other sepsis	Respiratory failure, not elsewhere classified	0.27648296852814019
E11	I251	0.22362157655881959	0.38187583732343378	0.34489346779849572	Type 2 diabetes mellitus	Atherosclerotic heart disease of native coronary artery	0.22362157655881959
N170	R652	0.23037934856329059	0.2440901538443391	0.3445342407486176	Acute kidney failure with tubular necrosis	Severe sepsis	0.23037934856329059
K746	K76	0.25803498696901361	0.27255780507648347	0.34368457780879269	Other and unspecified cirrhosis of liver	Other diseases of liver	0.25803498696901361
I50	Z878	0.21541465533104859	0.3399276481095288	0.34353670427636163	Heart failure	Personal history of other specified conditions	0.21541465533104859
I634	R298	0.23761050406820489	0.24499576726516981	0.34343434343434343	Cerebral infarction due to embolism of cerebral arteries	Other symptoms and signs involving the nervous and musculoskeletal systems	0.23761050406820489
F1021	K703	0.23488049912233919	0.24143983124445301	0.34341637010676163	Alcohol dependence, in remission	Alcoholic cirrhosis of liver	0.23488049912233919
K70	K766	0.39498149962189288	0.40254398200290459	0.34294161123429417	Alcoholic liver disease	Portal hypertension	0.39498149962189288
E114	E13	0.44166005789965601	0.45270120705483158	0.34293831168831168	Type 2 diabetes mellitus with neurological complications	Other specified diabetes mellitus	0.44166005789965601
A419	R6520	0.43567636889233891	0.44714760094984279	0.34282277465918198	Sepsis, unspecified organism	Severe sepsis without septic shock	0.43567636889233891
Z7901	Z86	0.24374791999969289	0.32285881774559028	0.34268603748475102	Long term (current) use of anticoagulants	Personal history of certain other diseases	0.24374791999969289
E78	I2510	0.29865481001107003	0.45717054715619942	0.34197367258591749	Disorders of lipoprotein metabolism and other lipidemias	Atherosclerotic heart disease of native coronary artery without angina pectoris	0.29865481001107003
E87	N18	0.2359408840383343	0.34841956625918802	0.34181182129582388	Other disorders of fluid, electrolyte and acid-base balance	Chronic kidney disease (CKD)	0.2359408840383343
K830	K831	0.36565719021275211	0.36811276801800757	0.34162303664921467	Cholangitis	Obstruction of bile duct	0.36565719021275211
E43	Z682	0.27443010054428219	0.28359002274346667	0.34109730848861292	Unspecified severe protein-calorie malnutrition	Body mass index (BMI) 20-29, adult	0.27443010054428219
I13	N189	0.22098587221199459	0.25248336794852821	0.34047147741587191	Hypertensive heart and chronic kidney disease	Chronic kidney disease, unspecified	0.22098587221199459
I07	I278	0.20762576648413	0.21591698842622831	0.3402722177742194	Rheumatic tricuspid valve diseases	Other specified pulmonary heart diseases	0.20762576648413
D63	N186	0.33560752107668379	0.35949829437456482	0.33921146953405018	Anemia in chronic diseases classified elsewhere	End stage renal disease	0.33560752107668379
K74	K76	0.26241300637132448	0.27738460518264979	0.33811542223671343	Fibrosis and cirrhosis of liver	Other diseases of liver	0.26241300637132448
F329	F419	0.3174048941344797	0.38848271261734668	0.33784704866633342	Major depressive disorder, single episode, unspecified	Anxiety disorder, unspecified	0.3174048941344797
F32	F419	0.3184025294961374	0.38966038791602098	0.33740258570205872	Major depressive disorder, single episode	Anxiety disorder, unspecified	0.3184025294961374
E785	Z87	0.24135674784935199	0.39597333087650849	0.33735104157190943	Hyperlipidemia, unspecified	Personal history of other diseases and conditions	0.24135674784935199
I50	Z8789	0.2169761416767067	0.3392180564990917	0.33723359799414959	Heart failure	Personal history of other specified conditions	0.2169761416767067
K91	Y838	0.208916509369415	0.2145258116895464	0.33647058823529408	Intraoperative and postprocedural complications and disorders of digestive system, not elsewhere classified	Other surgical procedures as the cause of abnormal reaction of the patient, or of later complication, without mention of misadventure at the time of the procedure	0.208916509369415
I2510	N18	0.24870071682253589	0.36732568557706619	0.33545962674077118	Atherosclerotic heart disease of native coronary artery without angina pectoris	Chronic kidney disease (CKD)	0.24870071682253589
I12	N179	0.23077212437483671	0.31220432293896538	0.33542198070311641	Hypertensive chronic kidney disease	Acute kidney failure, unspecified	0.23077212437483671
I11	I502	0.202377332461984	0.23228822521422679	0.33512396694214869	Hypertensive heart disease	Systolic (congestive) heart failure	0.202377332461984
E114	E134	0.45916608938255737	0.46906074284484039	0.33502435064935071	Type 2 diabetes mellitus with neurological complications	Other specified diabetes mellitus with neurological complications	0.45916608938255737
E114	E1342	0.45965612596693722	0.46952788840712922	0.33502435064935071	Type 2 diabetes mellitus with neurological complications	Other specified diabetes mellitus with diabetic polyneuropathy	0.45965612596693722
I251	Z878	0.22571371722916711	0.35877250680696859	0.33455882352941169	Atherosclerotic heart disease of native coronary artery	Personal history of other specified conditions	0.22571371722916711
I13	I502	0.21668982229187189	0.24832734083714439	0.3343530682022674	Hypertensive heart and chronic kidney disease	Systolic (congestive) heart failure	0.21668982229187189
I251	N18	0.25633266367146129	0.37733562158067291	0.33390654648956358	Atherosclerotic heart disease of native coronary artery	Chronic kidney disease (CKD)	0.25633266367146129
I07	I2789	0.21505929640748259	0.22290549274224819	0.33386709367493989	Rheumatic tricuspid valve diseases	Other specified pulmonary heart diseases	0.21505929640748259
G936	I61	0.3495594273430942	0.35430323955989013	0.33333333333333331	Cerebral edema	Nontraumatic intracerebral hemorrhage	0.3495594273430942
S02	S06	0.20165627087933169	0.20819484852196871	0.3329875518672199	Fracture of skull and facial bones	Intracranial injury	0.20165627087933169
I25	N18	0.26485604752289599	0.38802135260908871	0.33278560686236291	Chronic ischemic heart disease	Chronic kidney disease (CKD)	0.26485604752289599
I25	Z878	0.23090541702520409	0.36713471742557308	0.3318108394140255	Chronic ischemic heart disease	Personal history of other specified conditions	0.23090541702520409
T82	Y84	0.23997535598734629	0.25469354268527389	0.33067440174039159	Complications of cardiac and vascular prosthetic devices, implants and grafts	Other medical procedures as the cause of abnormal reaction of the patient, or of later complication, without mention of misadventure at the time of the procedure	0.23997535598734629
E66	Z683	0.53047767253500322	0.54647320840971403	0.33013057403301299	Overweight and obesity	Body mass index (BMI) 30-39, adult	0.53047767253500322
I251	Z8789	0.22916992655370441	0.35941454283990859	0.32969639468690698	Atherosclerotic heart disease of native coronary artery	Personal history of other specified conditions	0.22916992655370441
E890	Z8585	0.39213604591492518	0.39480975763562631	0.32923076923076922	Postprocedural hypothyroidism	Personal history of malignant neoplasm of endocrine glands	0.39213604591492518
I2510	Z878	0.2099873473346355	0.34161769470686582	0.32876496036883818	Atherosclerotic heart disease of native coronary artery without angina pectoris	Personal history of other specified conditions	0.2099873473346355
C25	C787	0.2390346451569251	0.24399554648897509	0.32814238042269189	Malignant neoplasm of pancreas	Secondary malignant neoplasm of liver and intrahepatic bile duct	0.2390346451569251
E66	G473	0.30389434811609273	0.34760963891398022	0.32807752319947442	Overweight and obesity	Sleep apnea	0.30389434811609273
Z7901	Z867	0.25750637931057901	0.33023320709303988	0.3279915714761007	Long term (current) use of anticoagulants	Personal history of diseases of the circulatory system	0.25750637931057901
I129	N183	0.44094941860193132	0.46783659256421711	0.3277526395173454	Hypertensive chronic kidney disease with stage 1 through stage 4 chronic kidney disease, or unspecified chronic kidney disease	Chronic kidney disease, stage 3 (moderate)	0.44094941860193132
I25	Z8789	0.23401427734288499	0.36738937917967479	0.32663064668857572	Chronic ischemic heart disease	Personal history of other specified conditions	0.23401427734288499
I26	I82	0.29033610943998411	0.29993552923054417	0.32630654369784812	Pulmonary embolism	Other venous embolism and thrombosis	0.29033610943998411
I50	Z95	0.33067365275028737	0.41226467789784038	0.32521938988717092	Heart failure	Presence of cardiac and vascular implants and grafts	0.33067365275028737
E11	I2510	0.21618216437411869	0.37081032734820057	0.32450603400324068	Type 2 diabetes mellitus	Atherosclerotic heart disease of native coronary artery without angina pectoris	0.21618216437411869
E785	I50	0.25849380782704179	0.40115955387476049	0.32418357136359499	Hyperlipidemia, unspecified	Heart failure	0.25849380782704179
I2510	Z8789	0.2130557732567524	0.34200594039139792	0.32377553920485053	Atherosclerotic heart disease of native coronary artery without angina pectoris	Personal history of other specified conditions	0.2130557732567524
E11	N18	0.27556675719714169	0.4049450527312945	0.32363539626109461	Type 2 diabetes mellitus	Chronic kidney disease (CKD)	0.27556675719714169
E1040	K3184	0.2121046857959358	0.21659827128162651	0.3235294117647059	Type 1 diabetes mellitus with diabetic neuropathy, unspecified	Gastroparesis	0.2121046857959358
E1129	E13	0.230927688851533	0.2396172922092106	0.3234536082474227	Type 2 diabetes mellitus with other diabetic kidney complication	Other specified diabetes mellitus	0.230927688851533
E1129	E134	0.24607600574062621	0.25414128530379632	0.3234536082474227	Type 2 diabetes mellitus with other diabetic kidney complication	Other specified diabetes mellitus with neurological complications	0.24607600574062621
E1129	E1342	0.2463394090390105	0.25439438892723032	0.3234536082474227	Type 2 diabetes mellitus with other diabetic kidney complication	Other specified diabetes mellitus with diabetic polyneuropathy	0.2463394090390105
Z790	Z86	0.26650142568968782	0.35620632416128101	0.32296176411086391	Long term (current) use of anticoagulants and antithrombotics/antiplatelets	Personal history of certain other diseases	0.26650142568968782
I269	I82	0.28397997159501898	0.29356617653603262	0.32258064516129031	Pulmonary embolism without acute cor pulmonale	Other venous embolism and thrombosis	0.28397997159501898
C793	C795	0.25468649354765832	0.26012693979303292	0.32228360957642732	Secondary malignant neoplasm of brain and cerebral meninges	Secondary malignant neoplasm of bone and bone marrow	0.25468649354765832
C7931	C795	0.25229067021510221	0.25771937118633048	0.32093023255813952	Secondary malignant neoplasm of brain	Secondary malignant neoplasm of bone and bone marrow	0.25229067021510221
I851	K3189	0.37650560000566219	0.38069530168811339	0.32087015635622018	Secondary esophageal varices	Other diseases of stomach and duodenum	0.37650560000566219
W1849	Y9209	0.21639785864956659	0.22531238731051689	0.31991951710261568	Other slipping, tripping and stumbling without falling	Other non-institutional residence as the place of occurrence of the external cause	0.21639785864956659
E43	Z681	0.39691073569405	0.40188489896455498	0.31935817805383021	Unspecified severe protein-calorie malnutrition	Body mass index (BMI) 19.9 or less, adult	0.39691073569405
W184	Y9209	0.21607914816750809	0.22501076416684551	0.31906354515050173	Slipping, tripping and stumbling without falling	Other non-institutional residence as the place of occurrence of the external cause	0.21607914816750809
J96	Z66	0.22696319762214101	0.27129299907330401	0.31772165980643008	Respiratory failure, not elsewhere classified	Do not resuscitate	0.22696319762214101
K766	R18	0.28949612965149768	0.29763486751906759	0.31771894093686348	Portal hypertension	Ascites	0.28949612965149768
I851	R18	0.249440267402806	0.25683223981100078	0.31679129843643777	Secondary esophageal varices	Ascites	0.249440267402806
Y848	Y922	0.2170339412339419	0.23189226015507791	0.31664726426076828	Other medical procedures as the cause of abnormal reaction of the patient, or of later complication, without mention of misadventure at the time of the procedure	School, other institution and public administrative area as the place of occurrence of the external cause	0.2170339412339419
I50	N179	0.27495731572908177	0.37134484904516951	0.31616520406741888	Heart failure	Acute kidney failure, unspecified	0.27495731572908177
E785	Z878	0.23838600224427531	0.38675348919395891	0.31586009278631849	Hyperlipidemia, unspecified	Personal history of other specified conditions	0.23838600224427531
I85	K3189	0.39741297108011081	0.40170876516084408	0.31578947368421051	Esophageal varices	Other diseases of stomach and duodenum	0.39741297108011081
K7030	K766	0.28266871977138408	0.28973953189096607	0.31525015069318868	Alcoholic cirrhosis of liver without ascites	Portal hypertension	0.28266871977138408
E1040	E106	0.21515237122513189	0.21947219503087359	0.31512605042016811	Type 1 diabetes mellitus with diabetic neuropathy, unspecified	Type 1 diabetes mellitus with other specified complications	0.21515237122513189
I851	R188	0.26718744140354089	0.27393658783429309	0.31475186947654649	Secondary esophageal varices	Other ascites	0.26718744140354089
I8510	R18	0.2346348911548734	0.24175939903991839	0.31443688586545732	Secondary esophageal varices without bleeding	Ascites	0.2346348911548734
I85	R18	0.26516665895134611	0.27295601946304449	0.31401537551744529	Esophageal varices	Ascites	0.26516665895134611
I2699	I82	0.26677329018543072	0.27625157527412458	0.31399808245445832	Other pulmonary embolism without acute cor pulmonale	Other venous embolism and thrombosis	0.26677329018543072
Y848	Y9223	0.21883870807381439	0.23343951831042931	0.31354287931703528	Other medical procedures as the cause of abnormal reaction of the patient, or of later complication, without mention of misadventure at the time of the procedure	Hospital as the place of occurrence of the external cause	0.21883870807381439
J9690	R65	0.22085282765344469	0.2364724593160337	0.31332618792425859	Respiratory failure, unspecified, unspecified whether with hypoxia or hypercapnia	Symptoms and signs specifically associated with systemic inflammation and infection	0.22085282765344469
E11	I50	0.231959224739932	0.3757870009428671	0.31316355897361492	Type 2 diabetes mellitus	Heart failure	0.231959224739932
K318	K76	0.24146901323981229	0.25688808730536	0.31292738521654179	Other specified diseases of stomach and duodenum	Other diseases of liver	0.24146901323981229
I8510	R188	0.25176547292405621	0.25828299052935849	0.31292517006802723	Secondary esophageal varices without bleeding	Other ascites	0.25176547292405621
I6999	R298	0.2184539178896622	0.2261611414045766	0.31245283018867931	Other sequelae of unspecified cerebrovascular disease	Other symptoms and signs involving the nervous and musculoskeletal systems	0.2184539178896622
I251	I48	0.20194863571678001	0.33768413394023328	0.31169947817836807	Atherosclerotic heart disease of native coronary artery	Atrial fibrillation and flutter	0.20194863571678001
I85	R188	0.28372183029887449	0.29081325583538081	0.31164991129509168	Esophageal varices	Other ascites	0.28372183029887449
I634	R2981	0.27958136042516307	0.2851137520739157	0.31157731157731161	Cerebral infarction due to embolism of cerebral arteries	Other symptoms and signs involving the nervous system	0.27958136042516307
K766	R188	0.30543919822511528	0.31285698502565201	0.31109979633401219	Portal hypertension	Other ascites	0.30543919822511528
E785	Z8789	0.2412704571460639	0.38645090005043148	0.31047029928136088	Hyperlipidemia, unspecified	Personal history of other specified conditions	0.2412704571460639
I25	I48	0.20779171673241831	0.34667697230053468	0.31014315156241301	Chronic ischemic heart disease	Atrial fibrillation and flutter	0.20779171673241831
Z79	Z87	0.20960013670090491	0.37619710509432419	0.30950310690730182	Long term (current) drug therapy	Personal history of other diseases and conditions	0.20960013670090491
E66	G4733	0.30113389791489059	0.34297254871559057	0.30910733349757741	Overweight and obesity	Obstructive sleep apnea (adult) (pediatric)	0.30113389791489059
Z790	Z867	0.28210181894686542	0.36392607380617442	0.3087598624317216	Long term (current) use of anticoagulants and antithrombotics/antiplatelets	Personal history of diseases of the circulatory system	0.28210181894686542
K7469	R18	0.29365467213688912	0.3021428476823193	0.30769230769230771	Other cirrhosis of liver	Ascites	0.29365467213688912
F111	F14	0.21189769208602441	0.21819384021219759	0.30769230769230771	Opioid abuse	Cocaine related disorders	0.21189769208602441
I8510	K3189	0.34192764298027728	0.34614362849073799	0.30763416477702188	Secondary esophageal varices without bleeding	Other diseases of stomach and duodenum	0.34192764298027728
I48	N18	0.20011096622739999	0.32058701204799878	0.30733897066499632	Atrial fibrillation and flutter	Chronic kidney disease (CKD)	0.20011096622739999
E1131	E13	0.29285035283405031	0.30369894904449851	0.30614444843693861	Type 2 diabetes mellitus with unspecified diabetic retinopathy	Other specified diabetes mellitus	0.29285035283405031
I63	R298	0.32171639623365361	0.33187116741772021	0.30608812647157752	Cerebral infarction	Other symptoms and signs involving the nervous and musculoskeletal systems	0.32171639623365361
E1131	E1140	0.25125812747506021	0.26436160480373988	0.30506647502694928	Type 2 diabetes mellitus with unspecified diabetic retinopathy	Type 2 diabetes mellitus with diabetic neuropathy, unspecified	0.25125812747506021
E1131	E1139	0.50338618954014791	0.50730879630954939	0.30470715055695291	Type 2 diabetes mellitus with unspecified diabetic retinopathy	Type 2 diabetes mellitus with other diabetic ophthalmic complication	0.50338618954014791
T828	Y832	0.32007705040951812	0.32517171123801353	0.3046448087431694	Other specified complications of cardiac and vascular prosthetic devices, implants and grafts	Surgical operation with anastomosis, bypass or graft as the cause of abnormal reaction of the patient, or of later complication, without mention of misadventure at the time of the procedure	0.32007705040951812
I129	I509	0.23012305937701469	0.28885140789448721	0.30399698340874809	Hypertensive chronic kidney disease with stage 1 through stage 4 chronic kidney disease, or unspecified chronic kidney disease	Heart failure, unspecified	0.23012305937701469
E78	Z87	0.22760861614512021	0.4042547927515458	0.30357805459846282	Disorders of lipoprotein metabolism and other lipidemias	Personal history of other diseases and conditions	0.22760861614512021
J9690	R652	0.21888012442861229	0.23419949799140649	0.30296534476598791	Respiratory failure, unspecified, unspecified whether with hypoxia or hypercapnia	Severe sepsis	0.21888012442861229
F1110	F14	0.2002158307060595	0.20635204085318781	0.30225409836065581	Opioid abuse, uncomplicated	Cocaine related disorders	0.2002158307060595
K72	K74	0.20704246358002421	0.216438351794113	0.30183893468611289	Hepatic failure, not elsewhere classified	Fibrosis and cirrhosis of liver	0.20704246358002421
K7469	R188	0.31028616298738088	0.31800258887266081	0.30166821130676552	Other cirrhosis of liver	Other ascites	0.31028616298738088
R64	Z681	0.26964858517287438	0.27408603158380629	0.30049261083743839	Cachexia	Body mass index (BMI) 19.9 or less, adult	0.26964858517287438
I07	I348	0.23061101592831271	0.23720645559835449	0.300240192153723	Rheumatic tricuspid valve diseases	Other nonrheumatic mitral valve disorders	0.23061101592831271
E1131	E134	0.30564220362919348	0.31568012192215589	0.30003593244699972	Type 2 diabetes mellitus with unspecified diabetic retinopathy	Other specified diabetes mellitus with neurological complications	0.30564220362919348
E1131	E1342	0.3059715768355038	0.31599451311841342	0.30003593244699972	Type 2 diabetes mellitus with unspecified diabetic retinopathy	Other specified diabetes mellitus with diabetic polyneuropathy	0.3059715768355038
G82	N31	0.23240644055680981	0.23516655629466701	0.2988505747126437	Paraplegia (paraparesis) and quadriplegia (quadriparesis)	Neuromuscular dysfunction of bladder, not elsewhere classified	0.23240644055680981
I251	Z790	0.22754622464581209	0.34898965768872209	0.29874288425047441	Atherosclerotic heart disease of native coronary artery	Long term (current) use of anticoagulants and antithrombotics/antiplatelets	0.22754622464581209
G81	I634	0.33475121380640499	0.34006606938139539	0.29826658696951591	Hemiplegia and hemiparesis	Cerebral infarction due to embolism of cerebral arteries	0.33475121380640499
E785	K21	0.21761991116449911	0.36835219531190633	0.29748476303101973	Hyperlipidemia, unspecified	Gastro-esophageal reflux disease	0.21761991116449911
I6999	R2989	0.31831111588366662	0.32285322359928759	0.29735849056603769	Other sequelae of unspecified cerebrovascular disease	Other symptoms and signs involving the musculoskeletal system	0.31831111588366662
E89	Z8585	0.37223700998524972	0.37512698603790662	0.29722222222222222	Postprocedural endocrine and metabolic complications and disorders, not elsewhere classified	Personal history of malignant neoplasm of endocrine glands	0.37223700998524972
E113	E1140	0.26363211399649672	0.27757659820208902	0.29682196852823201	Type 2 diabetes mellitus with ophthalmic complications	Type 2 diabetes mellitus with diabetic neuropathy, unspecified	0.26363211399649672
I25	Z790	0.23314291581373839	0.35727303680406552	0.29641285579011872	Chronic ischemic heart disease	Long term (current) use of anticoagulants and antithrombotics/antiplatelets	0.23314291581373839
E785	K219	0.21782338548133631	0.36799221704261281	0.29623396706995359	Hyperlipidemia, unspecified	Gastro-esophageal reflux disease without esophagitis	0.21782338548133631
E102	K3184	0.2137714280986486	0.2187785281269021	0.29553264604811003	Type 1 diabetes mellitus with kidney complications	Gastroparesis	0.2137714280986486
F111	F141	0.24416005165801119	0.249292369993795	0.29534662867996198	Opioid abuse	Cocaine abuse	0.24416005165801119
W18	Y920	0.21274669644317859	0.23853455490326489	0.29521658796961608	Other slipping, tripping and stumbling and falls	Non-institutional (private) residence as the place of occurrence of the external cause	0.21274669644317859
C787	C795	0.28511397639833758	0.29155008128025539	0.29520295202952029	Secondary malignant neoplasm of liver and intrahepatic bile duct	Secondary malignant neoplasm of bone and bone marrow	0.28511397639833758
K318	K766	0.35961550883944499	0.36809318811917541	0.29436665581243893	Other specified diseases of stomach and duodenum	Portal hypertension	0.35961550883944499
G819	I634	0.31551518312761567	0.32076846108490958	0.29361979166666669	Hemiplegia, unspecified	Cerebral infarction due to embolism of cerebral arteries	0.31551518312761567
I12	I509	0.25905017139292508	0.32486036677347557	0.29316845957635579	Hypertensive chronic kidney disease	Heart failure, unspecified	0.25905017139292508
E785	N18	0.23639509627437699	0.37692381344270298	0.29211771127080871	Hyperlipidemia, unspecified	Chronic kidney disease (CKD)	0.23639509627437699
Z790	Z95	0.25843928568300317	0.34322060185889608	0.29184705644345538	Long term (current) use of anticoagulants and antithrombotics/antiplatelets	Presence of cardiac and vascular implants and grafts	0.25843928568300317
G4733	Z68	0.2185785931284186	0.26503138587035208	0.29167930441815793	Obstructive sleep apnea (adult) (pediatric)	Body mass index [BMI]	0.2185785931284186
I851	K7030	0.26837122652401918	0.27461721773468578	0.29163834126444588	Secondary esophageal varices	Alcoholic cirrhosis of liver without ascites	0.26837122652401918
I2510	Z790	0.2090728288278112	0.32978407632663959	0.2913443016389301	Atherosclerotic heart disease of native coronary artery without angina pectoris	Long term (current) use of anticoagulants and antithrombotics/antiplatelets	0.2090728288278112
J9690	R6520	0.27310846194152588	0.28449469765096491	0.29117541979278322	Respiratory failure, unspecified, unspecified whether with hypoxia or hypercapnia	Severe sepsis without septic shock	0.27310846194152588
K72	R18	0.23651846703528301	0.2443243757260691	0.29105897273303738	Hepatic failure, not elsewhere classified	Ascites	0.23651846703528301
I85	K7030	0.28661363633033271	0.29314770283339642	0.29036073329390888	Esophageal varices	Alcoholic cirrhosis of liver without ascites	0.28661363633033271
F1110	F141	0.23060614861547091	0.23562659623812801	0.28995901639344263	Opioid abuse, uncomplicated	Cocaine abuse	0.23060614861547091
E872	J96	0.24595661142364761	0.2820748815720725	0.28944594119714179	Acidosis	Respiratory failure, not elsewhere classified	0.24595661142364761
I4891	I509	0.2830496571394478	0.35261744959303631	0.28936267767079321	Unspecified atrial fibrillation	Heart failure, unspecified	0.2830496571394478
K72	K746	0.20536213318369659	0.2144919033039574	0.28915662650602408	Hepatic failure, not elsewhere classified	Other and unspecified cirrhosis of liver	0.20536213318369659
I8510	K72	0.25861644483794538	0.26446462833407791	0.28873771730914588	Secondary esophageal varices without bleeding	Hepatic failure, not elsewhere classified	0.25861644483794538
I851	K72	0.27232417420278482	0.2783836171909434	0.28823929299796058	Secondary esophageal varices	Hepatic failure, not elsewhere classified	0.27232417420278482
F102	K70	0.3776090492037415	0.38970931257348168	0.28819725141471297	Alcohol dependence	Alcoholic liver disease	0.3776090492037415
I13	N183	0.24061095081428149	0.26555895171373423	0.28738527982724488	Hypertensive heart and chronic kidney disease	Chronic kidney disease, stage 3 (moderate)	0.24061095081428149
Z79	Z878	0.20392491431416071	0.36433756422842523	0.28734120840667621	Long term (current) drug therapy	Personal history of other specified conditions	0.20392491431416071
E78	I50	0.23951245827517689	0.40318953473979141	0.28719851576994432	Disorders of lipoprotein metabolism and other lipidemias	Heart failure	0.23951245827517689
I26	I824	0.35038372392476641	0.35680039755396259	0.28678085199824332	Pulmonary embolism	Acute embolism and thrombosis of deep veins of lower extremity	0.35038372392476641
D63	Z99	0.25562149088588448	0.28417053238311152	0.2857347670250896	Anemia in chronic diseases classified elsewhere	Dependence on enabling machines and devices, not elsewhere classified	0.25562149088588448
I08	I272	0.21519362963664251	0.22584921918938369	0.2849218356026223	Multiple valve diseases	Other secondary pulmonary hypertension	0.21519362963664251
E1065	K3184	0.22377863622590191	0.2291866316043476	0.2846079380445305	Type 1 diabetes mellitus with hyperglycemia	Gastroparesis	0.22377863622590191
K7469	K766	0.29025738846261601	0.29824413311783299	0.28452270620945319	Other cirrhosis of liver	Portal hypertension	0.29025738846261601
E78	Z878	0.22513163257674551	0.39421661291952109	0.28378832052301439	Disorders of lipoprotein metabolism and other lipidemias	Personal history of other specified conditions	0.22513163257674551
I8510	K7030	0.24703362753451191	0.2531209854539056	0.28344671201814059	Secondary esophageal varices without bleeding	Alcoholic cirrhosis of liver without ascites	0.24703362753451191
K746	R18	0.31071011033193269	0.32022314614290048	0.2829727843684578	Other and unspecified cirrhosis of liver	Ascites	0.31071011033193269
F1110	F1410	0.23658581200656259	0.24134137018152521	0.28278688524590162	Opioid abuse, uncomplicated	Cocaine abuse, uncomplicated	0.23658581200656259
I489	I509	0.28368363230577348	0.35514766214981019	0.28260400948480269	Unspecified atrial fibrillation and atrial flutter	Heart failure, unspecified	0.28368363230577348
J969	R65	0.2253599058284981	0.24323872425700799	0.28226911482597972	Respiratory failure, unspecified	Symptoms and signs specifically associated with systemic inflammation and infection	0.2253599058284981
I269	I824	0.34123276841804262	0.34768593140473703	0.28225806451612911	Pulmonary embolism without acute cor pulmonale	Acute embolism and thrombosis of deep veins of lower extremity	0.34123276841804262
E112	I130	0.35338360220255499	0.37281686849605622	0.28223090394719108	Type 2 diabetes mellitus with kidney complications	Hypertensive heart and chronic kidney disease with heart failure and stage 1 through stage 4 chronic kidney disease, or unspecified chronic kidney disease	0.35338360220255499
E1129	E1139	0.34647781679790401	0.35088224710993843	0.28221649484536082	Type 2 diabetes mellitus with other diabetic kidney complication	Type 2 diabetes mellitus with other diabetic ophthalmic complication	0.34647781679790401
K72	R188	0.2470919151380209	0.25428430275227859	0.28218135700697528	Hepatic failure, not elsewhere classified	Other ascites	0.2470919151380209
E112	E114	0.32409769387865239	0.3462195579114733	0.28209618752525928	Type 2 diabetes mellitus with kidney complications	Type 2 diabetes mellitus with neurological complications	0.32409769387865239
E113	E13	0.29016207942645511	0.30190268651272539	0.2820117247763036	Type 2 diabetes mellitus with ophthalmic complications	Other specified diabetes mellitus	0.29016207942645511
E66	Z684	0.51103955117031441	0.52473260587677606	0.28184281842818432	Overweight and obesity	Body mass index (BMI) 40 or greater, adult	0.51103955117031441
Z79	Z8789	0.20602528930646949	0.36318318822877621	0.2817636205543656	Long term (current) drug therapy	Personal history of other specified conditions	0.20602528930646949
Y84	Y922	0.2577746889165996	0.27695753005864832	0.28156592815659282	Other medical procedures as the cause of abnormal reaction of the patient, or of later complication, without mention of misadventure at the time of the procedure	School, other institution and public administrative area as the place of occurrence of the external cause	0.2577746889165996
G473	Z68	0.2182265872299575	0.26694311453482061	0.28053839771365352	Sleep apnea	Body mass index [BMI]	0.2182265872299575
G81	R470	0.29849832213055633	0.30438749157111661	0.27973699940227142	Hemiplegia and hemiparesis	Dysphasia and aphasia	0.29849832213055633
I85	K72	0.28325083836550469	0.2896499716144838	0.27971614429331748	Esophageal varices	Hepatic failure, not elsewhere classified	0.28325083836550469
Y84	Y9223	0.26061740809187289	0.27941492794149292	0.27941492794149281	Other medical procedures as the cause of abnormal reaction of the patient, or of later complication, without mention of misadventure at the time of the procedure	Hospital as the place of occurrence of the external cause	0.26061740809187289
E78	Z8789	0.22843182588800659	0.39363528271460801	0.27875253997702981	Disorders of lipoprotein metabolism and other lipidemias	Personal history of other specified conditions	0.22843182588800659
E1122	N183	0.22625832156244741	0.25104474717724418	0.27844990548204163	Type 2 diabetes mellitus with diabetic chronic kidney disease	Chronic kidney disease, stage 3 (moderate)	0.22625832156244741
E46	Z682	0.22853532074724009	0.238612706889723	0.27821011673151752	Unspecified protein-calorie malnutrition	Body mass index (BMI) 20-29, adult	0.22853532074724009
I50	Z7901	0.25891735184190567	0.35013967187124001	0.27747597158378612	Heart failure	Long term (current) use of anticoagulants	0.25891735184190567
C7931	G936	0.236136013731683	0.24127972778975779	0.27720930232558139	Secondary malignant neoplasm of brain	Cerebral edema	0.236136013731683
E112	N186	0.27598282201616547	0.3028221091348462	0.27697696349184958	Type 2 diabetes mellitus with kidney complications	End stage renal disease	0.27598282201616547
K746	R188	0.32710862954787268	0.33570860685101089	0.27634333565945568	Other and unspecified cirrhosis of liver	Other ascites	0.32710862954787268
N170	R6521	0.22382271232283321	0.23547776397351319	0.27605274351339848	Acute kidney failure with tubular necrosis	Severe sepsis with septic shock	0.22382271232283321
F1020	K703	0.23766165415094151	0.2461140796613332	0.27548209366391191	Alcohol dependence, uncomplicated	Alcoholic cirrhosis of liver	0.23766165415094151
K31	K76	0.22847052458644321	0.24558222652380171	0.27538631346578368	Other diseases of stomach and duodenum	Other diseases of liver	0.22847052458644321
C793	G936	0.23568605115419991	0.24086021959541981	0.27532228360957639	Secondary malignant neoplasm of brain and cerebral meninges	Cerebral edema	0.23568605115419991
E669	G473	0.20445290014836731	0.24681468716441199	0.27452098540145992	Obesity, unspecified	Sleep apnea	0.20445290014836731
N18	Z794	0.25769381167805272	0.3427286644078798	0.27450683427359812	Chronic kidney disease (CKD)	Long term (current) use of insulin	0.25769381167805272
C780	C795	0.24801508932140259	0.25436259176774889	0.2744413407821229	Secondary malignant neoplasm of lung	Secondary malignant neoplasm of bone and bone marrow	0.24801508932140259
I251	I252	0.43090989636654808	0.48227560314970008	0.27434179316888052	Atherosclerotic heart disease of native coronary artery	Old myocardial infarction	0.43090989636654808
E113	E134	0.30056426817012732	0.31144374198902092	0.27429805615550762	Type 2 diabetes mellitus with ophthalmic complications	Other specified diabetes mellitus with neurological complications	0.30056426817012732
E113	E1342	0.30089100764025678	0.31175391410253178	0.27429805615550762	Type 2 diabetes mellitus with ophthalmic complications	Other specified diabetes mellitus with diabetic polyneuropathy	0.30089100764025678
E1122	Z99	0.21112844703474229	0.2374018037806313	0.27410207939508507	Type 2 diabetes mellitus with diabetic chronic kidney disease	Dependence on enabling machines and devices, not elsewhere classified	0.21112844703474229
G819	R471	0.2918841865984837	0.29735909898370988	0.27408854166666669	Hemiplegia, unspecified	Dysarthria and anarthria	0.2918841865984837
J969	R652	0.22438786519982171	0.24188259828461661	0.27404768429706772	Respiratory failure, unspecified	Severe sepsis	0.22438786519982171
K74	R18	0.31080328587264899	0.32062128987766692	0.27388327355722197	Fibrosis and cirrhosis of liver	Ascites	0.31080328587264899
G81	R4701	0.29569484426846909	0.30153336509402873	0.27375971309025698	Hemiplegia and hemiparesis	Aphasia	0.29569484426846909
I2699	I824	0.31949470465107083	0.32596623766448563	0.27372962607861939	Other pulmonary embolism without acute cor pulmonale	Acute embolism and thrombosis of deep veins of lower extremity	0.31949470465107083
L27	T36	0.25252598808372489	0.25518296462057721	0.27302631578947367	Dermatitis due to substances taken internally	Poisoning by, adverse effect of and underdosing of systemic antibiotics	0.25252598808372489
G81	R471	0.30299826602237911	0.30861115244869231	0.27256425582785421	Hemiplegia and hemiparesis	Dysarthria and anarthria	0.30299826602237911
A41	E872	0.21625897773476391	0.2497539357798747	0.2725244072524407	Other sepsis	Acidosis	0.21625897773476391
I12	Z794	0.2048993903424948	0.28089260387439391	0.27226350227348339	Hypertensive chronic kidney disease	Long term (current) use of insulin	0.2048993903424948
I2510	I252	0.4105583860476133	0.46367302424050189	0.27220766097198978	Atherosclerotic heart disease of native coronary artery without angina pectoris	Old myocardial infarction	0.4105583860476133
G82	N319	0.228725561127396	0.2313047194836963	0.27203065134099619	Paraplegia (paraparesis) and quadriplegia (quadriparesis)	Neuromuscular dysfunction of bladder, unspecified	0.228725561127396
I634	R470	0.25404303012583751	0.25954202572180451	0.27195027195027188	Cerebral infarction due to embolism of cerebral arteries	Dysphasia and aphasia	0.25404303012583751
E78	K21	0.211370953556099	0.38159991659256898	0.27164943899637778	Disorders of lipoprotein metabolism and other lipidemias	Gastro-esophageal reflux disease	0.211370953556099
G819	R470	0.27654883721002621	0.28237525872879932	0.27083333333333331	Hemiplegia, unspecified	Dysphasia and aphasia	0.27654883721002621
E78	K219	0.2116110827417424	0.38116825103163482	0.27046558883293581	Disorders of lipoprotein metabolism and other lipidemias	Gastro-esophageal reflux disease without esophagitis	0.2116110827417424
K746	K766	0.31745544633908851	0.32623618206643512	0.27006280530355897	Other and unspecified cirrhosis of liver	Portal hypertension	0.31745544633908851
K3189	K72	0.21418786577819701	0.2196722085761785	0.26985645933014352	Other diseases of stomach and duodenum	Hepatic failure, not elsewhere classified	0.21418786577819701
C7800	C795	0.21089455652553771	0.21663367433053859	0.26976744186046508	Secondary malignant neoplasm of unspecified lung	Secondary malignant neoplasm of bone and bone marrow	0.21089455652553771
C7951	G893	0.25315142784734368	0.25691755060445531	0.26931818181818179	Secondary malignant neoplasm of bone	Neoplasm related pain (acute) (chronic)	0.25315142784734368
I130	I5033	0.2145775818652936	0.23538297539558459	0.26868829337094502	Hypertensive heart and chronic kidney disease with heart failure and stage 1 through stage 4 chronic kidney disease, or unspecified chronic kidney disease	Acute on chronic diastolic (congestive) heart failure	0.2145775818652936
I634	R4701	0.25353186331312622	0.25896894559126349	0.26806526806526809	Cerebral infarction due to embolism of cerebral arteries	Aphasia	0.25353186331312622
K74	R188	0.32754595581815238	0.33640439134481609	0.2676882947505706	Fibrosis and cirrhosis of liver	Other ascites	0.32754595581815238
K74	K766	0.32516049690840948	0.33410749841185527	0.26736224323443097	Fibrosis and cirrhosis of liver	Portal hypertension	0.32516049690840948
F1020	F1023	0.25502917620888588	0.26252423281229442	0.26611570247933891	Alcohol dependence, uncomplicated	Alcohol dependence with withdrawal	0.25502917620888588
E112	Z99	0.24187588654007211	0.2718682413287643	0.26498720193991648	Type 2 diabetes mellitus with kidney complications	Dependence on enabling machines and devices, not elsewhere classified	0.24187588654007211
F111	F1410	0.2298837878458434	0.2348754463875031	0.26495726495726502	Opioid abuse	Cocaine abuse, uncomplicated	0.2298837878458434
G819	R4701	0.27318265021243621	0.27896408413429641	0.26432291666666669	Hemiplegia, unspecified	Aphasia	0.27318265021243621
D63	I120	0.29670060839131079	0.31872978099797028	0.26379928315412188	Anemia in chronic diseases classified elsewhere	Hypertensive chronic kidney disease with stage 5 chronic kidney disease or end stage renal disease	0.29670060839131079
C77	C795	0.2348581158708051	0.24123332872831829	0.26361031518624639	Secondary and unspecified malignant neoplasm of lymph nodes	Secondary malignant neoplasm of bone and bone marrow	0.2348581158708051
E78	N18	0.2254324060026586	0.38469551510637517	0.26279706687869953	Disorders of lipoprotein metabolism and other lipidemias	Chronic kidney disease (CKD)	0.2254324060026586
I63	R2981	0.35761145785662091	0.36488853208659489	0.26236125126135218	Cerebral infarction	Other symptoms and signs involving the nervous system	0.35761145785662091
K7031	K7290	0.24684160441576919	0.24951469837960419	0.26171243941841682	Alcoholic cirrhosis of liver with ascites	Hepatic failure, unspecified without coma	0.24684160441576919
K859	K86	0.200686491371771	0.20697827628618731	0.26132404181184671	Acute pancreatitis, unspecified	Other diseases of pancreas	0.200686491371771
I8510	K729	0.28463574670837982	0.28929101207842017	0.26077097505668928	Secondary esophageal varices without bleeding	Hepatic failure, unspecified	0.28463574670837982
D63	Z992	0.29645238147296971	0.3181185026954475	0.25921146953405022	Anemia in chronic diseases classified elsewhere	Dependence on renal dialysis	0.29645238147296971
K85	K86	0.22548213522965879	0.2324313150146653	0.25880758807588078	Acute pancreatitis	Other diseases of pancreas	0.22548213522965879
J18	J96	0.2099837553677667	0.2471691523388452	0.25806451612903231	Pneumonia, unspecified organism	Respiratory failure, not elsewhere classified	0.2099837553677667
J189	J96	0.20652985364644821	0.24336732351033499	0.2575700934579439	Pneumonia, unspecified organism	Respiratory failure, not elsewhere classified	0.20652985364644821
E106	K3184	0.24114821646463619	0.24750126162367059	0.25747282608695649	Type 1 diabetes mellitus with other specified complications	Gastroparesis	0.24114821646463619
N18	Z95	0.22024922500528901	0.31231666114209372	0.2569005338684639	Chronic kidney disease (CKD)	Presence of cardiac and vascular implants and grafts	0.22024922500528901
E1122	N186	0.21190487904044311	0.23658437215116451	0.25633270321361062	Type 2 diabetes mellitus with diabetic chronic kidney disease	End stage renal disease	0.21190487904044311
I48	Z95	0.2292159222148292	0.3238133257942058	0.25535024532832229	Atrial fibrillation and flutter	Presence of cardiac and vascular implants and grafts	0.2292159222148292
I851	K729	0.29337472048569091	0.29820896761725718	0.25492861998640381	Secondary esophageal varices	Hepatic failure, unspecified	0.29337472048569091
K31	K766	0.33614404000661591	0.34559391319785882	0.25441501103752762	Other diseases of stomach and duodenum	Portal hypertension	0.33614404000661591
F1021	K7030	0.2005696929904211	0.20651079552338331	0.25088967971530252	Alcohol dependence, in remission	Alcoholic cirrhosis of liver without ascites	0.2005696929904211
Z855	Z905	0.3760557132481479	0.38031092837878511	0.25087631447170761	Personal history of malignant neoplasm of urinary tract	Acquired absence of kidney	0.3760557132481479
C78	C795	0.3396497287235265	0.34777989646277602	0.25015518311607698	Secondary malignant neoplasm of respiratory and digestive organs	Secondary malignant neoplasm of bone and bone marrow	0.3396497287235265
I252	Z98	0.2195965610927216	0.26349814791911608	0.2484881803188565	Old myocardial infarction	Other postprocedural states	0.2195965610927216
E1122	E116	0.20379248802848751	0.22877811426898409	0.24839319470699431	Type 2 diabetes mellitus with diabetic chronic kidney disease	Type 2 diabetes mellitus with other specified complications	0.20379248802848751
I85	K729	0.30645600814683432	0.31151090496540879	0.24837374334713189	Esophageal varices	Hepatic failure, unspecified	0.30645600814683432
E1122	E114	0.23481903104241431	0.25617960895777953	0.24725897920604911	Type 2 diabetes mellitus with diabetic chronic kidney disease	Type 2 diabetes mellitus with neurological complications	0.23481903104241431
E112	N183	0.23435452627824821	0.26343582921413361	0.24666576855718711	Type 2 diabetes mellitus with kidney complications	Chronic kidney disease, stage 3 (moderate)	0.23435452627824821
D63	E112	0.20787252152392721	0.23903781517043071	0.24659498207885311	Anemia in chronic diseases classified elsewhere	Type 2 diabetes mellitus with kidney complications	0.20787252152392721
I252	I502	0.21112737622422681	0.25635176763408651	0.2462891698735569	Old myocardial infarction	Systolic (congestive) heart failure	0.21112737622422681
E83	E876	0.23463867612480149	0.25657296074393421	0.24579678362573101	Disorders of mineral metabolism	Hypokalemia	0.23463867612480149
I13	I5033	0.22029995508150679	0.2439641580106893	0.24365664927118949	Hypertensive heart and chronic kidney disease	Acute on chronic diastolic (congestive) heart failure	0.22029995508150679
E119	Z794	0.20721793227901009	0.29672422359446582	0.2420102080879466	Type 2 diabetes mellitus without complications	Long term (current) use of insulin	0.20721793227901009
G47	Z68	0.2128391522327944	0.27035719209599662	0.2419602861536404	Sleep disorders	Body mass index [BMI]	0.2128391522327944
J96	R65	0.3021130192842581	0.32695385326055132	0.24173990432751141	Respiratory failure, not elsewhere classified	Symptoms and signs specifically associated with systemic inflammation and infection	0.3021130192842581
I12	N183	0.36692051140223297	0.4013467315980131	0.24110014417211931	Hypertensive chronic kidney disease	Chronic kidney disease, stage 3 (moderate)	0.36692051140223297
Z79	Z86	0.2435267507672203	0.36705581195832082	0.24093907068479209	Long term (current) drug therapy	Personal history of certain other diseases	0.2435267507672203
F1020	K7030	0.24467207557137191	0.25183722735860331	0.24077134986225901	Alcohol dependence, uncomplicated	Alcoholic cirrhosis of liver without ascites	0.24467207557137191
I12	N186	0.37524222591455791	0.40802878792846048	0.23943661971830979	Hypertensive chronic kidney disease	End stage renal disease	0.37524222591455791
F11	F14	0.25794561543447331	0.26745201578083672	0.23851120394986711	Opioid related disorders	Cocaine related disorders	0.25794561543447331
I42	I5023	0.2295967462184389	0.24754757036290659	0.23814898419864561	Cardiomyopathy	Acute on chronic systolic (congestive) heart failure	0.2295967462184389
R298	R471	0.32484540562556391	0.33137277199720289	0.23803875049426651	Other symptoms and signs involving the nervous and musculoskeletal systems	Dysarthria and anarthria	0.32484540562556391
T82	Y832	0.34141272543228679	0.34793058336086552	0.23749093546047861	Complications of cardiac and vascular prosthetic devices, implants and grafts	Surgical operation with anastomosis, bypass or graft as the cause of abnormal reaction of the patient, or of later complication, without mention of misadventure at the time of the procedure	0.34141272543228679
I634	R471	0.22988738371868489	0.23534518103825511	0.23698523698523699	Cerebral infarction due to embolism of cerebral arteries	Dysarthria and anarthria	0.22988738371868489
J96	R652	0.30384702130485791	0.32794989048387929	0.2367337857381244	Respiratory failure, not elsewhere classified	Severe sepsis	0.30384702130485791
G81	I61	0.26670134162786258	0.27249234443053982	0.23610280932456659	Hemiplegia and hemiparesis	Nontraumatic intracerebral hemorrhage	0.26670134162786258
C77	C780	0.2267132926148023	0.23269212184630661	0.23567335243553009	Secondary and unspecified malignant neoplasm of lymph nodes	Secondary malignant neoplasm of lung	0.2267132926148023
R63	Z682	0.2004540075413353	0.21143974337005361	0.23487858719646801	Symptoms and signs concerning food and fluid intake	Body mass index (BMI) 20-29, adult	0.2004540075413353
I48	I509	0.24380992639361759	0.32700375377052981	0.23377527229703859	Atrial fibrillation and flutter	Heart failure, unspecified	0.24380992639361759
I48	I503	0.26395539463011891	0.34069213252096392	0.23290531370706749	Atrial fibrillation and flutter	Diastolic (congestive) heart failure	0.26395539463011891
K703	K72	0.27185463639058999	0.27934737532312193	0.2326297273526825	Alcoholic cirrhosis of liver	Hepatic failure, not elsewhere classified	0.27185463639058999
J9690	R6521	0.2033848391444498	0.21647665088509549	0.232583065380493	Respiratory failure, unspecified, unspecified whether with hypoxia or hypercapnia	Severe sepsis with septic shock	0.2033848391444498
D70	T451	0.21663515028889699	0.22093818183228611	0.23197492163009401	Neutropenia	Poisoning by, adverse effect of and underdosing of antineoplastic and immunosuppressive drugs	0.21663515028889699
L975	M86	0.2450268873348741	0.24854568582191899	0.23194748358862141	Non-pressure chronic ulcer of other part of foot	Osteomyelitis	0.2450268873348741
B19	K74	0.22280453639726441	0.23608945416771901	0.23163841807909599	Unspecified viral hepatitis	Fibrosis and cirrhosis of liver	0.22280453639726441
K3189	K729	0.22382611577096129	0.2283247488610739	0.23157894736842111	Other diseases of stomach and duodenum	Hepatic failure, unspecified	0.22382611577096129
J969	R6520	0.2439230861893549	0.25742052804148469	0.230748150178131	Respiratory failure, unspecified	Severe sepsis without septic shock	0.2439230861893549
Z7902	Z955	0.25169070783850772	0.27669579919024873	0.22977171416993111	Long term (current) use of antithrombotics/antiplatelets	Presence of coronary angioplasty implant and graft	0.25169070783850772
G819	I61	0.24772222707938629	0.25342662267125138	0.22916666666666671	Hemiplegia, unspecified	Nontraumatic intracerebral hemorrhage	0.24772222707938629
B19	K746	0.22816977032187899	0.2409186387032744	0.2284996861268048	Unspecified viral hepatitis	Other and unspecified cirrhosis of liver	0.22816977032187899
I27	I5033	0.21878273355905581	0.24407618166238079	0.22836386607706879	Other pulmonary heart diseases	Acute on chronic diastolic (congestive) heart failure	0.21878273355905581
D648	T451	0.20318047936089129	0.20735748881672789	0.2279495990836197	Other specified anemias	Poisoning by, adverse effect of and underdosing of antineoplastic and immunosuppressive drugs	0.20318047936089129
B192	K74	0.20590846081093611	0.2187312495554766	0.22714486638537271	Unspecified viral hepatitis C	Fibrosis and cirrhosis of liver	0.20590846081093611
I252	Z986	0.26606672891812788	0.29886394383456188	0.2270478284771853	Old myocardial infarction	Angioplasty status	0.26606672891812788
I252	Z9861	0.26542760150565697	0.29817700617542608	0.2260399486897563	Old myocardial infarction	Coronary angioplasty status	0.26542760150565697
E11	I12	0.2309446169002228	0.34221636001575872	0.22600304723209749	Type 2 diabetes mellitus	Hypertensive chronic kidney disease	0.2309446169002228
F102	K703	0.32130735308461672	0.33329724811059558	0.22594987873888439	Alcohol dependence	Alcoholic cirrhosis of liver	0.32130735308461672
C3490	C793	0.21215719119167339	0.21665048507971149	0.2255489021956088	Malignant neoplasm of unspecified part of unspecified bronchus or lung	Secondary malignant neoplasm of brain and cerebral meninges	0.21215719119167339
T82	Y848	0.22120918393204919	0.23256124798259831	0.22480058013052939	Complications of cardiac and vascular prosthetic devices, implants and grafts	Other medical procedures as the cause of abnormal reaction of the patient, or of later complication, without mention of misadventure at the time of the procedure	0.22120918393204919
Z7901	Z8671	0.26126342326583801	0.31248008892509449	0.2244094488188976	Long term (current) use of anticoagulants	Personal history of venous thrombosis and embolism	0.26126342326583801
F0280	G31	0.28263656307446938	0.28898786077370447	0.22411347517730501	Dementia in other diseases classified elsewhere, unspecified severity, without behavioral disturbance, psychotic disturbance, mood disturbance, and anxiety	Other degenerative diseases of nervous system, not elsewhere classified	0.28263656307446938
B192	K746	0.21079753232282741	0.22311899408347149	0.2239803094233474	Unspecified viral hepatitis C	Other and unspecified cirrhosis of liver	0.21079753232282741
C349	C793	0.22041367639876669	0.22507323435652449	0.22363636363636361	Malignant neoplasm of unspecified part of bronchus or lung	Secondary malignant neoplasm of brain and cerebral meninges	0.22041367639876669
C3490	C7931	0.21135378807040631	0.21582906307602001	0.22355289421157681	Malignant neoplasm of unspecified part of unspecified bronchus or lung	Secondary malignant neoplasm of brain	0.21135378807040631
F02	G31	0.30066599178604408	0.30721337173312152	0.223143923683119	Dementia in other diseases classified elsewhere	Other degenerative diseases of nervous system, not elsewhere classified	0.30066599178604408
F028	G31	0.30066599178604408	0.30721337173312152	0.223143923683119	Dementia in other diseases classified elsewhere	Other degenerative diseases of nervous system, not elsewhere classified	0.30066599178604408
Z79	Z95	0.24851223109666629	0.36209880817761819	0.2229126460670583	Long term (current) drug therapy	Presence of cardiac and vascular implants and grafts	0.24851223109666629
C795	G893	0.28654202968299791	0.29142089464114701	0.22195560887822441	Secondary malignant neoplasm of bone and bone marrow	Neoplasm related pain (acute) (chronic)	0.28654202968299791
C34	C793	0.31424578805609599	0.31993433047405728	0.22187776793622671	Malignant neoplasm of bronchus and lung	Secondary malignant neoplasm of brain and cerebral meninges	0.31424578805609599
I2510	I509	0.23836085351784389	0.32579029054737962	0.221871348722645	Atherosclerotic heart disease of native coronary artery without angina pectoris	Heart failure, unspecified	0.23836085351784389
C349	C7931	0.21974280968379609	0.22438263905739131	0.2218181818181818	Malignant neoplasm of unspecified part of bronchus or lung	Secondary malignant neoplasm of brain	0.21974280968379609
D62	K92	0.27375340319650349	0.291989435296716	0.22144484217377161	Acute posthemorrhagic anemia	Other diseases of digestive system	0.27375340319650349
E112	Z992	0.25539605368725782	0.27903339202738048	0.22039606628047961	Type 2 diabetes mellitus with kidney complications	Dependence on renal dialysis	0.25539605368725782
Z79	Z867	0.24439638738657479	0.35842356283789689	0.22015566347846369	Long term (current) drug therapy	Personal history of diseases of the circulatory system	0.24439638738657479
E112	E116	0.21083387271297049	0.24016475230171769	0.2201266334366159	Type 2 diabetes mellitus with kidney complications	Type 2 diabetes mellitus with other specified complications	0.21083387271297049
R2981	R470	0.22309580194069539	0.22935524995278039	0.2199089134677944	Other symptoms and signs involving the nervous system	Dysphasia and aphasia	0.22309580194069539
C34	C7931	0.3120413503402813	0.31771593548176319	0.21922054915854741	Malignant neoplasm of bronchus and lung	Secondary malignant neoplasm of brain	0.3120413503402813
C34	C795	0.24561851935275941	0.25359187457851812	0.21789193976970769	Malignant neoplasm of bronchus and lung	Secondary malignant neoplasm of bone and bone marrow	0.24561851935275941
E888	Y9209	0.20464405536372779	0.21770976862403399	0.21785476349100599	Other specified metabolic disorders	Other non-institutional residence as the place of occurrence of the external cause	0.20464405536372779
I50	J44	0.21698962248899031	0.30364179887264242	0.21778799275665131	Heart failure	Other chronic obstructive pulmonary disease	0.21698962248899031
I63	R471	0.32146662182663599	0.32847443192850501	0.2176252943155062	Cerebral infarction	Dysarthria and anarthria	0.32146662182663599
N179	N189	0.25423050258250102	0.31192903216389412	0.2173328209069946	Acute kidney failure, unspecified	Chronic kidney disease, unspecified	0.25423050258250102
E785	Z95	0.2259757928661969	0.340363914614004	0.21697898662785409	Hyperlipidemia, unspecified	Presence of cardiac and vascular implants and grafts	0.2259757928661969
E1122	Z992	0.20954824428696839	0.23093034473593141	0.21606805293005671	Type 2 diabetes mellitus with diabetic chronic kidney disease	Dependence on renal dialysis	0.20954824428696839
S065	S066	0.23963239260412481	0.243633354953595	0.21520146520146519	Traumatic subdural hemorrhage	Traumatic subarachnoid hemorrhage	0.23963239260412481
N17	N189	0.26622604859189031	0.32549766803177199	0.21493915595063429	Acute kidney failure	Chronic kidney disease, unspecified	0.26622604859189031
R2981	R4701	0.21977443920063991	0.22598355227543829	0.21405335068314901	Other symptoms and signs involving the nervous system	Aphasia	0.21977443920063991
Z8503	Z904	0.20656806569423961	0.21367521367521319	0.21367521367521369	Personal history of malignant neoplasm of large intestine	Acquired absence of other specified parts of digestive tract	0.20656806569423961
Z8503	Z9049	0.21519412870078261	0.22196025232951039	0.21367521367521369	Personal history of malignant neoplasm of large intestine	Acquired absence of other specified parts of digestive tract	0.21519412870078261
J969	R6521	0.21178858526832051	0.22658136369502799	0.21320909838311869	Respiratory failure, unspecified	Severe sepsis with septic shock	0.21178858526832051
B956	R788	0.2004953050243041	0.20543212286120491	0.2126489459211732	Staphylococcus aureus as the cause of diseases classified elsewhere	Finding of other specified substances, not normally found in blood	0.2004953050243041
B956	R7881	0.2022360429108854	0.20712221860054131	0.2126489459211732	Staphylococcus aureus as the cause of diseases classified elsewhere	Bacteremia	0.2022360429108854
I489	I503	0.20210844488746391	0.27830638063656837	0.21176977796938989	Unspecified atrial fibrillation and atrial flutter	Diastolic (congestive) heart failure	0.20210844488746391
I25	I509	0.23842771791428169	0.33055895790307899	0.21141313429510389	Chronic ischemic heart disease	Heart failure, unspecified	0.23842771791428169
K703	K729	0.29927565088168229	0.30508363814289069	0.2097625329815303	Alcoholic cirrhosis of liver	Hepatic failure, unspecified	0.29927565088168229
I251	I509	0.2258856666558855	0.31734186096898498	0.20941057874762811	Atherosclerotic heart disease of native coronary artery	Heart failure, unspecified	0.2258856666558855
I63	R470	0.29581624252503957	0.30347425166074932	0.20921627985200131	Cerebral infarction	Dysphasia and aphasia	0.29581624252503957
J960	Z78	0.21262694609188049	0.22837157596367849	0.2087390761548065	Acute respiratory failure	Other specified health status	0.21262694609188049
J960	Z781	0.21345111306544109	0.2291260718877644	0.2087390761548065	Acute respiratory failure	Physical restraint status	0.21345111306544109
I2510	Z951	0.36659300048541738	0.41305992276340658	0.20775570783465441	Atherosclerotic heart disease of native coronary artery without angina pectoris	Presence of aortocoronary bypass graft	0.36659300048541738
I251	Z951	0.37817144835925282	0.42384508374987878	0.20656427893738141	Atherosclerotic heart disease of native coronary artery	Presence of aortocoronary bypass graft	0.37817144835925282
R29	R471	0.31131706642661849	0.31857374292025381	0.2062982005141388	Other symptoms and signs involving the nervous and musculoskeletal systems	Dysarthria and anarthria	0.31131706642661849
I63	R4701	0.29469072098896332	0.30225384512922399	0.20585267406659941	Cerebral infarction	Aphasia	0.29469072098896332
E785	I12	0.20186350688961591	0.3210216245270997	0.20558537250977901	Hyperlipidemia, unspecified	Hypertensive chronic kidney disease	0.20186350688961591
K70	K72	0.26042064298483569	0.268666328427145	0.20509977827051001	Alcoholic liver disease	Hepatic failure, not elsewhere classified	0.26042064298483569
T42	T43	0.22070674040218491	0.22546348175039921	0.20454545454545461	Poisoning by, adverse effect of and underdosing of antiepileptic, sedative- hypnotic and antiparkinsonism drugs	Poisoning by, adverse effect of and underdosing of psychotropic drugs, not elsewhere classified	0.22070674040218491
G81	G936	0.21536124627046879	0.22196624637825221	0.20442319187089061	Hemiplegia and hemiparesis	Cerebral edema	0.21536124627046879
I25	Z951	0.38615049319933797	0.43124897600798823	0.20369854620397701	Chronic ischemic heart disease	Presence of aortocoronary bypass graft	0.38615049319933797
E88	Y9209	0.23197020143652791	0.2472061148996606	0.20365771054414089	Other and unspecified metabolic disorders	Other non-institutional residence as the place of occurrence of the external cause	0.23197020143652791
G8929	M549	0.26720235018203159	0.28794071964830548	0.20349613023752339	Other chronic pain	Dorsalgia, unspecified	0.26720235018203159
C780	C793	0.22810029589368	0.23334933489524259	0.2032122905027933	Secondary malignant neoplasm of lung	Secondary malignant neoplasm of brain and cerebral meninges	0.22810029589368
G819	G936	0.20491547093735929	0.2113332288477649	0.203125	Hemiplegia, unspecified	Cerebral edema	0.20491547093735929
N18	Z99	0.35026824856647448	0.39231037395290119	0.20271856423459919	Chronic kidney disease (CKD)	Dependence on enabling machines and devices, not elsewhere classified	0.35026824856647448
E112	E1140	0.26559307857916881	0.28617932466052193	0.2022093493196821	Type 2 diabetes mellitus with kidney complications	Type 2 diabetes mellitus with diabetic neuropathy, unspecified	0.26559307857916881
K7030	K72	0.20003692922730729	0.207112240764704	0.20192887281494881	Alcoholic cirrhosis of liver without ascites	Hepatic failure, not elsewhere classified	0.20003692922730729
I2510	Z98	0.30382713525454969	0.3647111387343705	0.201913664066694	Atherosclerotic heart disease of native coronary artery without angina pectoris	Other postprocedural states	0.30382713525454969
C780	C7931	0.22770423400606421	0.2329282166505208	0.20181564245810049	Secondary malignant neoplasm of lung	Secondary malignant neoplasm of brain	0.22770423400606421
G892	M549	0.26631297828356082	0.28721781918575529	0.201418998817501	Chronic pain, not elsewhere classified	Dorsalgia, unspecified	0.26631297828356082
I252	Z955	0.26488391894665247	0.29406590689236878	0.20111783030969399	Old myocardial infarction	Presence of coronary angioplasty implant and graft	0.26488391894665247
N17	Z66	0.20287028526097939	0.27551281894371138	0.20095797013894881	Acute kidney failure	Do not resuscitate	0.20287028526097939
E872	R65	0.2374951427693196	0.26416774730742409	0.2004216938034438	Acidosis	Symptoms and signs specifically associated with systemic inflammation and infection	0.2374951427693196
B95	R78	0.2900702617041912	0.29779219141749852	0.19934959349593501	Streptococcus, Staphylococcus, and Enterococcus as the cause of diseases classified elsewhere	Findings of drugs and other substances, not normally found in blood	0.2900702617041912
I699	R2989	0.26355067666870913	0.26957400809752302	0.19922254616132171	Sequelae of unspecified cerebrovascular diseases	Other symptoms and signs involving the musculoskeletal system	0.26355067666870913
B95	R7881	0.31831313177728432	0.32491497650660611	0.19869918699186989	Streptococcus, Staphylococcus, and Enterococcus as the cause of diseases classified elsewhere	Bacteremia	0.31831313177728432
B95	R788	0.31556174000868531	0.32226370412670152	0.19869918699186989	Streptococcus, Staphylococcus, and Enterococcus as the cause of diseases classified elsewhere	Finding of other specified substances, not normally found in blood	0.31556174000868531
E78	Z95	0.2254564934651998	0.35186719436750202	0.19772064670023851	Disorders of lipoprotein metabolism and other lipidemias	Presence of cardiac and vascular implants and grafts	0.2254564934651998
K9189	Y836	0.20196300964177941	0.20350678844252709	0.1967213114754098	Other postprocedural complications and disorders of digestive system	Removal of other organ (partial) (total) as the cause of abnormal reaction of the patient, or of later complication, without mention of misadventure at the time of the procedure	0.20196300964177941
E872	R652	0.23649285915603699	0.26251069642016051	0.19444769825465619	Acidosis	Severe sepsis	0.23649285915603699
Z790	Z8671	0.25770037112365363	0.31639134075640019	0.19409265628161029	Long term (current) use of anticoagulants and antithrombotics/antiplatelets	Personal history of venous thrombosis and embolism	0.25770037112365363
E1169	M86	0.24932467516937529	0.25354721188077339	0.19383259911894271	Type 2 diabetes mellitus with other specified complication	Osteomyelitis	0.24932467516937529
E10	K3184	0.27366884042463452	0.28268062641925218	0.19286966686148449	Type 1 diabetes mellitus	Gastroparesis	0.27366884042463452
I12	Z99	0.26495245906192011	0.30832057425736897	0.19280248419651769	Hypertensive chronic kidney disease	Dependence on enabling machines and devices, not elsewhere classified	0.26495245906192011
I251	Z98	0.29526836884056479	0.35842190381895822	0.1922734819734345	Atherosclerotic heart disease of native coronary artery	Other postprocedural states	0.29526836884056479
I97	Y840	0.27262417516809051	0.27513465215638999	0.1922246220302376	Intraoperative and postprocedural complications and disorders of circulatory system, not elsewhere classified	Cardiac catheterization as the cause of abnormal reaction of the patient, or of later complication, without mention of misadventure at the time of the procedure	0.27262417516809051
E87	Z66	0.20840398336592919	0.28612879358151622	0.19178631295095111	Other disorders of fluid, electrolyte and acid-base balance	Do not resuscitate	0.20840398336592919
K3189	K7031	0.2453902412163213	0.24867179309543	0.19138755980861241	Other diseases of stomach and duodenum	Alcoholic cirrhosis of liver with ascites	0.2453902412163213
E112	I120	0.21298153562183031	0.23843803901171079	0.19129731914320361	Type 2 diabetes mellitus with kidney complications	Hypertensive chronic kidney disease with stage 5 chronic kidney disease or end stage renal disease	0.21298153562183031
K918	Y836	0.25275975110588161	0.25459542230874838	0.19110378912685341	Other intraoperative and postprocedural complications and disorders of digestive system	Removal of other organ (partial) (total) as the cause of abnormal reaction of the patient, or of later complication, without mention of misadventure at the time of the procedure	0.25275975110588161
E112	E113	0.26912253676763298	0.28807987243719391	0.19035430418968069	Type 2 diabetes mellitus with kidney complications	Type 2 diabetes mellitus with ophthalmic complications	0.26912253676763298
I851	K7031	0.28987031435710592	0.2934312545737553	0.19034670292318151	Secondary esophageal varices	Alcoholic cirrhosis of liver with ascites	0.28987031435710592
E87	J96	0.27374353496191423	0.33197658769811472	0.1900007288098535	Other disorders of fluid, electrolyte and acid-base balance	Respiratory failure, not elsewhere classified	0.27374353496191423
K859	K861	0.21057780074982341	0.21494707753854089	0.18989547038327531	Acute pancreatitis, unspecified	Other chronic pancreatitis	0.21057780074982341
I8510	K7031	0.2738689424682596	0.27736296730672721	0.18972033257747539	Secondary esophageal varices without bleeding	Alcoholic cirrhosis of liver with ascites	0.2738689424682596
V103	V153	0.2042357173357649	0.21269147051096959	0.18947368421052629	Person boarding or alighting a pedal cycle injured in collision with pedestrian or animal	Person boarding or alighting a pedal cycle injured in collision with railway train or railway vehicle	0.2042357173357649
K7030	K729	0.22954010581350059	0.2351268485348797	0.18927064496684751	Alcoholic cirrhosis of liver without ascites	Hepatic failure, unspecified	0.22954010581350059
I25	I502	0.2892543301941834	0.35606760459358311	0.18860357600401051	Chronic ischemic heart disease	Systolic (congestive) heart failure	0.2892543301941834
L03	L97	0.2016183053950277	0.2121564140458316	0.18846436443791331	Cellulitis and acute lymphangitis	Non-pressure chronic ulcer of lower limb, not elsewhere classified	0.2016183053950277
I25	Z98	0.29788946451492748	0.36195140114634378	0.1881858185261516	Chronic ischemic heart disease	Other postprocedural states	0.29788946451492748
K567	K918	0.2167516774898792	0.219781537209954	0.18795180722891569	Ileus, unspecified	Other intraoperative and postprocedural complications and disorders of digestive system	0.2167516774898792
C7800	C7952	0.21426676759701749	0.21823177077263911	0.18790697674418599	Secondary malignant neoplasm of unspecified lung	Secondary malignant neoplasm of bone marrow	0.21426676759701749
F10	K70	0.36085314738418811	0.37703883734884569	0.18774051676745471	Alcohol related disorders	Alcoholic liver disease	0.36085314738418811
J96	R6521	0.2924435753531428	0.31210578764834351	0.1871175881633107	Respiratory failure, not elsewhere classified	Severe sepsis with septic shock	0.2924435753531428
I2510	I502	0.26473610875652498	0.33167337921654888	0.18707171503457859	Atherosclerotic heart disease of native coronary artery without angina pectoris	Systolic (congestive) heart failure	0.26473610875652498
I251	I502	0.27320842841116971	0.34063887924438679	0.18616579696394689	Atherosclerotic heart disease of native coronary artery	Systolic (congestive) heart failure	0.27320842841116971
K70	K729	0.28561412682609427	0.29198545265732451	0.18403547671840351	Alcoholic liver disease	Hepatic failure, unspecified	0.28561412682609427
I2510	Z986	0.37428307761519208	0.41165724405735671	0.1835980673887643	Atherosclerotic heart disease of native coronary artery without angina pectoris	Angioplasty status	0.37428307761519208
F0280	G318	0.25493262951040663	0.26086192661750868	0.18345153664302599	Dementia in other diseases classified elsewhere, unspecified severity, without behavioral disturbance, psychotic disturbance, mood disturbance, and anxiety	Other specified degenerative diseases of nervous system	0.25493262951040663
J960	Z51	0.2272401020470593	0.24000371830881961	0.18302122347066169	Acute respiratory failure	Encounter for other aftercare and medical care	0.2272401020470593
I2510	Z9861	0.37392168400527342	0.41119417560396299	0.18299807370448731	Atherosclerotic heart disease of native coronary artery without angina pectoris	Coronary angioplasty status	0.37392168400527342
J960	Z515	0.2328587580879371	0.24521374674604521	0.18277153558052431	Acute respiratory failure	Encounter for palliative care	0.2328587580879371
E669	Z684	0.26693253465846589	0.28829070300504223	0.18248175182481749	Obesity, unspecified	Body mass index (BMI) 40 or greater, adult	0.26693253465846589
I8510	K7290	0.24902117666063639	0.25284697584760862	0.18140589569161	Secondary esophageal varices without bleeding	Hepatic failure, unspecified without coma	0.24902117666063639
F102	K7030	0.30182946448695158	0.31203224826883719	0.18067906224737271	Alcohol dependence	Alcoholic cirrhosis of liver without ascites	0.30182946448695158
K76	R18	0.2447987310143046	0.25770941187400481	0.18060127276717139	Other diseases of liver	Ascites	0.2447987310143046
Z9221	Z923	0.28301963156496229	0.288218250476313	0.18026137899954939	Personal history of antineoplastic chemotherapy	Personal history of irradiation	0.28301963156496229
Z922	Z923	0.28222555216995099	0.28744207783607972	0.1792917974002689	Personal history of drug therapy	Personal history of irradiation	0.28222555216995099
K567	K9189	0.26638066725059029	0.26852339319581908	0.1783132530120482	Ileus, unspecified	Other postprocedural complications and disorders of digestive system	0.26638066725059029
I12	Z992	0.32189583922899351	0.351691967449905	0.1782189198181213	Hypertensive chronic kidney disease	Dependence on renal dialysis	0.32189583922899351
K76	R188	0.25860031763903529	0.2702663159131356	0.17643186306780781	Other diseases of liver	Other ascites	0.25860031763903529
I50	N189	0.2288672735273779	0.29739595293418059	0.17641732831870741	Heart failure	Chronic kidney disease, unspecified	0.2288672735273779
J969	R57	0.2000885096758083	0.21319887066059279	0.17593861331871749	Respiratory failure, unspecified	Shock, not elsewhere classified	0.2000885096758083
C34	C77	0.2149195659266645	0.22248073862182979	0.174933569530558	Malignant neoplasm of bronchus and lung	Secondary and unspecified malignant neoplasm of lymph nodes	0.2149195659266645
I851	K7290	0.25279000968337151	0.25677529155534362	0.17471108089734869	Secondary esophageal varices	Hepatic failure, unspecified without coma	0.25279000968337151
I313	I314	0.25569631506837021	0.25709907845622371	0.17432950191570881	Pericardial effusion (noninflammatory)	Cardiac tamponade	0.25569631506837021
R634	V85	0.21721145741421069	0.2225891615642748	0.17428924598269471	Abnormal weight loss	Occupant of special construction vehicle injured in transport accident	0.21721145741421069
F028	G318	0.25823354124696468	0.2644751322332195	0.1742015761094981	Dementia in other diseases classified elsewhere	Other specified degenerative diseases of nervous system	0.25823354124696468
F02	G318	0.25823354124696468	0.2644751322332195	0.1742015761094981	Dementia in other diseases classified elsewhere	Other specified degenerative diseases of nervous system	0.25823354124696468
N18	Z992	0.38875754203628832	0.41548533798095211	0.17398053841202529	Chronic kidney disease (CKD)	Dependence on renal dialysis	0.38875754203628832
I251	Z986	0.36369614257511651	0.4024490994057654	0.1739207779886148	Atherosclerotic heart disease of native coronary artery	Angioplasty status	0.36369614257511651
Y84	Y921	0.20174428361732641	0.21779048270368559	0.17337061733706169	Other medical procedures as the cause of abnormal reaction of the patient, or of later complication, without mention of misadventure at the time of the procedure	Institutional (nonprivate) residence as the place of occurrence of the external cause	0.20174428361732641
I251	Z9861	0.3632866108216517	0.40193931828600571	0.17332779886148009	Atherosclerotic heart disease of native coronary artery	Coronary angioplasty status	0.3632866108216517
E660	Z6841	0.22552279440166501	0.2346209937519789	0.17322033898305081	Obesity due to excess calories	Body mass index (BMI) 40.0-44.9, adult	0.22552279440166501
V103	Z901	0.29474363759026312	0.29929857500826029	0.17299771167048059	Person boarding or alighting a pedal cycle injured in collision with pedestrian or animal	Acquired absence of breast and nipple	0.29474363759026312
E6601	Z6841	0.22347845165390889	0.23257679042276699	0.172237380627558	Morbid (severe) obesity due to excess calories	Body mass index (BMI) 40.0-44.9, adult	0.22347845165390889
I85	K7031	0.27962539133729852	0.28345287714569639	0.1714961561206387	Esophageal varices	Alcoholic cirrhosis of liver with ascites	0.27962539133729852
G89	M549	0.24560047481480729	0.26907024806539309	0.170755326016785	Pain, not elsewhere classified	Dorsalgia, unspecified	0.24560047481480729
I978	Y840	0.20211161477456441	0.20447017256458741	0.1702453987730061	Other intraoperative and postprocedural complications and disorders of the circulatory system, not elsewhere classified	Cardiac catheterization as the cause of abnormal reaction of the patient, or of later complication, without mention of misadventure at the time of the procedure	0.20211161477456441
E1342	N08	0.2512748247303298	0.2578367514564463	0.1697887604623356	Other specified diabetes mellitus with diabetic polyneuropathy	Glomerular disorders in diseases classified elsewhere	0.2512748247303298
E134	N08	0.25101013783252818	0.25758022293660238	0.16945107398568021	Other specified diabetes mellitus with neurological complications	Glomerular disorders in diseases classified elsewhere	0.25101013783252818
I25	Z986	0.36581247566592501	0.4044813474295017	0.16941458252102709	Chronic ischemic heart disease	Angioplasty status	0.36581247566592501
I25	Z9861	0.3653078924667108	0.40388502028657441	0.16880187155350079	Chronic ischemic heart disease	Coronary angioplasty status	0.3653078924667108
G8929	M545	0.2408385533173226	0.26024888227541237	0.16773418734987991	Other chronic pain	Low back pain	0.2408385533173226
I85	K7290	0.25953468420917342	0.26371879080865729	0.16735659373151979	Esophageal varices	Hepatic failure, unspecified without coma	0.25953468420917342
G892	M545	0.24096673009941069	0.26050066256471932	0.16660097227696749	Chronic pain, not elsewhere classified	Low back pain	0.24096673009941069
V10	Z901	0.28884305722301429	0.2935122328482489	0.16637323943661969	Pedal cycle rider injured in collision with pedestrian or animal	Acquired absence of breast and nipple	0.28884305722301429
K3189	K7290	0.20141322192414729	0.20507579411692359	0.16555023923444981	Other diseases of stomach and duodenum	Hepatic failure, unspecified without coma	0.20141322192414729
G936	I619	0.23994793585772731	0.2438385186544309	0.16490486257928119	Cerebral edema	Nontraumatic intracerebral hemorrhage, unspecified	0.23994793585772731
L97	M86	0.26417393214179979	0.2691962409371213	0.16387337057728121	Non-pressure chronic ulcer of lower limb, not elsewhere classified	Osteomyelitis	0.26417393214179979
E660	Z6843	0.32794437602808968	0.33257992683242538	0.16338983050847461	Obesity due to excess calories	Body mass index (BMI) 50-59.9, adult	0.32794437602808968
E6601	Z6843	0.32548656219510202	0.3301386714340781	0.16268758526603	Morbid (severe) obesity due to excess calories	Body mass index (BMI) 50-59.9, adult	0.32548656219510202
K85	K861	0.2028534865447657	0.20782640124999421	0.1619241192411924	Acute pancreatitis	Other chronic pancreatitis	0.2028534865447657
I48	I502	0.20204380945951611	0.27335350838418571	0.1618470960782267	Atrial fibrillation and flutter	Systolic (congestive) heart failure	0.20204380945951611
E112	E1131	0.24356037211641171	0.26159866368996371	0.16017782567694999	Type 2 diabetes mellitus with kidney complications	Type 2 diabetes mellitus with unspecified diabetic retinopathy	0.24356037211641171
C79	G893	0.28111814065503171	0.28746738879104622	0.16014120667522461	Secondary malignant neoplasm of other and unspecified sites	Neoplasm related pain (acute) (chronic)	0.28111814065503171
J96	Z78	0.23902842834572879	0.26092817411254282	0.15919457114250751	Respiratory failure, not elsewhere classified	Other specified health status	0.23902842834572879
T82	Y831	0.25736609829174201	0.26381563654142021	0.15917331399564899	Complications of cardiac and vascular prosthetic devices, implants and grafts	Surgical operation with implant of artificial internal device as the cause of abnormal reaction of the patient, or of later complication, without mention of misadventure at the time of the procedure	0.25736609829174201
J96	Z781	0.23962952019136671	0.26142434647830848	0.15897207698297919	Respiratory failure, not elsewhere classified	Physical restraint status	0.23962952019136671
R63	V85	0.23405526078530861	0.24016657325621921	0.15894039735099341	Symptoms and signs concerning food and fluid intake	Occupant of special construction vehicle injured in transport accident	0.23405526078530861
E6601	Z6842	0.27523917495568623	0.28130095435199348	0.1572305593451569	Morbid (severe) obesity due to excess calories	Body mass index (BMI) 45.0-49.9, adult	0.27523917495568623
E660	Z6842	0.27497130781579238	0.28104976774369039	0.1566101694915254	Obesity due to excess calories	Body mass index (BMI) 45.0-49.9, adult	0.27497130781579238
I46	I4901	0.25426320897825527	0.25697551186807882	0.15457685664939549	Cardiac arrest	Ventricular fibrillation	0.25426320897825527
I46	I490	0.25302458792967719	0.25575761159171118	0.15457685664939549	Cardiac arrest	Ventricular fibrillation and flutter	0.25302458792967719
C787	C7951	0.2021684953384966	0.20732423622022211	0.15252152521525211	Secondary malignant neoplasm of liver and intrahepatic bile duct	Secondary malignant neoplasm of bone	0.2021684953384966
F10	K703	0.31626033971503298	0.33200781026602227	0.15154846985523179	Alcohol related disorders	Alcoholic cirrhosis of liver	0.31626033971503298
E13	N08	0.23579477581527189	0.24285969701039861	0.15063649222065059	Other specified diabetes mellitus	Glomerular disorders in diseases classified elsewhere	0.23579477581527189
K91	Y836	0.2352221062104872	0.23740368387185379	0.15058823529411761	Intraoperative and postprocedural complications and disorders of digestive system, not elsewhere classified	Removal of other organ (partial) (total) as the cause of abnormal reaction of the patient, or of later complication, without mention of misadventure at the time of the procedure	0.2352221062104872
G4733	Z684	0.22861110540632371	0.25243162055895402	0.1504397937518957	Obstructive sleep apnea (adult) (pediatric)	Body mass index (BMI) 40 or greater, adult	0.22861110540632371
I50	Z951	0.22310248205758801	0.28324283621854368	0.14960300877559549	Heart failure	Presence of aortocoronary bypass graft	0.22310248205758801
C78	G893	0.26589962384649651	0.2725016092233869	0.14928615766604589	Secondary malignant neoplasm of respiratory and digestive organs	Neoplasm related pain (acute) (chronic)	0.26589962384649651
E1131	N08	0.23143008143123461	0.23849377389890011	0.1491196550485088	Type 2 diabetes mellitus with unspecified diabetic retinopathy	Glomerular disorders in diseases classified elsewhere	0.23143008143123461
C78	C793	0.24390601606446291	0.25125816128468442	0.14587212911235259	Secondary malignant neoplasm of respiratory and digestive organs	Secondary malignant neoplasm of brain and cerebral meninges	0.24390601606446291
I251	Z955	0.33983197586418612	0.37433909866840109	0.14563567362428839	Atherosclerotic heart disease of native coronary artery	Presence of coronary angioplasty implant and graft	0.33983197586418612
E872	R6521	0.21469428728766851	0.23648329946252369	0.1454843621881223	Acidosis	Severe sepsis with septic shock	0.21469428728766851
R29	R470	0.20664137400371571	0.21554976798853229	0.14524421593830331	Other symptoms and signs involving the nervous and musculoskeletal systems	Dysphasia and aphasia	0.20664137400371571
S01	S02	0.20617679913419659	0.21217736965152861	0.14514563106796119	Open wound of head	Fracture of skull and facial bones	0.20617679913419659
I61	R402	0.20905971988773039	0.2126876589006963	0.14490445859872611	Nontraumatic intracerebral hemorrhage	Coma	0.20905971988773039
C78	C7931	0.24307382461364749	0.25039111639940592	0.1446306641837368	Secondary malignant neoplasm of respiratory and digestive organs	Secondary malignant neoplasm of brain	0.24307382461364749
C787	C7952	0.2006588325461072	0.20555423366382791	0.14391143911439111	Secondary malignant neoplasm of liver and intrahepatic bile duct	Secondary malignant neoplasm of bone marrow	0.2006588325461072
G473	Z684	0.2264379931550837	0.25125684543275989	0.14298884484189181	Sleep apnea	Body mass index (BMI) 40 or greater, adult	0.2264379931550837
R29	R4701	0.20503791253242701	0.21384632882762369	0.1423521850899743	Other symptoms and signs involving the nervous and musculoskeletal systems	Aphasia	0.20503791253242701
Z85	Z90	0.21829808916600879	0.25536926267567622	0.14229152707559239	Personal history of malignant neoplasm	Acquired absence of organs, not elsewhere classified	0.21829808916600879
G89	M545	0.22399394693147931	0.24577661624568159	0.1422423068646439	Pain, not elsewhere classified	Low back pain	0.22399394693147931
K746	K75	0.20988012278424259	0.21767139636900559	0.14061409630146551	Other and unspecified cirrhosis of liver	Other inflammatory liver diseases	0.20988012278424259
K74	K75	0.2170972932317824	0.2250374470688753	0.14052820345614611	Fibrosis and cirrhosis of liver	Other inflammatory liver diseases	0.2170972932317824
I25	Z955	0.33607399274837102	0.37108059496429602	0.1399209045841921	Chronic ischemic heart disease	Presence of coronary angioplasty implant and graft	0.33607399274837102
S22	S32	0.20038158190774411	0.20618021401056469	0.13880597014925369	Fracture of rib(s), sternum and thoracic spine	Fracture of lumbar spine and pelvis	0.20038158190774411
D631	I132	0.24413750831900899	0.25280889628206921	0.13834476003917731	Anemia in chronic kidney disease	Hypertensive heart and chronic kidney disease with heart failure and with stage 5 chronic kidney disease, or end stage renal disease	0.24413750831900899
C780	C798	0.20683854980072089	0.21081588173952989	0.13826815642458101	Secondary malignant neoplasm of lung	Secondary malignant neoplasm of other specified sites	0.20683854980072089
K573	K648	0.21444918057054621	0.2203799103770854	0.13765892152564671	Diverticular disease of large intestine without perforation or abscess	Other hemorrhoids	0.21444918057054621
J96	R57	0.24225279605417241	0.26045887848117982	0.13694515518967629	Respiratory failure, not elsewhere classified	Shock, not elsewhere classified	0.24225279605417241
C34	J910	0.2380886377525426	0.24308264166975721	0.13640389725420729	Malignant neoplasm of bronchus and lung	Malignant pleural effusion	0.2380886377525426
N17	N183	0.20729555008438191	0.25739506880062668	0.13640286528005521	Acute kidney failure	Chronic kidney disease, stage 3 (moderate)	0.20729555008438191
C795	J910	0.20388108504497929	0.20850825654406269	0.13617276544691059	Secondary malignant neoplasm of bone and bone marrow	Malignant pleural effusion	0.20388108504497929
E113	N08	0.22349952723279889	0.23111906203509039	0.13390928725701939	Type 2 diabetes mellitus with ophthalmic complications	Glomerular disorders in diseases classified elsewhere	0.22349952723279889
N17	R65	0.25111037158268618	0.28984235025290922	0.13346854233192371	Acute kidney failure	Symptoms and signs specifically associated with systemic inflammation and infection	0.25111037158268618
E1122	I132	0.26685114276246968	0.27599171654211352	0.13270321361058601	Type 2 diabetes mellitus with diabetic chronic kidney disease	Hypertensive heart and chronic kidney disease with heart failure and with stage 5 chronic kidney disease, or end stage renal disease	0.26685114276246968
C78	C7951	0.24415097424135451	0.25061574192127822	0.13097454996896341	Secondary malignant neoplasm of respiratory and digestive organs	Secondary malignant neoplasm of bone	0.24415097424135451
I2510	Z955	0.28572696690446109	0.32568960410157788	0.13076704455742569	Atherosclerotic heart disease of native coronary artery without angina pectoris	Presence of coronary angioplasty implant and graft	0.28572696690446109
I251	Z7902	0.21680610780906631	0.27820088964169098	0.1303368121442125	Atherosclerotic heart disease of native coronary artery	Long term (current) use of antithrombotics/antiplatelets	0.21680610780906631
N17	R652	0.25236861180536141	0.28977049889522288	0.1302753085354276	Acute kidney failure	Severe sepsis	0.25236861180536141
E66	Z6841	0.340653940891334	0.35186448764482148	0.1278640059127864	Overweight and obesity	Body mass index (BMI) 40.0-44.9, adult	0.340653940891334
I25	Z7902	0.21837236997722381	0.28091704413671659	0.12755528323956999	Chronic ischemic heart disease	Long term (current) use of antithrombotics/antiplatelets	0.21837236997722381
K703	K7290	0.22807913837902191	0.23303932397092841	0.12752858399296391	Alcoholic cirrhosis of liver	Hepatic failure, unspecified without coma	0.22807913837902191
J96	R6520	0.2017577300638759	0.2232271139649514	0.127489153409723	Respiratory failure, not elsewhere classified	Severe sepsis without septic shock	0.2017577300638759
F1023	K701	0.2117153996527612	0.21625491870849661	0.12707774798927621	Alcohol dependence with withdrawal	Alcoholic hepatitis	0.2117153996527612
A41	N170	0.20003274017431449	0.21725959317878921	0.1244072524407252	Other sepsis	Acute kidney failure with tubular necrosis	0.20003274017431449
E1122	E115	0.24336762604219001	0.25317646501239438	0.1241965973534972	Type 2 diabetes mellitus with diabetic chronic kidney disease	Type 2 diabetes mellitus with circulatory complications	0.24336762604219001
K7030	K7291	0.23975435429052611	0.24299762109529041	0.1235684147076552	Alcoholic cirrhosis of liver without ascites	Hepatic failure, unspecified with coma	0.23975435429052611
I50	N183	0.203149538146638	0.25792685550258287	0.12278868923248359	Heart failure	Chronic kidney disease, stage 3 (moderate)	0.203149538146638
I502	Z958	0.2383034021756445	0.25625219748252409	0.12110383164582091	Systolic (congestive) heart failure	Presence of other cardiac and vascular implants and grafts	0.2383034021756445
C78	C7952	0.23659107242672739	0.24274912468527379	0.1207324643078833	Secondary malignant neoplasm of respiratory and digestive organs	Secondary malignant neoplasm of bone marrow	0.23659107242672739
J96	Z51	0.2173434223787587	0.23560164931056241	0.1199243519857604	Respiratory failure, not elsewhere classified	Encounter for other aftercare and medical care	0.2173434223787587
J9601	J9602	0.28933770239299611	0.29352600177204008	0.1198127925117005	Acute respiratory failure with hypoxia	Acute respiratory failure with hypercapnia	0.28933770239299611
J96	Z515	0.22163463401009401	0.23925613337633511	0.1190343753476471	Respiratory failure, not elsewhere classified	Encounter for palliative care	0.22163463401009401
I502	Z9581	0.2478318962418935	0.26410661507694561	0.1175302759579115	Systolic (congestive) heart failure	Presence of other cardiac implants and grafts	0.2478318962418935
E87	R65	0.23450254477494689	0.27677089386656722	0.1171197434589316	Other disorders of fluid, electrolyte and acid-base balance	Symptoms and signs specifically associated with systemic inflammation and infection	0.23450254477494689
K57	K648	0.20548142232620659	0.21220023820994419	0.1161616161616162	Diverticular disease of intestine	Other hemorrhoids	0.20548142232620659
J96	N170	0.20509253226883739	0.223837769745969	0.1144732450773167	Respiratory failure, not elsewhere classified	Acute kidney failure with tubular necrosis	0.20509253226883739
E669	Z6841	0.25356469055492981	0.26685443732106467	0.11427919708029199	Obesity, unspecified	Body mass index (BMI) 40.0-44.9, adult	0.25356469055492981
F10	K7030	0.27754020704999532	0.29117637745151148	0.11352391423859259	Alcohol related disorders	Alcoholic cirrhosis of liver without ascites	0.27754020704999532
E87	R652	0.23252589732204751	0.2736059075996467	0.1130384082792799	Other disorders of fluid, electrolyte and acid-base balance	Severe sepsis	0.23252589732204751
E1122	E1151	0.23131455988006491	0.2406618324542521	0.11172022684310021	Type 2 diabetes mellitus with diabetic chronic kidney disease	Type 2 diabetes mellitus with diabetic peripheral angiopathy without gangrene	0.23131455988006491
K70	K7290	0.21482837339837449	0.22025903706853481	0.1104951958610495	Alcoholic liver disease	Hepatic failure, unspecified without coma	0.21482837339837449
C78	C798	0.24759563279507449	0.25269513097398089	0.11049037864680319	Secondary malignant neoplasm of respiratory and digestive organs	Secondary malignant neoplasm of other specified sites	0.24759563279507449
G93	I61	0.2220426879006456	0.23241201965168859	0.1094246381927286	Other disorders of brain	Nontraumatic intracerebral hemorrhage	0.2220426879006456
D62	K921	0.20360473693539469	0.216240984511373	0.1090139928408721	Acute posthemorrhagic anemia	Melena	0.20360473693539469
I129	N184	0.2430742684805863	0.26243669942517572	0.1077677224736048	Hypertensive chronic kidney disease with stage 1 through stage 4 chronic kidney disease, or unspecified chronic kidney disease	Chronic kidney disease, stage 4 (severe)	0.2430742684805863
C78	J910	0.22272474641156181	0.22860121293403099	0.1073867163252638	Secondary malignant neoplasm of respiratory and digestive organs	Malignant pleural effusion	0.22272474641156181
N186	T828	0.2050642771267657	0.21723258066953149	0.10547504025764889	End stage renal disease	Other specified complications of cardiac and vascular prosthetic devices, implants and grafts	0.2050642771267657
D68	T455	0.2132856234358031	0.22078701060197559	0.10412524850894631	Other coagulation defects	Poisoning by, adverse effect of and underdosing of anticoagulants and antithrombotic drugs	0.2132856234358031
C79	J910	0.2103993747780778	0.21633278776160919	0.1033376123234917	Secondary malignant neoplasm of other and unspecified sites	Malignant pleural effusion	0.2103993747780778
E112	E115	0.23340559788985291	0.24463236194805901	0.10130674929273881	Type 2 diabetes mellitus with kidney complications	Type 2 diabetes mellitus with circulatory complications	0.23340559788985291
E112	I132	0.23844625730058699	0.2492510394997825	0.10117203287080689	Type 2 diabetes mellitus with kidney complications	Hypertensive heart and chronic kidney disease with heart failure and with stage 5 chronic kidney disease, or end stage renal disease	0.23844625730058699
C78	C7989	0.22928011100442219	0.23415286496812851	0.096213531967721908	Secondary malignant neoplasm of respiratory and digestive organs	Secondary malignant neoplasm of other specified sites	0.22928011100442219
I120	N185	0.2472959280162956	0.25337401328011622	0.094809543742151531	Hypertensive chronic kidney disease with stage 5 chronic kidney disease or end stage renal disease	Chronic kidney disease, stage 5	0.2472959280162956
N40	R338	0.23434124529016229	0.24597928290351839	0.093854877907649584	Benign prostatic hyperplasia	Other retention of urine	0.23434124529016229
K703	K7291	0.2067200276984214	0.21059083117352431	0.091468777484608618	Alcoholic cirrhosis of liver	Hepatic failure, unspecified with coma	0.2067200276984214
E112	E1151	0.2216994384460077	0.23238309950914041	0.09106830122591944	Type 2 diabetes mellitus with kidney complications	Type 2 diabetes mellitus with diabetic peripheral angiopathy without gangrene	0.2216994384460077
K56	K9189	0.21119170363823869	0.21452076345569979	0.091043307086614178	Paralytic ileus and intestinal obstruction without hernia	Other postprocedural complications and disorders of digestive system	0.21119170363823869
N186	T861	0.2111742233078063	0.2209005272711603	0.090660225442834141	End stage renal disease	Complications of kidney transplant	0.2111742233078063
N17	R6521	0.20856648034912831	0.24049336545149	0.089798912574436868	Acute kidney failure	Severe sepsis with septic shock	0.20856648034912831
F102	K701	0.2398496886792513	0.2459272996185671	0.088722716248989489	Alcohol dependence	Alcoholic hepatitis	0.2398496886792513
I120	T8612	0.20112571446488781	0.20862024759417561	0.084344914190037673	Hypertensive chronic kidney disease with stage 5 chronic kidney disease or end stage renal disease	Kidney transplant failure	0.20112571446488781
E87	R6521	0.20666468899364901	0.2403301153747078	0.082464834924568187	Other disorders of fluid, electrolyte and acid-base balance	Severe sepsis with septic shock	0.20666468899364901
K70	K7291	0.2009505346300125	0.2051160910527316	0.081670362158167031	Alcoholic liver disease	Hepatic failure, unspecified with coma	0.2009505346300125
N186	T8612	0.21920972056150789	0.22703807053350411	0.080515297906602251	End stage renal disease	Kidney transplant failure	0.21920972056150789
I12	N184	0.2018536269438391	0.2251925948258206	0.079294665631584785	Hypertensive chronic kidney disease	Chronic kidney disease, stage 4 (severe)	0.2018536269438391
J44	Z9981	0.2099938261836006	0.22820923689120079	0.078657009409057066	Other chronic obstructive pulmonary disease	Dependence on supplemental oxygen	0.2099938261836006
J44	Z998	0.20976646844467811	0.22801443597060131	0.078657009409057066	Other chronic obstructive pulmonary disease	Dependence on other enabling machines and devices	0.20976646844467811
E66	Z6842	0.26129678784415089	0.27007765100200148	0.07407407407407407	Overweight and obesity	Body mass index (BMI) 45.0-49.9, adult	0.26129678784415089
J44	V462	0.2023788133315266	0.2190653898160998	0.070060245041629998	Other chronic obstructive pulmonary disease	Person on outside of car injured in collision with other nonmotor vehicle in nontraffic accident	0.2023788133315266
E87	N170	0.20241086100223971	0.22932712754757789	0.067123387508199114	Other disorders of fluid, electrolyte and acid-base balance	Acute kidney failure with tubular necrosis	0.20241086100223971
E66	Z6843	0.2298474435466076	0.23773213474317501	0.057485423339081868	Overweight and obesity	Body mass index (BMI) 50-59.9, adult	0.2298474435466076
F10	K701	0.21375744981843831	0.22141303898648829	0.053784130474619753	Alcohol related disorders	Alcoholic hepatitis	0.21375744981843831
I10	N18	-0.29434807525187329	0.0086483197151772263	0.0055024216786217894	Essential (primary) hypertension	Chronic kidney disease (CKD)	0.29434807525187329
I10	I12	-0.24194983456401481	0.0033525982822403791	0.0017626141867451411	Essential (primary) hypertension	Hypertensive chronic kidney disease	0.24194983456401481
I10	I129	-0.20384746505483101	0.003399835845201061	0.001532707988474036	Essential (primary) hypertension	Hypertensive chronic kidney disease with stage 1 through stage 4 chronic kidney disease, or unspecified chronic kidney disease	0.20384746505483101
