# Supplementary material for: Prospects for artificial intelligence-enhanced electrocardiogram as a unified screening tool for cardiac and non-cardiac conditions: an explorative study in emergency care
Source: Eur Heart J Digit Health. 2024 May 12;5(4):454–60. doi: 10.1093/ehjdh/ztae039 (PMC11284007; doi:10.1093/ehjdh/ztae039)
Supplement: ztae039_Supplementary_Data [file ztae039_supplementary_data.zip › label_correlations_ed_w_parents.csv]

code1	code2	mcc	corr	occ	descr1	descr2	mcc_abs
D695	D6959	1	1.0000000000000031	1	Secondary thrombocytopenia	Other secondary thrombocytopenia	1
F01	F015	1	1.0000000000000011	1	Vascular dementia	Vascular dementia	1
Z768	Z7682	1	0.99999999999999711	1	Persons encountering health services in other specified circumstances	Awaiting organ transplant status	1
J06	J069	1	0.99999999999999278	1	Acute upper respiratory infections of multiple and unspecified sites	Acute upper respiratory infection, unspecified	1
E833	E8339	1	1	1	Disorders of phosphorus metabolism and phosphatases	Other disorders of phosphorus metabolism	1
F03	F039	1	1.0000000000000011	1	Unspecified dementia	Unspecified dementia	1
F02	F028	1	1.000000000000004	1	Dementia in other diseases classified elsewhere	Dementia in other diseases classified elsewhere	1
F17	F172	1	0.99999999999999956	1	Nicotine dependence	Nicotine dependence	1
E55	E559	0.99978809069971375	0.99979086060630129	0.99958176495190298	Vitamin D deficiency	Vitamin D deficiency, unspecified	0.99978809069971375
R090	R0902	0.99949934611025604	0.99951340564487978	0.9990270480638257	Asphyxia and hypoxemia	Hypoxemia	0.99949934611025604
R13	R131	0.99942972325871426	0.99944087219559097	0.99888205701509225	Aphagia and dysphagia	Dysphagia	0.99942972325871426
Z998	Z9981	0.99913811808746067	0.99914639335702704	0.99829351535836175	Dependence on other enabling machines and devices	Dependence on supplemental oxygen	0.99913811808746067
I129	N18	0.67909967194976839	0.70728194823822488	0.99819004524886878	Hypertensive chronic kidney disease with stage 1 through stage 4 chronic kidney disease, or unspecified chronic kidney disease	Chronic kidney disease (CKD)	0.67909967194976839
I12	N18	0.80323228142661096	0.82472644721916277	0.99805922147055559	Hypertensive chronic kidney disease	Chronic kidney disease (CKD)	0.80323228142661096
E134	E1342	0.99899122602005319	0.99900507387564186	0.99801113762927607	Other specified diabetes mellitus with neurological complications	Other specified diabetes mellitus with diabetic polyneuropathy	0.99899122602005319
I130	N18	0.37468829675021198	0.4004852533926172	0.99788434414668548	Hypertensive heart and chronic kidney disease with heart failure and stage 1 through stage 4 chronic kidney disease, or unspecified chronic kidney disease	Chronic kidney disease (CKD)	0.37468829675021198
I120	N18	0.39759188153738623	0.42435532533675591	0.99769778149853494	Hypertensive chronic kidney disease with stage 5 chronic kidney disease or end stage renal disease	Chronic kidney disease (CKD)	0.39759188153738623
I13	N18	0.4297022835465294	0.45762590484528248	0.99766060824185709	Hypertensive heart and chronic kidney disease	Chronic kidney disease (CKD)	0.4297022835465294
V70	V707	0.9987757440363807	0.99878123050387313	0.997563946406821	Bus occupant injured in collision with pedestrian or animal	Person on outside of bus injured in collision with pedestrian or animal in traffic accident	0.9987757440363807
Z874	Z8744	0.99871635580526441	0.99873015821793187	0.9974619289340102	Personal history of diseases of genitourinary system	Personal history of diseases of urinary system	0.99871635580526441
W184	W1849	0.99865029901555502	0.99866131131415392	0.99732441471571909	Slipping, tripping and stumbling without falling	Other slipping, tripping and stumbling without falling	0.99865029901555502
G439	G4390	0.99849415158893318	0.99851631965765941	0.99703484062268344	Migraine, unspecified	Migraine, unspecified, not intractable	0.99849415158893318
V66	V667	0.99847956501134505	0.99849056517730839	0.99698340874811464	Occupant of heavy transport vehicle injured in collision with other nonmotor vehicle	Person on outside of heavy transport vehicle injured in collision with other nonmotor vehicle in traffic accident	0.99847956501134505
J69	J690	0.99839761534608473	0.99842257372657228	0.99684763572679513	Pneumonitis due to solids and liquids	Pneumonitis due to inhalation of food and vomit	0.99839761534608473
Z00	Z006	0.99836034144525565	0.99837133442398296	0.99674532139951177	Encounter for general examination without complaint, suspected or reported diagnosis	Encounter for examination for normal comparison and control in clinical research program	0.99836034144525565
Z851	Z8511	0.99814632386415014	0.99816007203842527	0.99632352941176472	Personal history of malignant neoplasm of trachea, bronchus and lung	Personal history of malignant neoplasm of bronchus and lung	0.99814632386415014
I130	I50	0.35596782850331582	0.3834424909227967	0.99623883403855196	Hypertensive heart and chronic kidney disease with heart failure and stage 1 through stage 4 chronic kidney disease, or unspecified chronic kidney disease	Heart failure	0.35596782850331582
E1122	N18	0.41813632988286542	0.44576702597471363	0.99603024574669186	Type 2 diabetes mellitus with diabetic chronic kidney disease	Chronic kidney disease (CKD)	0.41813632988286542
I21A	I21A1	0.99789697605249539	0.99790794749934408	0.99582027168234066	Other type of myocardial infarction	Myocardial infarction type 2	0.99789697605249539
Z986	Z9861	0.9977782147818719	0.99785450108429485	0.99571360533418007	Angioplasty status	Coronary angioplasty status	0.9977782147818719
G470	G4700	0.99725074815055881	0.99731783155764409	0.99464285714285716	Insomnia	Insomnia, unspecified	0.99725074815055881
Z922	Z9221	0.99727387148692026	0.9973069969061662	0.99462124607799196	Personal history of drug therapy	Personal history of antineoplastic chemotherapy	0.99727387148692026
I110	I50	0.36841808329833198	0.39666036243421249	0.99409448818897639	Hypertensive heart disease with heart failure	Heart failure	0.36841808329833198
E660	E6601	0.99689461714505112	0.99694448445475314	0.99389830508474575	Obesity due to excess calories	Morbid (severe) obesity due to excess calories	0.99689461714505112
K21	K219	0.99617208109327093	0.99676953798505941	0.99354951185495122	Gastro-esophageal reflux disease	Gastro-esophageal reflux disease without esophagitis	0.99617208109327093
Z78	Z781	0.99664600303241968	0.9967070708371546	0.99342498505678423	Other specified health status	Physical restraint status	0.99664600303241968
D618	D6181	0.99651058983428931	0.99654916397561044	0.99311023622047245	Other specified aplastic anemias and other bone marrow failure syndromes	Pancytopenia	0.99651058983428931
C90	C900	0.99647684330932806	0.99649326798471438	0.99299883313885651	Multiple myeloma and malignant plasma cell neoplasms	Multiple myeloma	0.99647684330932806
K227	K2270	0.99605460428174597	0.99607927046168709	0.99217391304347824	Barrett's esophagus	Barrett's esophagus without dysplasia	0.99605460428174597
I451	I4510	0.99595297760087553	0.99597763732870515	0.99197145405887599	Other and unspecified right bundle-branch block	Unspecified right bundle-branch block	0.99595297760087553
M199	M1990	0.99584763235677387	0.99595957943631952	0.99193548387096775	Osteoarthritis, unspecified site	Unspecified osteoarthritis, unspecified site	0.99584763235677387
F32	F329	0.99507169518659966	0.99566608948735158	0.99135096175503401	Major depressive disorder, single episode	Major depressive disorder, single episode, unspecified	0.99507169518659966
Z918	Z9181	0.99529709463473837	0.99540860751906246	0.99083829592304173	Other specified personal risk factors, not elsewhere classified	History of falling	0.99529709463473837
I490	I4901	0.99524972651696197	0.99526063683066812	0.99054373522458627	Ventricular fibrillation and flutter	Ventricular fibrillation	0.99524972651696197
Z895	Z8951	0.99506152363728351	0.99507790284641628	0.99018003273322419	Acquired absence of leg below knee	Acquired absence of leg below knee	0.99506152363728351
C793	C7931	0.99489255185773406	0.99492265355462883	0.9898710865561694	Secondary malignant neoplasm of brain and cerebral meninges	Secondary malignant neoplasm of brain	0.99489255185773406
Z795	Z7952	0.99418074445130833	0.99424952104175346	0.98853211009174313	Long term (current) use of steroids	Long term (current) use of systemic steroids	0.99418074445130833
M85	M858	0.99405898105065083	0.99408628758765916	0.9882075471698113	Other disorders of bone density and structure	Other specified disorders of bone density and structure	0.99405898105065083
K59	K590	0.99356104463947403	0.99382750685441523	0.98769311338046606	Other functional intestinal disorders	Constipation	0.99356104463947403
R56	R569	0.9934904836924191	0.9935591240195244	0.98715973292244474	Convulsions, not elsewhere classified	Unspecified convulsions	0.9934904836924191
G409	G4090	0.99325995600560324	0.99340429129692631	0.98685208596713025	Epilepsy, unspecified	Epilepsy, unspecified, not intractable	0.99325995600560324
R458	R4585	0.9930872435603415	0.9931724782503808	0.98639157155399471	Other symptoms and signs involving emotional state	Homicidal and suicidal ideations	0.9930872435603415
M81	M810	0.99279344355076049	0.9930379659982157	0.98612440191387563	Osteoporosis without current pathological fracture	Age-related osteoporosis without current pathological fracture	0.99279344355076049
G892	G8929	0.99195292623807596	0.99228398798449013	0.98462751281040595	Chronic pain, not elsewhere classified	Other chronic pain	0.99195292623807596
T835	T8351	0.99192016103009051	0.99195010689916663	0.98396501457725949	Infection and inflammatory reaction due to prosthetic device, implant and graft in urinary system	Infection and inflammatory reaction due to urinary catheter	0.99192016103009051
R788	R7881	0.99178824940165222	0.99184010411457701	0.98374679213002569	Finding of other specified substances, not normally found in blood	Bacteremia	0.99178824940165222
D631	N18	0.36070133578519131	0.38668596984594528	0.98334965719882472	Anemia in chronic kidney disease	Chronic kidney disease (CKD)	0.36070133578519131
E03	E039	0.99010993416723514	0.99097390071969749	0.98202927190761435	Other hypothyroidism	Hypothyroidism, unspecified	0.99010993416723514
J848	J8489	0.99054802305744416	0.99058063780795047	0.98124999999999996	Other specified interstitial pulmonary diseases	Other specified interstitial pulmonary diseases	0.99054802305744416
I26	I269	0.98994593401940612	0.99006926734961542	0.98023715415019763	Pulmonary embolism	Pulmonary embolism without acute cor pulmonale	0.98994593401940612
L891	L8915	0.98996236029077267	0.9900525032583698	0.98020395920815839	Pressure ulcer of back	Pressure ulcer of sacral region	0.98996236029077267
I13	I50	0.40045097272293168	0.43111731546828802	0.98002519344970307	Hypertensive heart and chronic kidney disease	Heart failure	0.40045097272293168
J45	J459	0.98877363085870729	0.98951214093818263	0.97913427706407008	Asthma	Other and unspecified asthma	0.98877363085870729
H26	H269	0.98908777093194733	0.98913667232724212	0.978391356542617	Other cataract	Unspecified cataract	0.98908777093194733
K802	K8020	0.98899636403482527	0.98904253103955853	0.97820512820512817	Calculus of gallbladder without cholecystitis	Calculus of gallbladder without cholecystitis without obstruction	0.98899636403482527
E53	E538	0.9886185146469032	0.98870020222898714	0.97752808988764039	Deficiency of other B group vitamins	Deficiency of other specified B group vitamins	0.9886185146469032
D53	D539	0.988081554663789	0.98816043179285284	0.97646103896103897	Other nutritional anemias	Nutritional anemia, unspecified	0.988081554663789
R470	R4701	0.98780306021034581	0.98789560235919449	0.97593772116065114	Dysphasia and aphasia	Aphasia	0.98780306021034581
K509	K5090	0.9866650186918019	0.98671919801206986	0.97361477572559363	Crohn's disease, unspecified	Crohn's disease, unspecified, without complications	0.9866650186918019
J18	J189	0.98588487342532694	0.98650855386529257	0.97319912684938148	Pneumonia, unspecified organism	Pneumonia, unspecified organism	0.98588487342532694
Z824	Z8249	0.98519682229451055	0.98547416887578532	0.97115933752141637	Family history of ischemic heart disease and other diseases of the circulatory system	Family history of ischemic heart disease and other diseases of the circulatory system	0.98519682229451055
I33	I330	0.98524466550283096	0.98527165488413515	0.9707602339181286	Acute and subacute endocarditis	Acute and subacute infective endocarditis	0.98524466550283096
K44	K449	0.98500806281958031	0.98513849219359162	0.97049784880147516	Diaphragmatic hernia	Diaphragmatic hernia without obstruction or gangrene	0.98500806281958031
D61	D618	0.98491567501515354	0.98508456237697617	0.97039159503342887	Other aplastic anemias and other bone marrow failure syndromes	Other specified aplastic anemias and other bone marrow failure syndromes	0.98491567501515354
B192	B1920	0.98416674797588133	0.98440726595256078	0.96905766526019688	Unspecified viral hepatitis C	Unspecified viral hepatitis C without hepatic coma	0.98416674797588133
Z860	Z8601	0.98412347320459415	0.98425098425146851	0.96875	Personal history of in-situ and benign neoplasms and neoplasms of uncertain behavior	Personal history of benign neoplasm	0.98412347320459415
Z878	Z8789	0.98068282264083395	0.98370577064463915	0.9676770431995636	Personal history of other specified conditions	Personal history of other specified conditions	0.98068282264083395
Y922	Y9223	0.98320236519552151	0.98363296962769708	0.96753381893860557	School, other institution and public administrative area as the place of occurrence of the external cause	Hospital as the place of occurrence of the external cause	0.98320236519552151
G258	G2581	0.98323135237525383	0.98334232458319915	0.96696212731668008	Other specified extrapyramidal and movement disorders	Restless legs syndrome	0.98323135237525383
F90	F909	0.98267090899716403	0.98275732803778715	0.96581196581196582	Attention-deficit hyperactivity disorders	Attention-deficit hyperactivity disorder, unspecified type	0.98267090899716403
N39	N390	0.98109621416099768	0.98241282012967146	0.9651349491551342	Other disorders of urinary system	Urinary tract infection, site not specified	0.98109621416099768
D61	D6181	0.98147890024638784	0.98168519708204605	0.96370582617000955	Other aplastic anemias and other bone marrow failure syndromes	Pancytopenia	0.98147890024638784
K720	K7200	0.98148843860796198	0.98153687355409502	0.96341463414634143	Acute and subacute hepatic failure	Acute and subacute hepatic failure without coma	0.98148843860796198
M62	M628	0.98068627688629129	0.98085947416378672	0.96208530805687209	Other disorders of muscle	Other specified disorders of muscle	0.98068627688629129
V10	V103	0.98043085829821175	0.98066699061346851	0.96170774647887325	Pedal cycle rider injured in collision with pedestrian or animal	Person boarding or alighting a pedal cycle injured in collision with pedestrian or animal	0.98043085829821175
E22	E222	0.98053459986551816	0.98065058982424924	0.96167557932263814	Hyperfunction of pituitary gland	Syndrome of inappropriate secretion of antidiuretic hormone	0.98053459986551816
F34	F341	0.97986390938006307	0.97990417980102285	0.96021220159151188	Persistent mood [affective] disorders	Dysthymic disorder	0.97986390938006307
Z45	Z450	0.97971083491591071	0.9798321207817704	0.96007098491570542	Encounter for adjustment and management of implanted device	Encounter for adjustment and management of cardiac device	0.97971083491591071
A04	A047	0.97944240897420554	0.97966719739551267	0.95974781765276429	Other bacterial intestinal infections	Enterocolitis due to Clostridium difficile	0.97944240897420554
R798	R7989	0.97921314072599452	0.97929918237704416	0.95902688860435337	Other specified abnormal findings of blood chemistry	Other specified abnormal findings of blood chemistry	0.97921314072599452
Z59	Z590	0.97852753097543821	0.97863780775263365	0.95773195876288664	Problems related to housing and economic circumstances	Homelessness	0.97852753097543821
I7025	L97	0.22308285545262349	0.22445035741880259	0.9576271186440678	Atherosclerosis of native arteries of other extremities with ulceration	Non-pressure chronic ulcer of lower limb, not elsewhere classified	0.22308285545262349
D46	D469	0.97787491956552319	0.97795004618584402	0.95638629283489096	Myelodysplastic syndromes	Myelodysplastic syndrome, unspecified	0.97787491956552319
Z51	Z515	0.97713643725570865	0.97741784406997267	0.95534564190639759	Encounter for other aftercare and medical care	Encounter for palliative care	0.97713643725570865
M19	M199	0.97676510373729297	0.97740261436631137	0.95531587057010781	Other and unspecified osteoarthritis	Osteoarthritis, unspecified site	0.97676510373729297
H91	H919	0.97683345787681364	0.97700842091839291	0.95454545454545459	Other and unspecified hearing loss	Unspecified hearing loss	0.97683345787681364
R65	R652	0.97568670229319843	0.97631703518629698	0.95319495319495318	Symptoms and signs specifically associated with systemic inflammation and infection	Severe sepsis	0.97568670229319843
J43	J439	0.97502321049287588	0.97517343196829354	0.95096322241681264	Emphysema	Emphysema, unspecified	0.97502321049287588
T802	T8021	0.97494816158549169	0.9750096290929825	0.95064377682403434	Infections following infusion, transfusion and therapeutic injection	Infection due to central venous catheter	0.97494816158549169
F039	F0390	0.97349958281784021	0.97426209018000565	0.94918662036190826	Unspecified dementia	Unspecified dementia, unspecified severity, without behavioral disturbance, psychotic disturbance, mood disturbance, and anxiety	0.97349958281784021
F03	F0390	0.97349958281784021	0.97426209018000565	0.94918662036190826	Unspecified dementia	Unspecified dementia, unspecified severity, without behavioral disturbance, psychotic disturbance, mood disturbance, and anxiety	0.97349958281784021
M10	M109	0.9732328108197571	0.97420294965447762	0.94907138711549621	Gout	Gout, unspecified	0.9732328108197571
G30	G309	0.97370998936260289	0.97395460398391498	0.94858757062146892	Alzheimer's disease	Alzheimer's disease, unspecified	0.97370998936260289
M19	M1990	0.97270921592550175	0.97345349674422843	0.94761171032357472	Other and unspecified osteoarthritis	Unspecified osteoarthritis, unspecified site	0.97270921592550175
E112	N18	0.46957907328267762	0.50200886961401403	0.94692172975885758	Type 2 diabetes mellitus with kidney complications	Chronic kidney disease (CKD)	0.46957907328267762
Q21	Q211	0.9724495695503409	0.97256171457641116	0.94587628865979378	Congenital malformations of cardiac septa	Atrial septal defect	0.9724495695503409
V15	V153	0.97208661462381529	0.9723550652695111	0.94547437295528902	Pedal cycle rider injured in collision with railway train or railway vehicle	Person boarding or alighting a pedal cycle injured in collision with railway train or railway vehicle	0.97208661462381529
J152	J1521	0.97210510365796776	0.97215570008220176	0.94508670520231219	Pneumonia due to staphylococcus	Pneumonia due to staphylococcus aureus	0.97210510365796776
I11	I110	0.9711890544234435	0.97191980079302343	0.94462809917355373	Hypertensive heart disease	Hypertensive heart disease with heart failure	0.9711890544234435
Z82	Z824	0.97099982510645722	0.97156333297064845	0.94393530997304587	Family history of certain disabilities and chronic diseases (leading to disablement)	Family history of ischemic heart disease and other diseases of the circulatory system	0.97099982510645722
R62	R627	0.97101551939361908	0.97126193876553513	0.94334975369458129	Lack of expected normal physiological development in childhood and adults	Adult failure to thrive	0.97101551939361908
R09	R090	0.97029057138599528	0.97113790334213468	0.94310882730776291	Other symptoms and signs involving the circulatory and respiratory system	Asphyxia and hypoxemia	0.97029057138599528
I458	I4581	0.97100764141421803	0.97113298451228647	0.94309927360774815	Other specified conduction disorders	Long QT syndrome	0.97100764141421803
M12	M129	0.97081609380248257	0.97092802402177569	0.94270122783083221	Other and unspecified arthropathy	Arthropathy, unspecified	0.97081609380248257
R09	R0902	0.96980479163724898	0.97066535312032642	0.94219122774821074	Other symptoms and signs involving the circulatory and respiratory system	Hypoxemia	0.96980479163724898
I11	I50	0.35552523359916582	0.38653994046711088	0.9415289256198347	Hypertensive heart disease	Heart failure	0.35552523359916582
I489	I4891	0.96550647185304961	0.96968492581702004	0.94028885535675788	Unspecified atrial fibrillation and atrial flutter	Unspecified atrial fibrillation	0.96550647185304961
I25	I251	0.96209321628097155	0.9691963754652082	0.93934161421489448	Chronic ischemic heart disease	Atherosclerotic heart disease of native coronary artery	0.96209321628097155
I251	I2510	0.96233841989847224	0.96896517014222527	0.93889350094876656	Atherosclerotic heart disease of native coronary artery	Atherosclerotic heart disease of native coronary artery without angina pectoris	0.96233841989847224
I24	I248	0.96835586240023597	0.96867695660045161	0.93833504624871533	Other acute ischemic heart diseases	Other forms of acute ischemic heart disease	0.96835586240023597
I210	I2109	0.96852463097548425	0.96862293178165482	0.93823038397328884	ST elevation (STEMI) myocardial infarction of anterior wall	ST elevation (STEMI) myocardial infarction involving other coronary artery of anterior wall	0.96852463097548425
R078	R0789	0.9658714819525771	0.96825066160504802	0.93750934369860961	Other chest pain	Other chest pain	0.9658714819525771
M25	M255	0.96740774091361592	0.96819723906887867	0.93740589374058936	Other joint disorder, not elsewhere classified	Pain in joint	0.96740774091361592
D64	D649	0.96568198050258991	0.9681740450765427	0.93736098155987657	Other anemias	Anemia, unspecified	0.96568198050258991
R418	R4182	0.96642333816333759	0.96687623460579897	0.93484965304548961	Other symptoms and signs involving cognitive functions and awareness	Altered mental status, unspecified	0.96642333816333759
Z76	Z7682	0.96671714281208776	0.9668232233389964	0.93474714518760194	Persons encountering health services in other circumstances	Awaiting organ transplant status	0.96671714281208776
Z76	Z768	0.96671714281208776	0.9668232233389964	0.93474714518760194	Persons encountering health services in other circumstances	Persons encountering health services in other specified circumstances	0.96671714281208776
C911	C9110	0.96664405713214274	0.96674480860099143	0.93459552495697074	Chronic lymphocytic leukemia of B-cell type	Chronic lymphocytic leukemia of B-cell type not having achieved remission	0.96664405713214274
I269	I2699	0.96635036163891963	0.96674082029263397	0.93458781362007171	Pulmonary embolism without acute cor pulmonale	Other pulmonary embolism without acute cor pulmonale	0.96635036163891963
K74	K746	0.96613671354404151	0.96667659806988482	0.93446364525595049	Fibrosis and cirrhosis of liver	Other and unspecified cirrhosis of liver	0.96613671354404151
F41	F419	0.96322503249256564	0.96663011124436626	0.93437377196429572	Other anxiety disorders	Anxiety disorder, unspecified	0.96322503249256564
N133	N1330	0.96641300283839937	0.96654566695825606	0.93421052631578949	Other and unspecified hydronephrosis	Unspecified hydronephrosis	0.96641300283839937
K299	K2990	0.96298427539404852	0.96314827991411744	0.92765460910151687	Gastroduodenitis, unspecified	Gastroduodenitis, unspecified, without bleeding	0.96298427539404852
F111	F1110	0.96253997963863946	0.96274378395410376	0.92687559354226023	Opioid abuse	Opioid abuse, uncomplicated	0.96253997963863946
Z904	Z9049	0.96235476088683702	0.96267332296056518	0.92673992673992678	Acquired absence of other specified parts of digestive tract	Acquired absence of other specified parts of digestive tract	0.96235476088683702
K768	K7689	0.96241199176171199	0.96262907737520675	0.92665474060822894	Other specified diseases of liver	Other specified diseases of liver	0.96241199176171199
Z87	Z878	0.95050495347953712	0.95861539557120778	0.91894347662614362	Personal history of other diseases and conditions	Personal history of other specified conditions	0.95050495347953712
G81	G819	0.95781914296341997	0.95818118199294067	0.9181111775254035	Hemiplegia and hemiparesis	Hemiplegia, unspecified	0.95781914296341997
R538	R5383	0.95740107513804829	0.958169472067113	0.91808873720136519	Other malaise and fatigue	Other fatigue	0.95740107513804829
Z82	Z8249	0.95662594214340702	0.95745056806944795	0.91671159029649596	Family history of certain disabilities and chronic diseases (leading to disablement)	Family history of ischemic heart disease and other diseases of the circulatory system	0.95662594214340702
V436	V4364	0.95696041635822138	0.95727418122833974	0.91637385804638094	Car passenger injured in collision with car, pick-up truck or van in traffic accident	Car passenger injured in collision with van in traffic accident	0.95696041635822138
I26	I2699	0.95663461134263117	0.95714037566408294	0.91611769872639437	Pulmonary embolism	Other pulmonary embolism without acute cor pulmonale	0.95663461134263117
M06	M069	0.95659800547760454	0.95709838404842473	0.91603731674811195	Other rheumatoid arthritis	Rheumatoid arthritis, unspecified	0.95659800547760454
E880	E8809	0.95677944888578681	0.95701096173425937	0.91586998087954108	Disorders of plasma-protein metabolism, not elsewhere classified	Other disorders of plasma-protein metabolism, not elsewhere classified	0.95677944888578681
D72	D728	0.95415736444224097	0.95569589935717481	0.91335465204811939	Other disorders of white blood cells	Other specified disorders of white blood cells	0.95415736444224097
G473	G4733	0.95227373614199262	0.95491624334599245	0.91186503180602929	Sleep apnea	Obstructive sleep apnea (adult) (pediatric)	0.95227373614199262
C349	C3490	0.95415838790358132	0.95441557557968559	0.91090909090909089	Malignant neoplasm of unspecified part of bronchus or lung	Malignant neoplasm of unspecified part of unspecified bronchus or lung	0.95415838790358132
R068	R0689	0.95275807868824614	0.95344591434306381	0.90905911157747465	Other abnormalities of breathing	Other abnormalities of breathing	0.95275807868824614
Y928	Y9289	0.95240156875305593	0.95273474187315021	0.90770348837209303	Other places as the place of occurrence of the external cause	Other specified places as the place of occurrence of the external cause	0.95240156875305593
G60	G609	0.95193786165773231	0.95223126376085321	0.906744379683597	Hereditary and idiopathic neuropathy	Hereditary and idiopathic neuropathy, unspecified	0.95193786165773231
F141	F1410	0.95180950512840912	0.95217150864084421	0.90663058186738832	Cocaine abuse	Cocaine abuse, uncomplicated	0.95180950512840912
N25	N258	0.95176774569429523	0.95197163823299191	0.90625	Disorders resulting from impaired renal tubular function	Other disorders resulting from impaired renal tubular function	0.95176774569429523
I73	I739	0.95022893221830507	0.95140937273108861	0.90517979452054798	Other peripheral vascular diseases	Peripheral vascular disease, unspecified	0.95022893221830507
I278	I2789	0.94962268254347215	0.95041475217955862	0.90328820116054154	Other specified pulmonary heart diseases	Other specified pulmonary heart diseases	0.94962268254347215
E89	E890	0.94987190009995293	0.95014618758261093	0.90277777777777779	Postprocedural endocrine and metabolic complications and disorders, not elsewhere classified	Postprocedural hypothyroidism	0.94987190009995293
I120	N186	0.78447676231644281	0.79068954982419526	0.90142318961908752	Hypertensive chronic kidney disease with stage 5 chronic kidney disease or end stage renal disease	End stage renal disease	0.78447676231644281
I851	I8510	0.9479741302098138	0.94836078119670608	0.89938817131203264	Secondary esophageal varices	Secondary esophageal varices without bleeding	0.9479741302098138
N17	N179	0.94083867382864206	0.94775948245993979	0.89824803659273322	Acute kidney failure	Acute kidney failure, unspecified	0.94083867382864206
M48	M480	0.94628693355188886	0.94704602985358932	0.89689618266143423	Other spondylopathies	Spinal stenosis	0.94628693355188886
F25	F259	0.94665673173221321	0.94688554979909556	0.89659224441833141	Schizoaffective disorders	Schizoaffective disorder, unspecified	0.94665673173221321
E115	E1151	0.94597408734505817	0.94632044681476346	0.89552238805970152	Type 2 diabetes mellitus with circulatory complications	Type 2 diabetes mellitus with diabetic peripheral angiopathy without gangrene	0.94597408734505817
Z96	Z966	0.94459889414971365	0.94598373109295353	0.89488521949254929	Presence of other functional implants	Presence of orthopedic joint implants	0.94459889414971365
H353	H3530	0.94567247301616708	0.94595849597084125	0.89483747609942643	Degeneration of macula and posterior pole	Unspecified macular degeneration	0.94567247301616708
N99	N998	0.94537780106122238	0.94561411078283897	0.89418604651162792	Intraoperative and postprocedural complications and disorders of genitourinary system, not elsewhere classified	Other intraoperative and postprocedural complications and disorders of genitourinary system	0.94537780106122238
B19	B192	0.94390651574317896	0.94480440686506428	0.89265536723163841	Unspecified viral hepatitis	Unspecified viral hepatitis C	0.94390651574317896
H40	H409	0.94183249457755924	0.94302501964861996	0.88929618768328444	Glaucoma	Unspecified glaucoma	0.94183249457755924
Z87	Z8789	0.93214388071240695	0.94299549645219138	0.88924050632911389	Personal history of other diseases and conditions	Personal history of other specified conditions	0.93214388071240695
E13	E134	0.94202957666844389	0.94285071362086648	0.88896746817538896	Other specified diabetes mellitus	Other specified diabetes mellitus with neurological complications	0.94202957666844389
I65	I652	0.94164071718388787	0.94210552172797968	0.88756281407035176	Occlusion and stenosis of precerebral arteries, not resulting in cerebral infarction	Occlusion and stenosis of carotid artery	0.94164071718388787
E13	E1342	0.94107928174316058	0.94191264681451614	0.88719943422913716	Other specified diabetes mellitus	Other specified diabetes mellitus with diabetic polyneuropathy	0.94107928174316058
V60	V600	0.94155111142889669	0.94180977363665286	0.88700564971751417	Occupant of heavy transport vehicle injured in collision with pedestrian or animal	Driver of heavy transport vehicle injured in collision with pedestrian or animal in nontraffic accident	0.94155111142889669
Z958	Z9581	0.94096577549068938	0.94162979278836378	0.88666666666666671	Presence of other cardiac and vascular implants and grafts	Presence of other cardiac implants and grafts	0.94096577549068938
C798	C7989	0.93955741250119784	0.93974298779873344	0.88311688311688308	Secondary malignant neoplasm of other specified sites	Secondary malignant neoplasm of other specified sites	0.93955741250119784
H919	H9190	0.93915193245770467	0.9395657948136874	0.88278388278388276	Unspecified hearing loss	Unspecified hearing loss, unspecified ear	0.93915193245770467
R943	R9431	0.93887408270533257	0.93940787992237151	0.88248716486023959	Abnormal results of cardiovascular function studies	Abnormal electrocardiogram [ECG] [EKG]	0.93887408270533257
I25	I2510	0.92585926555086928	0.93911753085387994	0.88194173675708798	Chronic ischemic heart disease	Atherosclerotic heart disease of native coronary artery without angina pectoris	0.92585926555086928
T455	T4551	0.93864317969498789	0.93891652760511501	0.88156424581005588	Poisoning by, adverse effect of and underdosing of anticoagulants and antithrombotic drugs	Poisoning by, adverse effect of and underdosing of anticoagulants	0.93864317969498789
I132	N186	0.38319275277041459	0.39043904580085032	0.87980376124284543	Hypertensive heart and chronic kidney disease with heart failure and with stage 5 chronic kidney disease, or end stage renal disease	End stage renal disease	0.38319275277041459
V17	V173	0.93700088382177982	0.93781136196854975	0.87949015063731173	Pedal cycle rider injured in collision with fixed or stationary object	Person boarding or alighting a pedal cycle injured in collision with fixed or stationary object	0.93700088382177982
N258	N2581	0.93748129297216432	0.93771549247497288	0.87931034482758619	Other disorders resulting from impaired renal tubular function	Secondary hyperparathyroidism of renal origin	0.93748129297216432
F02	F0280	0.93583801387282828	0.93660523456179057	0.87722936540854413	Dementia in other diseases classified elsewhere	Dementia in other diseases classified elsewhere, unspecified severity, without behavioral disturbance, psychotic disturbance, mood disturbance, and anxiety	0.93583801387282828
F028	F0280	0.93583801387282828	0.93660523456179057	0.87722936540854413	Dementia in other diseases classified elsewhere	Dementia in other diseases classified elsewhere, unspecified severity, without behavioral disturbance, psychotic disturbance, mood disturbance, and anxiety	0.93583801387282828
J94	J948	0.93592184423696001	0.93608092865415315	0.87624750499001991	Other pleural conditions	Other specified pleural conditions	0.93592184423696001
Z86	Z867	0.92855648077164277	0.93574644044065436	0.87562140079736184	Personal history of certain other diseases	Personal history of diseases of the circulatory system	0.92855648077164277
D728	D7282	0.93259074240949502	0.9345896528814629	0.87345781927309107	Other specified disorders of white blood cells	Elevated white blood cell count	0.93259074240949502
I85	I851	0.93211824474712357	0.93268401282029012	0.86989946777054994	Esophageal varices	Secondary esophageal varices	0.93211824474712357
E888	E8889	0.93141271735524145	0.93242714804378768	0.86942038640906061	Other specified metabolic disorders	Other specified metabolic disorders	0.93141271735524145
H35	H353	0.93167365615360132	0.93207873279010389	0.8687707641196013	Other retinal disorders	Degeneration of macula and posterior pole	0.93167365615360132
R19	R197	0.92998866827322502	0.93195784385352798	0.86854542272011204	Other symptoms and signs involving the digestive system and abdomen	Diarrhea, unspecified	0.92998866827322502
R18	R188	0.93076279253150085	0.93152512189722414	0.86773905272564789	Ascites	Other ascites	0.93076279253150085
B19	B1920	0.92896140599220944	0.9300723230219704	0.86503452605147524	Unspecified viral hepatitis	Unspecified viral hepatitis C without hepatic coma	0.92896140599220944
K58	K589	0.92917603275218352	0.92960051606927951	0.86415711947626839	Irritable bowel syndrome	Irritable bowel syndrome without diarrhea	0.92917603275218352
C900	C9000	0.92651145224146247	0.92681682343751881	0.85898942420681557	Multiple myeloma	Multiple myeloma not having achieved remission	0.92651145224146247
E113	E1131	0.92547376831467953	0.92665289664847506	0.85868559086701635	Type 2 diabetes mellitus with ophthalmic complications	Type 2 diabetes mellitus with unspecified diabetic retinopathy	0.92547376831467953
F31	F319	0.92504753019046981	0.92627840389436999	0.85799168152109329	Bipolar disorder	Bipolar disorder, unspecified	0.92504753019046981
N31	N319	0.92514649747749567	0.92545394587261964	0.85646500593119812	Neuromuscular dysfunction of bladder, not elsewhere classified	Neuromuscular dysfunction of bladder, unspecified	0.92514649747749567
F015	F0150	0.92426240950403249	0.92458484892255166	0.85485714285714287	Vascular dementia	Vascular dementia, unspecified severity, without behavioral disturbance, psychotic disturbance, mood disturbance, and anxiety	0.92426240950403249
F01	F0150	0.92426240950403249	0.92458484892255166	0.85485714285714287	Vascular dementia	Vascular dementia, unspecified severity, without behavioral disturbance, psychotic disturbance, mood disturbance, and anxiety	0.92426240950403249
C90	C9000	0.92324720721951359	0.92356672521046823	0.85297549591598598	Multiple myeloma and malignant plasma cell neoplasms	Multiple myeloma not having achieved remission	0.92324720721951359
J95	J958	0.92131999057544411	0.92177120922827582	0.84966216216216217	Intraoperative and postprocedural complications and disorders of respiratory system, not elsewhere classified	Other intraoperative and postprocedural complications and disorders of respiratory system, not elsewhere classified	0.92131999057544411
R78	R788	0.92051892803256663	0.92104881215310686	0.84833091436865027	Findings of drugs and other substances, not normally found in blood	Finding of other specified substances, not normally found in blood	0.92051892803256663
K31	K318	0.91912989481073115	0.92054667508792964	0.84740618101545251	Other diseases of stomach and duodenum	Other specified diseases of stomach and duodenum	0.91912989481073115
J980	J9809	0.9188749256153389	0.91911437907915605	0.84477124183006536	Diseases of bronchus, not elsewhere classified	Other diseases of bronchus, not elsewhere classified	0.9188749256153389
H91	H9190	0.91739502965435138	0.91796369353985541	0.84265734265734271	Other and unspecified hearing loss	Unspecified hearing loss, unspecified ear	0.91739502965435138
Z515	Z66	0.34274307857270148	0.35760933201288791	0.84179775280898872	Encounter for palliative care	Do not resuscitate	0.34274307857270148
E16	E162	0.9170186449302189	0.91731314971177635	0.84146341463414631	Other disorders of pancreatic internal secretion	Hypoglycemia, unspecified	0.9170186449302189
C91	C911	0.91668043860895709	0.91695715258763177	0.84081041968162085	Lymphoid leukemia	Chronic lymphocytic leukemia of B-cell type	0.91668043860895709
K70	K703	0.91561154696504288	0.91670865992639028	0.84035476718403546	Alcoholic liver disease	Alcoholic cirrhosis of liver	0.91561154696504288
K590	K5900	0.91352861786702544	0.91666264981927748	0.84027041357370091	Constipation	Constipation, unspecified	0.91352861786702544
I635	I6350	0.91624174041455075	0.91656881955694924	0.84009840098400979	Cerebral infarction due to unspecified occlusion or stenosis of cerebral arteries	Cerebral infarction due to unspecified occlusion or stenosis of unspecified cerebral artery	0.91624174041455075
N998	N9982	0.9162341225665116	0.91654351539066514	0.84005201560468146	Other intraoperative and postprocedural complications and disorders of genitourinary system	Postprocedural hemorrhage of a genitourinary system organ or structure following a procedure	0.9162341225665116
J9585	J96	0.2124765012009969	0.21970730493696489	0.8392857142857143	Complication of respirator [ventilator]	Respiratory failure, not elsewhere classified	0.2124765012009969
K9189	Y83	0.2018762405347439	0.20644647521907161	0.83879781420765032	Other postprocedural complications and disorders of digestive system	Surgical operation and other surgical procedures as the cause of abnormal reaction of the patient, or of later complication, without mention of misadventure at the time of the procedure	0.2018762405347439
E44	E440	0.91486159868680217	0.9151402615935178	0.8374816983894583	Protein-calorie malnutrition of moderate and mild degree	Moderate protein-calorie malnutrition	0.91486159868680217
R78	R7881	0.91295985617450459	0.91353314974054645	0.83454281567489119	Findings of drugs and other substances, not normally found in blood	Bacteremia	0.91295985617450459
G43	G439	0.9105870667541428	0.91196999539627477	0.83168927250308267	Migraine	Migraine, unspecified	0.9105870667541428
I46	I469	0.91143553037096803	0.91192445828400004	0.83160621761658027	Cardiac arrest	Cardiac arrest, cause unspecified	0.91143553037096803
K59	K5900	0.90764644787601678	0.9110045558964569	0.82992930086410055	Other functional intestinal disorders	Constipation, unspecified	0.90764644787601678
G43	G4390	0.90921586066653304	0.91061692344131273	0.82922318125770655	Migraine	Migraine, unspecified, not intractable	0.90921586066653304
Z72	Z720	0.90948508502463921	0.91007621607665912	0.8282387190684134	Problems related to lifestyle	Tobacco use	0.90948508502463921
E274	E2740	0.90896888987206426	0.90931330689032897	0.82685069008782941	Other and unspecified adrenocortical insufficiency	Unspecified adrenocortical insufficiency	0.90896888987206426
Z798	Z7982	0.90207331319648487	0.90772964485101293	0.82397310814134628	Other long term (current) drug therapy	Long term (current) use of aspirin	0.90207331319648487
T8351	Y84	0.30869003663467992	0.3138651757009715	0.82370370370370372	Infection and inflammatory reaction due to urinary catheter	Other medical procedures as the cause of abnormal reaction of the patient, or of later complication, without mention of misadventure at the time of the procedure	0.30869003663467992
G31	G318	0.90625873264056356	0.9068224986319855	0.82232704402515722	Other degenerative diseases of nervous system, not elsewhere classified	Other specified degenerative diseases of nervous system	0.90625873264056356
K3189	K76	0.38719376519935222	0.39317837945662731	0.82105263157894737	Other diseases of stomach and duodenum	Other diseases of liver	0.38719376519935222
G89	G892	0.9005837951610226	0.90493946168195605	0.81891542930923178	Pain, not elsewhere classified	Chronic pain, not elsewhere classified	0.9005837951610226
T835	Y84	0.30832857532726349	0.31357844059273798	0.81632653061224492	Infection and inflammatory reaction due to prosthetic device, implant and graft in urinary system	Other medical procedures as the cause of abnormal reaction of the patient, or of later complication, without mention of misadventure at the time of the procedure	0.30832857532726349
G62	G629	0.90219734383968442	0.90299142771043184	0.81539351851851849	Other and unspecified polyneuropathies	Polyneuropathy, unspecified	0.90219734383968442
R29	R298	0.9000185777718791	0.90147693724268985	0.81266066838046269	Other symptoms and signs involving the nervous and musculoskeletal systems	Other symptoms and signs involving the nervous and musculoskeletal systems	0.9000185777718791
R79	R791	0.89843204863522363	0.90032608242315093	0.81058705469142001	Other abnormal findings of blood chemistry	Abnormal coagulation profile	0.89843204863522363
Z51	Z66	0.33587532382134738	0.35158652991036032	0.80893087161872046	Encounter for other aftercare and medical care	Do not resuscitate	0.33587532382134738
I211	I2119	0.89853687731739174	0.89884750056296692	0.80792682926829273	ST elevation (STEMI) myocardial infarction of inferior wall	ST elevation (STEMI) myocardial infarction involving other coronary artery of inferior wall	0.89853687731739174
I80	I808	0.8986499206294748	0.89882964839957225	0.80789473684210522	Phlebitis and thrombophlebitis	Phlebitis and thrombophlebitis of other sites	0.8986499206294748
I48	I489	0.8826845689996532	0.89841392452210156	0.80714757977520268	Atrial fibrillation and flutter	Unspecified atrial fibrillation and atrial flutter	0.8826845689996532
G89	G8929	0.89333673093256838	0.8979569379223109	0.80632666236281469	Pain, not elsewhere classified	Other chronic pain	0.89333673093256838
Z871	Z8711	0.89726349162432562	0.89782878566339031	0.80609652836579171	Personal history of diseases of the digestive system	Personal history of peptic ulcer disease	0.89726349162432562
E1129	I12	0.2191253166734704	0.2360861702843971	0.80476804123711343	Type 2 diabetes mellitus with other diabetic kidney complication	Hypertensive chronic kidney disease	0.2191253166734704
B18	B182	0.89575808507841503	0.89674079602417023	0.80414405525407007	Chronic viral hepatitis	Chronic viral hepatitis C	0.89575808507841503
K3189	K766	0.58190021752673227	0.58494513283494332	0.80191387559808613	Other diseases of stomach and duodenum	Portal hypertension	0.58190021752673227
F43	F431	0.89353932553522852	0.89491018654820775	0.80086424198775652	Reaction to severe stress, and adjustment disorders	Post-traumatic stress disorder (PTSD)	0.89353932553522852
J960	J9601	0.89257283843786783	0.89456675988443446	0.80024968789013728	Acute respiratory failure	Acute respiratory failure with hypoxia	0.89257283843786783
M478	M4781	0.89359880068287456	0.89426067751230276	0.79970215934475053	Other spondylosis	Spondylosis without myelopathy or radiculopathy	0.89359880068287456
T814	Y83	0.27460077969770319	0.28110587007254811	0.79839786381842459	Infection following a procedure	Surgical operation and other surgical procedures as the cause of abnormal reaction of the patient, or of later complication, without mention of misadventure at the time of the procedure	0.27460077969770319
D72	D7282	0.88983832488067649	0.89318349884045656	0.79777676260088315	Other disorders of white blood cells	Elevated white blood cell count	0.88983832488067649
N25	N2581	0.89226445684268996	0.89267855356786063	0.796875	Disorders resulting from impaired renal tubular function	Secondary hyperparathyroidism of renal origin	0.89226445684268996
B968	B9689	0.89164309383731066	0.89242719158384476	0.79642629227823869	Other specified bacterial agents as the cause of diseases classified elsewhere	Other specified bacterial agents as the cause of diseases classified elsewhere	0.89164309383731066
B9629	N39	0.25433137247404608	0.26820773482900662	0.79463087248322151	Other Escherichia coli [E. coli] as the cause of diseases classified elsewhere	Other disorders of urinary system	0.25433137247404608
T45	Y92	0.22102381844125041	0.2441887410782084	0.79431974347228584	Poisoning by, adverse effect of and underdosing of primarily systemic and hematological agents, not elsewhere classified	Place of occurrence of the external cause	0.22102381844125041
B962	N39	0.36485326899645382	0.38315824592545739	0.79344262295081969	Escherichia coli [E. coli ] as the cause of diseases classified elsewhere	Other disorders of urinary system	0.36485326899645382
Y921	Y9219	0.88915855169247349	0.89066212583855953	0.79327902240325865	Institutional (nonprivate) residence as the place of occurrence of the external cause	Other specified residential institution as the place of occurrence of the external cause	0.88915855169247349
B9620	N39	0.25905537945110679	0.27323196184042819	0.79190751445086704	Unspecified Escherichia coli [E. coli] as the cause of diseases classified elsewhere	Other disorders of urinary system	0.25905537945110679
T8612	Y83	0.27782686539329587	0.28449366339645982	0.7912932138284251	Kidney transplant failure	Surgical operation and other surgical procedures as the cause of abnormal reaction of the patient, or of later complication, without mention of misadventure at the time of the procedure	0.27782686539329587
B9629	N390	0.25726942521006801	0.2709339578511285	0.78859060402684567	Other Escherichia coli [E. coli] as the cause of diseases classified elsewhere	Urinary tract infection, site not specified	0.25726942521006801
M796	M7960	0.88631017735427131	0.88800356033992167	0.78855032317636198	Pain in limb, hand, foot, fingers and toes	Pain in limb, unspecified	0.88631017735427131
B962	N390	0.36930474779182748	0.3872777620741305	0.78786885245901639	Escherichia coli [E. coli ] as the cause of diseases classified elsewhere	Urinary tract infection, site not specified	0.36930474779182748
B9620	N390	0.26237291807344049	0.27631883635514609	0.78676942838792552	Unspecified Escherichia coli [E. coli] as the cause of diseases classified elsewhere	Urinary tract infection, site not specified	0.26237291807344049
C91	C9110	0.88610369827063451	0.88646356697364603	0.7858176555716353	Lymphoid leukemia	Chronic lymphocytic leukemia of B-cell type not having achieved remission	0.88610369827063451
M798	M7989	0.88550959868536139	0.88626583372466972	0.7854671280276817	Other specified soft tissue disorders	Other specified soft tissue disorders	0.88550959868536139
B961	N39	0.21286550102385379	0.2250401759090358	0.78385899814471238	Klebsiella pneumoniae [K. pneumoniae] as the cause of diseases classified elsewhere	Other disorders of urinary system	0.21286550102385379
I214	I25	0.25626186030378639	0.30216960169078472	0.78244631185807656	Non-ST elevation (NSTEMI) myocardial infarction	Chronic ischemic heart disease	0.25626186030378639
I85	I8510	0.8836239823168528	0.88452093900792528	0.78237729154346536	Esophageal varices	Secondary esophageal varices without bleeding	0.8836239823168528
T861	Y83	0.31782693922385019	0.32538467971978358	0.78202676864244747	Complications of kidney transplant	Surgical operation and other surgical procedures as the cause of abnormal reaction of the patient, or of later complication, without mention of misadventure at the time of the procedure	0.31782693922385019
B961	N390	0.2162979676622066	0.2282555888012788	0.78107606679035246	Klebsiella pneumoniae [K. pneumoniae] as the cause of diseases classified elsewhere	Urinary tract infection, site not specified	0.2162979676622066
F101	F1010	0.87913272218097338	0.88245783819710433	0.77873183619550856	Alcohol abuse	Alcohol abuse, uncomplicated	0.87913272218097338
N40	N400	0.87731508655568313	0.88212849234393231	0.77815067700497631	Benign prostatic hyperplasia	Benign prostatic hyperplasia without lower urinary tract symptoms	0.87731508655568313
K85	K859	0.8811208076505791	0.88191710368820053	0.77777777777777779	Acute pancreatitis	Acute pancreatitis, unspecified	0.8811208076505791
H35	H3530	0.88105813045879011	0.88170779619653861	0.77740863787375414	Other retinal disorders	Unspecified macular degeneration	0.88105813045879011
E78	E785	0.84044409897340955	0.88145283216201908	0.77695909532644225	Disorders of lipoprotein metabolism and other lipidemias	Hyperlipidemia, unspecified	0.84044409897340955
K918	Y83	0.23985899143261349	0.2459439824774729	0.77594728171334426	Other intraoperative and postprocedural complications and disorders of digestive system	Surgical operation and other surgical procedures as the cause of abnormal reaction of the patient, or of later complication, without mention of misadventure at the time of the procedure	0.23985899143261349
I21	I25	0.31202590389223528	0.36635589954123871	0.77478824115595413	Acute myocardial infarction	Chronic ischemic heart disease	0.31202590389223528
W183	W1830	0.87750482189306578	0.87916939766306101	0.77293882978723405	Other and unspecified fall on same level	Fall on same level, unspecified	0.87750482189306578
C858	C8589	0.87829521003486011	0.87855279332603442	0.77185501066098083	Other specified types of non-Hodgkin lymphoma	Other specified types of non-Hodgkin lymphoma, extranodal and solid organ sites	0.87829521003486011
D50	D509	0.87454919218217197	0.87772846365673485	0.77040725591321357	Iron deficiency anemia	Iron deficiency anemia, unspecified	0.87454919218217197
V46	V462	0.8764800648354597	0.87757194453727938	0.77013251783893988	Car occupant injured in collision with other nonmotor vehicle	Person on outside of car injured in collision with other nonmotor vehicle in nontraffic accident	0.8764800648354597
K57	K573	0.87469033035938781	0.87636377607331351	0.76801346801346804	Diverticular disease of intestine	Diverticular disease of large intestine without perforation or abscess	0.87469033035938781
J969	J9690	0.87374970708659738	0.87581931261390578	0.7670594683474925	Respiratory failure, unspecified	Respiratory failure, unspecified, unspecified whether with hypoxia or hypercapnia	0.87374970708659738
K50	K509	0.87446048051943526	0.87501803733212558	0.7656565656565657	Crohn's disease [regional enteritis]	Crohn's disease, unspecified	0.87446048051943526
I13	I130	0.87174326350070863	0.87494054915132569	0.76552096454921725	Hypertensive heart and chronic kidney disease	Hypertensive heart and chronic kidney disease with heart failure and stage 1 through stage 4 chronic kidney disease, or unspecified chronic kidney disease	0.87174326350070863
T8351	Y846	0.70725516239844777	0.70841303248678245	0.76444444444444448	Infection and inflammatory reaction due to urinary catheter	Urinary catheterization as the cause of abnormal reaction of the patient, or of later complication, without mention of misadventure at the time of the procedure	0.70725516239844777
Z966	Z9665	0.87056910816561073	0.87314159082233189	0.76237623762376239	Presence of orthopedic joint implants	Presence of artificial knee joint	0.87056910816561073
R94	R943	0.87151449635063782	0.87283599667802481	0.76184267709691433	Abnormal results of function studies	Abnormal results of cardiovascular function studies	0.87151449635063782
T83	T835	0.87156779604343015	0.87208494470209663	0.76053215077605318	Complications of genitourinary prosthetic devices, implants and grafts	Infection and inflammatory reaction due to prosthetic device, implant and graft in urinary system	0.87156779604343015
T8612	Y830	0.66311039650317471	0.66472510978338872	0.75928297055057614	Kidney transplant failure	Surgical operation with transplant of whole organ as the cause of abnormal reaction of the patient, or of later complication, without mention of misadventure at the time of the procedure	0.66311039650317471
I48	I4891	0.85223766397398493	0.87117843975318876	0.75895187389080276	Atrial fibrillation and flutter	Unspecified atrial fibrillation	0.85223766397398493
N20	N200	0.87008001380516176	0.87052426732401089	0.7578125	Calculus of kidney and ureter	Calculus of kidney	0.87008001380516176
Z858	Z8582	0.86684825194503823	0.86976635166779315	0.75649350649350644	Personal history of malignant neoplasms of other organs and systems	Personal history of malignant neoplasm of skin	0.86684825194503823
R73	R730	0.86850328469384463	0.86949747966108248	0.75602586713697828	Elevated blood glucose level	Abnormal glucose	0.86850328469384463
T835	Y846	0.70425305492714907	0.70543406696023814	0.75510204081632648	Infection and inflammatory reaction due to prosthetic device, implant and graft in urinary system	Urinary catheterization as the cause of abnormal reaction of the patient, or of later complication, without mention of misadventure at the time of the procedure	0.70425305492714907
F112	F1120	0.86785110897207129	0.86862999734591118	0.75451807228915657	Opioid dependence	Opioid dependence, uncomplicated	0.86785110897207129
Z908	Z9089	0.86780927402311092	0.86823081988973605	0.75382475660639781	Acquired absence of other organs	Acquired absence of other organs	0.86780927402311092
K746	K7469	0.86603447473198092	0.86773602322445698	0.75296580600139562	Other and unspecified cirrhosis of liver	Other cirrhosis of liver	0.86603447473198092
R50	R509	0.86540388011345892	0.86740223359457136	0.75238663484486878	Fever of other and unknown origin	Fever, unspecified	0.86540388011345892
Z92	Z922	0.86552343612306759	0.86728974611065779	0.75219150370869858	Personal history of medical treatment	Personal history of drug therapy	0.86552343612306759
E114	E1140	0.86423363946959431	0.86719618355895611	0.75202922077922074	Type 2 diabetes mellitus with neurological complications	Type 2 diabetes mellitus with diabetic neuropathy, unspecified	0.86423363946959431
T86	Y83	0.35294082526780851	0.3616252691187507	0.75178826895565098	Complications of transplanted organs and tissue	Surgical operation and other surgical procedures as the cause of abnormal reaction of the patient, or of later complication, without mention of misadventure at the time of the procedure	0.35294082526780851
N99	N9982	0.86618740004918726	0.86669648129991961	0.75116279069767444	Intraoperative and postprocedural complications and disorders of genitourinary system, not elsewhere classified	Postprocedural hemorrhage of a genitourinary system organ or structure following a procedure	0.86618740004918726
R131	R1310	0.8642842511053731	0.86642916407668091	0.7506994963626189	Dysphagia	Dysphagia, unspecified	0.8642842511053731
C780	C7800	0.86557731673650518	0.86642848754086443	0.75069832402234637	Secondary malignant neoplasm of lung	Secondary malignant neoplasm of unspecified lung	0.86557731673650518
R13	R1310	0.86379136989910832	0.86594471944050577	0.74986025712688653	Aphagia and dysphagia	Dysphagia, unspecified	0.86379136989910832
M94	M949	0.86477435490328403	0.86576404104911597	0.74954737477368738	Other disorders of cartilage	Disorder of cartilage, unspecified	0.86477435490328403
C85	C858	0.8651915328777513	0.86556413855662517	0.74920127795527158	Other specified and unspecified types of non-Hodgkin lymphoma	Other specified types of non-Hodgkin lymphoma	0.8651915328777513
T83	T8351	0.86452566860004021	0.86506475412238792	0.74833702882483366	Complications of genitourinary prosthetic devices, implants and grafts	Infection and inflammatory reaction due to urinary catheter	0.86452566860004021
T83	Y84	0.323352129966408	0.32962544641295949	0.74833702882483366	Complications of genitourinary prosthetic devices, implants and grafts	Other medical procedures as the cause of abnormal reaction of the patient, or of later complication, without mention of misadventure at the time of the procedure	0.323352129966408
T86	T861	0.86415461098376822	0.86499233004943221	0.74821173104434902	Complications of transplanted organs and tissue	Complications of kidney transplant	0.86415461098376822
Z92	Z9221	0.86316390800511356	0.86495413214113881	0.7481456507080243	Personal history of medical treatment	Personal history of antineoplastic chemotherapy	0.86316390800511356
I214	I251	0.25224776834469298	0.29793329287236969	0.7477124183006536	Non-ST elevation (NSTEMI) myocardial infarction	Atherosclerotic heart disease of native coronary artery	0.25224776834469298
R74	R740	0.8623983819261386	0.86468257922512359	0.74767596281540505	Abnormal serum enzyme levels	Nonspecific elevation of levels of transaminase and lactic acid dehydrogenase [LDH]	0.8623983819261386
T861	T8612	0.86346236416778188	0.86409138387908402	0.74665391969407269	Complications of kidney transplant	Kidney transplant failure	0.86346236416778188
I21	I251	0.31012857883100681	0.36383986481042913	0.74576482311908321	Acute myocardial infarction	Atherosclerotic heart disease of native coronary artery	0.31012857883100681
K50	K5090	0.86279956635695065	0.86339709604245762	0.74545454545454548	Crohn's disease [regional enteritis]	Crohn's disease, unspecified, without complications	0.86279956635695065
E106	Z794	0.20275347565495011	0.21966333208596761	0.74524456521739135	Type 1 diabetes mellitus with other specified complications	Long term (current) use of insulin	0.20275347565495011
J9585	Y84	0.26582190963409907	0.27123301799659377	0.74512987012987009	Complication of respirator [ventilator]	Other medical procedures as the cause of abnormal reaction of the patient, or of later complication, without mention of misadventure at the time of the procedure	0.26582190963409907
L03	L031	0.86149935952505419	0.8631572344956413	0.74504041146216016	Cellulitis and acute lymphangitis	Cellulitis and acute lymphangitis of other parts of limb	0.86149935952505419
V667	Z66	0.23036286652587559	0.24373362323540859	0.74432677760968224	Person on outside of heavy transport vehicle injured in collision with other nonmotor vehicle in traffic accident	Do not resuscitate	0.23036286652587559
V66	Z66	0.22994836236166641	0.24336572321703639	0.74208144796380093	Occupant of heavy transport vehicle injured in collision with other nonmotor vehicle	Do not resuscitate	0.22994836236166641
T81	Y83	0.35221379097839028	0.36109617112804121	0.74043145441892833	Complications of procedures, not elsewhere classified	Surgical operation and other surgical procedures as the cause of abnormal reaction of the patient, or of later complication, without mention of misadventure at the time of the procedure	0.35221379097839028
J44	J449	0.8508168092684949	0.86046777541457475	0.74040479252690716	Other chronic obstructive pulmonary disease	Chronic obstructive pulmonary disease, unspecified	0.8508168092684949
M47	M478	0.85908140578481962	0.86020050196525288	0.73994490358126719	Spondylosis	Other spondylosis	0.85908140578481962
L89	L891	0.85839804396320507	0.85979423104248365	0.73924611973392462	Pressure ulcer	Pressure ulcer of back	0.85839804396320507
I42	I50	0.25185997112054298	0.29010115611161919	0.7386004514672686	Cardiomyopathy	Heart failure	0.25185997112054298
I12	I129	0.84532908792114858	0.85748341592347221	0.73527780858378622	Hypertensive chronic kidney disease	Hypertensive chronic kidney disease with stage 1 through stage 4 chronic kidney disease, or unspecified chronic kidney disease	0.84532908792114858
E103	E104	0.64492684797392652	0.64665111150675136	0.73518284993694827	Type 1 diabetes mellitus with ophthalmic complications	Type 1 diabetes mellitus with neurological complications	0.64492684797392652
I978	I9789	0.85671799193391562	0.85712459811110253	0.73466257668711654	Other intraoperative and postprocedural complications and disorders of the circulatory system, not elsewhere classified	Other postprocedural complications and disorders of the circulatory system, not elsewhere classified	0.85671799193391562
N186	Z99	0.67760474553228511	0.68922039498233034	0.73446054750402578	End stage renal disease	Dependence on enabling machines and devices, not elsewhere classified	0.67760474553228511
Z907	Z9071	0.85622389956626954	0.8569326855345859	0.73433362753751108	Acquired absence of genital organ(s)	Acquired absence of cervix and uterus	0.85622389956626954
R508	R5081	0.85636667549276368	0.85685094875777801	0.73419354838709683	Other specified fever	Fever presenting with conditions classified elsewhere	0.85636667549276368
T861	Y830	0.74048724852759429	0.74195204359041822	0.73231357552581267	Complications of kidney transplant	Surgical operation with transplant of whole organ as the cause of abnormal reaction of the patient, or of later complication, without mention of misadventure at the time of the procedure	0.74048724852759429
E43	Z68	0.27829858074858282	0.29391208212255432	0.73188405797101452	Unspecified severe protein-calorie malnutrition	Body mass index [BMI]	0.27829858074858282
N186	Z992	0.84127595902037988	0.84565671314068103	0.73027375201288247	End stage renal disease	Dependence on renal dialysis	0.84127595902037988
Z790	Z7901	0.83672129284571695	0.85421211241480222	0.72967833299615614	Long term (current) use of anticoagulants and antithrombotics/antiplatelets	Long term (current) use of anticoagulants	0.83672129284571695
K703	K7030	0.85268716004001732	0.85413784085903455	0.72955145118733511	Alcoholic cirrhosis of liver	Alcoholic cirrhosis of liver without ascites	0.85268716004001732
R45	R458	0.85178692703478931	0.85379154364517573	0.72896000000000005	Symptoms and signs involving emotional state	Other symptoms and signs involving emotional state	0.85178692703478931
Z854	Z8546	0.8507464472297287	0.85367291668813383	0.72875744868682413	Personal history of malignant neoplasm of genital organs	Personal history of malignant neoplasm of prostate	0.8507464472297287
I132	Z99	0.2936775293304818	0.30305442265565052	0.7277187244480785	Hypertensive heart and chronic kidney disease with heart failure and with stage 5 chronic kidney disease, or end stage renal disease	Dependence on enabling machines and devices, not elsewhere classified	0.2936775293304818
I272	I50	0.20778476663048209	0.24118006847464929	0.72750316856780739	Other secondary pulmonary hypertension	Heart failure	0.20778476663048209
G47	G473	0.84135889339373982	0.85159396145632194	0.72521227518887477	Sleep disorders	Sleep apnea	0.84135889339373982
F20	F209	0.85049701760762131	0.85134687919715279	0.72479150871872633	Schizophrenia	Schizophrenia, unspecified	0.85049701760762131
F06	F068	0.85113172975872475	0.85131584970455598	0.72473867595818819	Other mental disorders due to known physiological condition	Other specified mental disorders due to known physiological condition	0.85113172975872475
L89	L8915	0.84978175367079689	0.85124143073071357	0.72461197339246119	Pressure ulcer	Pressure ulcer of sacral region	0.84978175367079689
E116	Z79	0.20043591177099351	0.2634744513720792	0.72450288646568317	Type 2 diabetes mellitus with other specified complications	Long term (current) drug therapy	0.20043591177099351
J9585	Y848	0.35015913534907972	0.3539869839338165	0.72402597402597402	Complication of respirator [ventilator]	Other medical procedures as the cause of abnormal reaction of the patient, or of later complication, without mention of misadventure at the time of the procedure	0.35015913534907972
D63	N18	0.32719512471339179	0.37104039433579072	0.72200716845878132	Anemia in chronic diseases classified elsewhere	Chronic kidney disease (CKD)	0.32719512471339179
T802	Y84	0.22336907307956591	0.2282793072554227	0.72103004291845496	Infections following infusion, transfusion and therapeutic injection	Other medical procedures as the cause of abnormal reaction of the patient, or of later complication, without mention of misadventure at the time of the procedure	0.22336907307956591
T8021	Y84	0.21747906025742661	0.2222844317488786	0.72009029345372455	Infection due to central venous catheter	Other medical procedures as the cause of abnormal reaction of the patient, or of later complication, without mention of misadventure at the time of the procedure	0.21747906025742661
E66	E669	0.84020631953158831	0.84855523587959969	0.72004598833867128	Overweight and obesity	Obesity, unspecified	0.84020631953158831
R45	R4585	0.84589873146971273	0.84796226331128421	0.71904000000000001	Symptoms and signs involving emotional state	Homicidal and suicidal ideations	0.84589873146971273
I255	I502	0.24882534697358841	0.26109226263033242	0.71535022354694489	Ischemic cardiomyopathy	Systolic (congestive) heart failure	0.24882534697358841
I132	Z992	0.36001322639857608	0.36724916211998071	0.71463614063777592	Hypertensive heart and chronic kidney disease with heart failure and with stage 5 chronic kidney disease, or end stage renal disease	Dependence on renal dialysis	0.36001322639857608
R63	R634	0.84368166434795311	0.84519156755848523	0.71434878587196471	Symptoms and signs concerning food and fluid intake	Abnormal weight loss	0.84368166434795311
K91	K918	0.84449128282407782	0.84505481896669021	0.71411764705882352	Intraoperative and postprocedural complications and disorders of digestive system, not elsewhere classified	Other intraoperative and postprocedural complications and disorders of digestive system	0.84449128282407782
E112	E1122	0.83910046928784177	0.84418592266123738	0.71264987201939911	Type 2 diabetes mellitus with kidney complications	Type 2 diabetes mellitus with diabetic chronic kidney disease	0.83910046928784177
E112	Z79	0.21257983658416371	0.28168662117229731	0.70995554358076252	Type 2 diabetes mellitus with kidney complications	Long term (current) drug therapy	0.21257983658416371
J91	J918	0.8407557191405477	0.84239190538817998	0.70962412226352745	Pleural effusion in conditions classified elsewhere	Pleural effusion in other conditions classified elsewhere	0.8407557191405477
D69	D696	0.83650394043294229	0.84169155988892341	0.70844468198824162	Purpura and other hemorrhagic conditions	Thrombocytopenia, unspecified	0.83650394043294229
T80	Y84	0.26898124499368681	0.27491532697010179	0.7069701280227596	Complications following infusion, transfusion and therapeutic injection	Other medical procedures as the cause of abnormal reaction of the patient, or of later complication, without mention of misadventure at the time of the procedure	0.26898124499368681
E21	E213	0.8395296272405437	0.84020330345575844	0.70594159113796573	Hyperparathyroidism and other disorders of parathyroid gland	Hyperparathyroidism, unspecified	0.8395296272405437
G40	G409	0.83628332261614913	0.84016180249029515	0.70587185436373368	Epilepsy and recurrent seizures	Epilepsy, unspecified	0.83628332261614913
F14	F141	0.83870682195212676	0.84013461421938529	0.70582617000955106	Cocaine related disorders	Cocaine abuse	0.83870682195212676
T38	T380	0.83925808012258141	0.84004753574210356	0.70567986230636837	Poisoning by, adverse effect of and underdosing of hormones and their synthetic substitutes and antagonists, not elsewhere classified	Poisoning by, adverse effect of and underdosing of glucocorticoids and synthetic analogues	0.83925808012258141
I97	I978	0.83847771634914336	0.83910885569529237	0.70410367170626353	Intraoperative and postprocedural complications and disorders of circulatory system, not elsewhere classified	Other intraoperative and postprocedural complications and disorders of the circulatory system, not elsewhere classified	0.83847771634914336
K74	K7469	0.83670770123339633	0.83882010695330478	0.70361917182914901	Fibrosis and cirrhosis of liver	Other cirrhosis of liver	0.83670770123339633
E106	E1065	0.83670305906802833	0.83771493024049148	0.70176630434782605	Type 1 diabetes mellitus with other specified complications	Type 1 diabetes mellitus with hyperglycemia	0.83670305906802833
V45	V454	0.8350414897339713	0.83557556719749126	0.69818652849740936	Car occupant injured in collision with railway train or railway vehicle	Person boarding or alighting a car injured in collision with railway train or railway vehicle	0.8350414897339713
R33	R339	0.83232763456211678	0.83537814730664051	0.6978566489974648	Retention of urine	Retention of urine, unspecified	0.83232763456211678
E660	Z68	0.3267811237372869	0.34584674556990802	0.69694915254237289	Obesity due to excess calories	Body mass index [BMI]	0.3267811237372869
G40	G4090	0.83064673622993601	0.83462033997761109	0.69659111190433698	Epilepsy and recurrent seizures	Epilepsy, unspecified, not intractable	0.83064673622993601
E104	E1040	0.83390408748760736	0.83461689765643698	0.69658536585365849	Type 1 diabetes mellitus with neurological complications	Type 1 diabetes mellitus with diabetic neuropathy, unspecified	0.83390408748760736
Z894	Z8942	0.83383378635067407	0.83451198697817519	0.69641025641025645	Acquired absence of toe(s), foot, and ankle	Acquired absence of other toe(s)	0.83383378635067407
I07	I078	0.83324899444761402	0.83412025828667724	0.69575660528422734	Rheumatic tricuspid valve diseases	Other rheumatic tricuspid valve diseases	0.83324899444761402
A41	A419	0.82894064078125762	0.83407219685567069	0.69567642956764297	Other sepsis	Sepsis, unspecified organism	0.82894064078125762
I27	I50	0.28013725906500769	0.32645070646705399	0.69519898926089707	Other pulmonary heart diseases	Heart failure	0.28013725906500769
E6601	Z68	0.32480649863598782	0.34386960333071098	0.69508867667121421	Morbid (severe) obesity due to excess calories	Body mass index [BMI]	0.32480649863598782
T86	Y830	0.8115381891031993	0.81270149107194545	0.6938483547925608	Complications of transplanted organs and tissue	Surgical operation with transplant of whole organ as the cause of abnormal reaction of the patient, or of later complication, without mention of misadventure at the time of the procedure	0.8115381891031993
R652	R6521	0.82717319345394191	0.83053900990164076	0.6897950469684031	Severe sepsis	Severe sepsis with septic shock	0.82717319345394191
E10	Z794	0.28364270713497147	0.30928278930606717	0.68819403857393335	Type 1 diabetes mellitus	Long term (current) use of insulin	0.28364270713497147
K566	K5660	0.82844084581611066	0.82907111665921662	0.68735891647855529	Other and unspecified intestinal obstruction	Unspecified intestinal obstruction	0.82844084581611066
I2789	I509	0.27715428073523779	0.29882814572890309	0.68415417558886504	Other specified pulmonary heart diseases	Heart failure, unspecified	0.27715428073523779
Z96	Z9665	0.82233861685413834	0.82597773985855394	0.68223922674184456	Presence of other functional implants	Presence of artificial knee joint	0.82233861685413834
K72	K729	0.82449479104559165	0.82563555197179572	0.68167406467977176	Hepatic failure, not elsewhere classified	Hepatic failure, unspecified	0.82449479104559165
M35	M353	0.82395185035227037	0.82491350509109784	0.68048229088168799	Other systemic involvement of connective tissue	Polymyalgia rheumatica	0.82395185035227037
B96	N39	0.44918032243218081	0.4752041803162862	0.6794310722100656	Other bacterial agents as the cause of diseases classified elsewhere	Other disorders of urinary system	0.44918032243218081
E88	E888	0.82001692693361483	0.82328936205535697	0.67780537367351545	Other and unspecified metabolic disorders	Other specified metabolic disorders	0.82001692693361483
E1131	Z794	0.25083316146573048	0.27465653058035222	0.6776859504132231	Type 2 diabetes mellitus with unspecified diabetic retinopathy	Long term (current) use of insulin	0.25083316146573048
K91	Y83	0.24644566852883251	0.25416904673236879	0.67764705882352938	Intraoperative and postprocedural complications and disorders of digestive system, not elsewhere classified	Surgical operation and other surgical procedures as the cause of abnormal reaction of the patient, or of later complication, without mention of misadventure at the time of the procedure	0.24644566852883251
R101	R1013	0.81899554484726611	0.82300773100070779	0.67734172528693082	Pain localized to upper abdomen	Epigastric pain	0.81899554484726611
K52	K529	0.8214582903519857	0.82278432622867992	0.67697404748757595	Other and unspecified noninfective gastroenteritis and colitis	Noninfective gastroenteritis and colitis, unspecified	0.8214582903519857
T83	Y846	0.7220016887705023	0.72327382901366621	0.67516629711751663	Complications of genitourinary prosthetic devices, implants and grafts	Urinary catheterization as the cause of abnormal reaction of the patient, or of later complication, without mention of misadventure at the time of the procedure	0.7220016887705023
B96	N390	0.45495987354429512	0.4803730556964278	0.67474210690840886	Other bacterial agents as the cause of diseases classified elsewhere	Urinary tract infection, site not specified	0.45495987354429512
E27	E274	0.819928393766445	0.82079894278692755	0.67371090448013526	Other disorders of adrenal gland	Other and unspecified adrenocortical insufficiency	0.819928393766445
E113	Z794	0.26854780032983849	0.29405093136690708	0.67232335698858381	Type 2 diabetes mellitus with ophthalmic complications	Long term (current) use of insulin	0.26854780032983849
R94	R9431	0.81824237332560512	0.81994901315922608	0.67231638418079098	Abnormal results of function studies	Abnormal electrocardiogram [ECG] [EKG]	0.81824237332560512
F02	G30	0.781847757299729	0.78420530550407874	0.6719203649937785	Dementia in other diseases classified elsewhere	Alzheimer's disease	0.781847757299729
F028	G30	0.781847757299729	0.78420530550407874	0.6719203649937785	Dementia in other diseases classified elsewhere	Alzheimer's disease	0.781847757299729
I21	I2510	0.28235461720903038	0.33823868512564059	0.67177379172894869	Acute myocardial infarction	Atherosclerotic heart disease of native coronary artery without angina pectoris	0.28235461720903038
I120	Z99	0.53833713619977508	0.55265631268610649	0.67141063206362495	Hypertensive chronic kidney disease with stage 5 chronic kidney disease or end stage renal disease	Dependence on enabling machines and devices, not elsewhere classified	0.53833713619977508
R06	R060	0.81149978015820023	0.81900117754948765	0.67076292882744493	Abnormalities of breathing	Dyspnea	0.81149978015820023
F0280	G30	0.72953500055386933	0.73236575915835467	0.66997635933806143	Dementia in other diseases classified elsewhere, unspecified severity, without behavioral disturbance, psychotic disturbance, mood disturbance, and anxiety	Alzheimer's disease	0.72953500055386933
I214	I2510	0.22729054085708619	0.2748390886477064	0.66834733893557419	Non-ST elevation (NSTEMI) myocardial infarction	Atherosclerotic heart disease of native coronary artery without angina pectoris	0.22729054085708619
E102	E104	0.61432561273183928	0.61631040548649973	0.66781214203894612	Type 1 diabetes mellitus with kidney complications	Type 1 diabetes mellitus with neurological complications	0.61432561273183928
I120	Z992	0.6696616104543277	0.6781569545785483	0.66764336542486391	Hypertensive chronic kidney disease with stage 5 chronic kidney disease or end stage renal disease	Dependence on renal dialysis	0.6696616104543277
I851	K76	0.37125906322099272	0.37928497345921691	0.66757307953772949	Secondary esophageal varices	Other diseases of liver	0.37125906322099272
I21	I214	0.81055277677591864	0.81672538759634694	0.6670403587443946	Acute myocardial infarction	Non-ST elevation (NSTEMI) myocardial infarction	0.81055277677591864
R791	Z790	0.20789140162433289	0.24048479854664639	0.66511915815536982	Abnormal coagulation profile	Long term (current) use of anticoagulants and antithrombotics/antiplatelets	0.20789140162433289
K573	K5730	0.81325084467384023	0.81497384997973965	0.66418237615081099	Diverticular disease of large intestine without perforation or abscess	Diverticulosis of large intestine without perforation or abscess without bleeding	0.81325084467384023
E66	Z68	0.64601435647628425	0.66939345572850106	0.66395663956639561	Overweight and obesity	Body mass index [BMI]	0.64601435647628425
T80	T802	0.81364125445593083	0.81417037511536761	0.66287339971550496	Complications following infusion, transfusion and therapeutic injection	Infections following infusion, transfusion and therapeutic injection	0.81364125445593083
G47	G4733	0.8012039768483491	0.81320090653000432	0.66129571438122614	Sleep disorders	Obstructive sleep apnea (adult) (pediatric)	0.8012039768483491
K7031	K76	0.23711190967863829	0.2429267412164976	0.65912762520193857	Alcoholic cirrhosis of liver with ascites	Other diseases of liver	0.23711190967863829
I8510	K76	0.34689425924990208	0.35473065320934422	0.65835222978080121	Secondary esophageal varices without bleeding	Other diseases of liver	0.34689425924990208
I87	I872	0.80960792704731488	0.81138626832105964	0.65834767641996561	Other disorders of veins	Venous insufficiency (chronic) (peripheral)	0.80960792704731488
R65	R6521	0.80706188534641032	0.81086938375372497	0.6575091575091575	Symptoms and signs specifically associated with systemic inflammation and infection	Severe sepsis with septic shock	0.80706188534641032
Z99	Z992	0.80484349315721249	0.8103660510527344	0.6566931366988088	Dependence on enabling machines and devices, not elsewhere classified	Dependence on renal dialysis	0.80484349315721249
A410	A4101	0.80998570863774433	0.81034089154813382	0.6566523605150214	Sepsis due to Staphylococcus aureus	Sepsis due to Methicillin susceptible Staphylococcus aureus	0.80998570863774433
D631	I12	0.28229126389985831	0.31193167106570241	0.65548481880509302	Anemia in chronic kidney disease	Hypertensive chronic kidney disease	0.28229126389985831
E116	E1165	0.80407564826588018	0.80896595357744805	0.65442591404746631	Type 2 diabetes mellitus with other specified complications	Type 2 diabetes mellitus with hyperglycemia	0.80407564826588018
M32	M321	0.80690907041736359	0.80760276263904596	0.65222222222222226	Systemic lupus erythematosus (SLE)	Systemic lupus erythematosus with organ or system involvement	0.80690907041736359
E669	Z68	0.53020949501902814	0.55615542267697726	0.65009124087591241	Obesity, unspecified	Body mass index [BMI]	0.53020949501902814
Z98	Z986	0.797782732061736	0.80559295699719669	0.64898001236348646	Other postprocedural states	Angioplasty status	0.797782732061736
I693	I6935	0.80357933321772645	0.80498722635194309	0.64800443458980039	Sequelae of cerebral infarction	Hemiplegia and hemiparesis following cerebral infarction	0.80357933321772645
I70	I702	0.80285601888415437	0.80423354548555448	0.64679159568427025	Atherosclerosis	Atherosclerosis of native arteries of the extremities	0.80285601888415437
Z98	Z9861	0.79601023018036332	0.80386455818145841	0.64619822790026793	Other postprocedural states	Coronary angioplasty status	0.79601023018036332
I699	I6999	0.80076798889257872	0.80238953143437697	0.64382896015549074	Sequelae of unspecified cerebrovascular diseases	Other sequelae of unspecified cerebrovascular disease	0.80076798889257872
I85	K76	0.38331827102190791	0.39193818511266099	0.64340626848018923	Esophageal varices	Other diseases of liver	0.38331827102190791
F14	F1410	0.79828912515007433	0.79995224308266422	0.63992359121298947	Cocaine related disorders	Cocaine abuse, uncomplicated	0.79828912515007433
A4151	R65	0.25608930347705022	0.26310699416613181	0.63942307692307687	Sepsis due to Escherichia coli [E. coli]	Symptoms and signs specifically associated with systemic inflammation and infection	0.25608930347705022
R791	Z7901	0.24271102037121281	0.27013082768283869	0.63819251005880528	Abnormal coagulation profile	Long term (current) use of anticoagulants	0.24271102037121281
K20	K209	0.79802386109503953	0.7988595860203721	0.63817663817663817	Esophagitis	Esophagitis, unspecified	0.79802386109503953
E86	E860	0.78970226990349779	0.79878639290647191	0.63805970149253732	Volume depletion	Dehydration	0.78970226990349779
F0280	G309	0.71295697555417403	0.71586547190812655	0.63782505910165488	Dementia in other diseases classified elsewhere, unspecified severity, without behavioral disturbance, psychotic disturbance, mood disturbance, and anxiety	Alzheimer's disease, unspecified	0.71295697555417403
A4151	R652	0.26164158152070732	0.26847618210195112	0.63701923076923073	Sepsis due to Escherichia coli [E. coli]	Severe sepsis	0.26164158152070732
I7025	L9750	0.31600931655842901	0.31679145232163369	0.63559322033898302	Atherosclerosis of native arteries of other extremities with ulceration	Non-pressure chronic ulcer of other part of unspecified foot	0.31600931655842901
I7025	L975	0.22722005139484941	0.22837426460179591	0.63559322033898302	Atherosclerosis of native arteries of other extremities with ulceration	Non-pressure chronic ulcer of other part of foot	0.22722005139484941
F028	G309	0.75842193319742579	0.76094144265527264	0.63500622148486108	Dementia in other diseases classified elsewhere	Alzheimer's disease, unspecified	0.75842193319742579
F02	G309	0.75842193319742579	0.76094144265527264	0.63500622148486108	Dementia in other diseases classified elsewhere	Alzheimer's disease, unspecified	0.75842193319742579
A415	R65	0.33462497004868502	0.34333873642531709	0.63446838082001389	Sepsis due to other Gram-negative organisms	Symptoms and signs specifically associated with systemic inflammation and infection	0.33462497004868502
K729	K7290	0.79505870961617864	0.79591982767928882	0.63348837209302322	Hepatic failure, unspecified	Hepatic failure, unspecified without coma	0.79505870961617864
A415	R652	0.34205462270853998	0.35051172659983859	0.63238359972202918	Sepsis due to other Gram-negative organisms	Severe sepsis	0.34205462270853998
R60	R609	0.7930163484210363	0.79461936773341479	0.63141993957703924	Edema, not elsewhere classified	Edema, unspecified	0.7930163484210363
N401	R33	0.41154442762325111	0.42029411738261752	0.63084112149532712	Benign prostatic hyperplasia with lower urinary tract symptoms	Retention of urine	0.41154442762325111
T80	T8021	0.79325804522192311	0.79382395545972917	0.63015647226173543	Complications following infusion, transfusion and therapeutic injection	Infection due to central venous catheter	0.79325804522192311
Y84	Y92	0.24426705021529899	0.28206711257646638	0.62873736287373627	Other medical procedures as the cause of abnormal reaction of the patient, or of later complication, without mention of misadventure at the time of the procedure	Place of occurrence of the external cause	0.24426705021529899
I278	I509	0.26501876273317138	0.28889975077259838	0.62862669245647973	Other specified pulmonary heart diseases	Heart failure, unspecified	0.26501876273317138
R652	R6520	0.78731552154750317	0.79117679271803854	0.62596071733561054	Severe sepsis	Severe sepsis without septic shock	0.78731552154750317
J459	J4590	0.78051287420408655	0.79068832845785209	0.6251880327594852	Other and unspecified asthma	Unspecified asthma	0.78051287420408655
E83	E87	0.23338200813066859	0.27892737137092782	0.6246345029239766	Disorders of mineral metabolism	Other disorders of fluid, electrolyte and acid-base balance	0.23338200813066859
R41	R418	0.78670326894277498	0.79013167420070041	0.62430806257521054	Other symptoms and signs involving cognitive functions and awareness	Other symptoms and signs involving cognitive functions and awareness	0.78670326894277498
E834	E8342	0.78849824003832392	0.78994244095544597	0.62400906002265011	Disorders of magnesium metabolism	Hypomagnesemia	0.78849824003832392
T36	Y9223	0.23488089967587	0.2412711179832763	0.62356321839080464	Poisoning by, adverse effect of and underdosing of systemic antibiotics	Hospital as the place of occurrence of the external cause	0.23488089967587
T36	Y922	0.2308081232316655	0.23732222626728289	0.62356321839080464	Poisoning by, adverse effect of and underdosing of systemic antibiotics	School, other institution and public administrative area as the place of occurrence of the external cause	0.2308081232316655
R07	R079	0.75332146908737652	0.78945438512593613	0.62323822619456859	Pain in throat and chest	Chest pain, unspecified	0.75332146908737652
R53	R538	0.78429651464575401	0.78900015618434383	0.62252124645892348	Malaise and fatigue	Other malaise and fatigue	0.78429651464575401
G819	I63	0.43828111135721892	0.44456016282110872	0.61848958333333337	Hemiplegia, unspecified	Cerebral infarction	0.43828111135721892
W18	W183	0.78175172356842804	0.78583225577916016	0.61753233422295217	Other slipping, tripping and stumbling and falls	Other and unspecified fall on same level	0.78175172356842804
E11	E119	0.74419906248215228	0.78484151429978743	0.61597620256838137	Type 2 diabetes mellitus	Type 2 diabetes mellitus without complications	0.74419906248215228
I504	I5043	0.78280934986995421	0.78407965319264061	0.61478090255068674	Combined systolic (congestive) and diastolic (congestive) heart failure	Acute on chronic combined systolic (congestive) and diastolic (congestive) heart failure	0.78280934986995421
I851	K766	0.52691878276655668	0.53126434787636256	0.6138681169272604	Secondary esophageal varices	Portal hypertension	0.52691878276655668
K70	K7030	0.78073020968146933	0.78299555548630484	0.61308203991130816	Alcoholic liver disease	Alcoholic cirrhosis of liver without ascites	0.78073020968146933
J958	J9585	0.78167493372985564	0.78251264765342976	0.6123260437375746	Other intraoperative and postprocedural complications and disorders of respiratory system, not elsewhere classified	Complication of respirator [ventilator]	0.78167493372985564
J958	Y84	0.27731621582918559	0.28484063725233622	0.6123260437375746	Other intraoperative and postprocedural complications and disorders of respiratory system, not elsewhere classified	Other medical procedures as the cause of abnormal reaction of the patient, or of later complication, without mention of misadventure at the time of the procedure	0.27731621582918559
B956	B9561	0.78157583696921162	0.78248470260288105	0.61228230980751608	Staphylococcus aureus as the cause of diseases classified elsewhere	Methicillin susceptible Staphylococcus aureus infection as the cause of diseases classified elsewhere	0.78157583696921162
J45	J4590	0.77175054855874015	0.78239570070717157	0.61214303248506674	Asthma	Unspecified asthma	0.77175054855874015
G81	I63	0.45225362283938142	0.45870155102244697	0.61147638971906759	Hemiplegia and hemiparesis	Cerebral infarction	0.45225362283938142
K7031	K766	0.33919589747452822	0.34282756465472419	0.61066235864297258	Alcoholic cirrhosis of liver with ascites	Portal hypertension	0.33919589747452822
E1165	Z794	0.26901465942564567	0.29884633924758358	0.60891938250428812	Type 2 diabetes mellitus with hyperglycemia	Long term (current) use of insulin	0.26901465942564567
I652	I6529	0.77850879721374855	0.77969634969987922	0.60792639773531498	Occlusion and stenosis of carotid artery	Occlusion and stenosis of unspecified carotid artery	0.77850879721374855
E116	Z794	0.33391735354646968	0.36881245224364911	0.60792174470814619	Type 2 diabetes mellitus with other specified complications	Long term (current) use of insulin	0.33391735354646968
R298	R2981	0.77744789676650239	0.77958328538604538	0.60775009885330167	Other symptoms and signs involving the nervous and musculoskeletal systems	Other symptoms and signs involving the nervous system	0.77744789676650239
A41	R65	0.72328640363446584	0.73183413536810815	0.60585774058577402	Other sepsis	Symptoms and signs specifically associated with systemic inflammation and infection	0.72328640363446584
I8510	K766	0.49252708314350607	0.49691470891858958	0.60544217687074831	Secondary esophageal varices without bleeding	Portal hypertension	0.49252708314350607
A41	R652	0.74071311642579574	0.74837867035158723	0.60488145048814501	Other sepsis	Severe sepsis	0.74071311642579574
I130	N17	0.22169351634754469	0.25904291596537832	0.60460742830277381	Hypertensive heart and chronic kidney disease with heart failure and stage 1 through stage 4 chronic kidney disease, or unspecified chronic kidney disease	Acute kidney failure	0.22169351634754469
I634	I6340	0.77591149126536907	0.77700038850029152	0.60372960372960371	Cerebral infarction due to embolism of cerebral arteries	Cerebral infarction due to embolism of unspecified cerebral artery	0.77591149126536907
K918	K9189	0.77599558643946609	0.77650846976989363	0.60296540362438222	Other intraoperative and postprocedural complications and disorders of digestive system	Other postprocedural complications and disorders of digestive system	0.77599558643946609
D70	D709	0.77499863678053382	0.77580982060228831	0.60188087774294674	Neutropenia	Neutropenia, unspecified	0.77499863678053382
F431	F4310	0.7731628682107623	0.77506091661264753	0.60071942446043169	Post-traumatic stress disorder (PTSD)	Post-traumatic stress disorder, unspecified	0.7731628682107623
E119	I10	0.2028782943411794	0.37387695853592012	0.59839026305457399	Type 2 diabetes mellitus without complications	Essential (primary) hypertension	0.2028782943411794
I958	I9581	0.77184500446081095	0.77333722186094034	0.59805045871559637	Other hypotension	Postprocedural hypotension	0.77184500446081095
R65	R6520	0.76817328488293291	0.77243938057468864	0.59666259666259669	Symptoms and signs specifically associated with systemic inflammation and infection	Severe sepsis without septic shock	0.76817328488293291
I48	Z79	0.33434435261563977	0.46573275138364928	0.59658280265859343	Atrial fibrillation and flutter	Long term (current) drug therapy	0.33434435261563977
Y83	Y92	0.26134374450399561	0.304814885295978	0.59599470374048324	Surgical operation and other surgical procedures as the cause of abnormal reaction of the patient, or of later complication, without mention of misadventure at the time of the procedure	Place of occurrence of the external cause	0.26134374450399561
K12	K123	0.77044415921431109	0.77064029409452361	0.59388646288209612	Stomatitis and related lesions	Oral mucositis (ulcerative)	0.77044415921431109
M47	M4781	0.76767411389827278	0.7692434836838562	0.59173553719008265	Spondylosis	Spondylosis without myelopathy or radiculopathy	0.76767411389827278
E88	E8889	0.76377419419253267	0.7676573518760591	0.58929780988936553	Other and unspecified metabolic disorders	Other specified metabolic disorders	0.76377419419253267
I503	Z79	0.21248085554788029	0.31381194252695638	0.58801191362620997	Diastolic (congestive) heart failure	Long term (current) drug therapy	0.21248085554788029
I85	K766	0.54087573818613954	0.54543605012469976	0.58781785925487873	Esophageal varices	Portal hypertension	0.54087573818613954
J81	J811	0.76483880580759878	0.76607075833741611	0.58686440677966101	Pulmonary edema	Chronic pulmonary edema	0.76483880580759878
K64	K648	0.76387119617104005	0.7651969130815065	0.58552631578947367	Hemorrhoids and perianal venous thrombosis	Other hemorrhoids	0.76387119617104005
D63	D631	0.75898052824322626	0.76519259880219181	0.58551971326164876	Anemia in chronic diseases classified elsewhere	Anemia in chronic kidney disease	0.75898052824322626
E1122	I50	0.2030537897473518	0.25111395317672419	0.5850661625708885	Type 2 diabetes mellitus with diabetic chronic kidney disease	Heart failure	0.2030537897473518
R41	R4182	0.76028839931568659	0.76395953799396488	0.58363417569193743	Other symptoms and signs involving cognitive functions and awareness	Altered mental status, unspecified	0.76028839931568659
T8021	Y848	0.23759164262659771	0.2414685830053761	0.58239277652370203	Infection due to central venous catheter	Other medical procedures as the cause of abnormal reaction of the patient, or of later complication, without mention of misadventure at the time of the procedure	0.23759164262659771
R2981	R47	0.40816705536439368	0.41486630770012922	0.58230318802862724	Other symptoms and signs involving the nervous system	Speech disturbances, not elsewhere classified	0.40816705536439368
T80	Y848	0.29919722614100408	0.30387042706728312	0.58179231863442393	Complications following infusion, transfusion and therapeutic injection	Other medical procedures as the cause of abnormal reaction of the patient, or of later complication, without mention of misadventure at the time of the procedure	0.29919722614100408
J962	J9621	0.76180468460122286	0.76273646647661353	0.58176691729323304	Acute and chronic respiratory failure	Acute and chronic respiratory failure with hypoxia	0.76180468460122286
G25	G258	0.76070870322545947	0.76258574578951377	0.58153701968134963	Other extrapyramidal and movement disorders	Other specified extrapyramidal and movement disorders	0.76070870322545947
R91	R911	0.75987154339160001	0.76256287075001628	0.58150213184650701	Abnormal findings on diagnostic imaging of lung	Solitary pulmonary nodule	0.75987154339160001
G93	G934	0.75589526836978527	0.76096525916879743	0.57906812566184251	Other disorders of brain	Other and unspecified encephalopathy	0.75589526836978527
R730	R7309	0.7594842583543403	0.76061692240171519	0.57853810264385697	Abnormal glucose	Other abnormal glucose	0.7594842583543403
C85	C8589	0.75989357908924715	0.76044379173176779	0.57827476038338654	Other specified and unspecified types of non-Hodgkin lymphoma	Other specified types of non-Hodgkin lymphoma, extranodal and solid organ sites	0.75989357908924715
A415	A4151	0.75911218335653374	0.7603810171055253	0.57817929117442668	Sepsis due to other Gram-negative organisms	Sepsis due to Escherichia coli [E. coli]	0.75911218335653374
R20	R209	0.75688859718459445	0.75931335860550542	0.57655677655677651	Disturbances of skin sensation	Unspecified disturbances of skin sensation	0.75688859718459445
F172	F1720	0.74631937716435293	0.759157534254015	0.57632016181463552	Nicotine dependence	Nicotine dependence, unspecified	0.74631937716435293
F17	F1720	0.74631937716435293	0.759157534254015	0.57632016181463552	Nicotine dependence	Nicotine dependence, unspecified	0.74631937716435293
I4891	Z79	0.26737322331515129	0.39153339462610692	0.57569922054103617	Unspecified atrial fibrillation	Long term (current) drug therapy	0.26737322331515129
A41	E87	0.24053896396066751	0.29407390938577871	0.57531380753138073	Other sepsis	Other disorders of fluid, electrolyte and acid-base balance	0.24053896396066751
J958	Y848	0.35364408323526109	0.35898114528030761	0.57455268389662029	Other intraoperative and postprocedural complications and disorders of respiratory system, not elsewhere classified	Other medical procedures as the cause of abnormal reaction of the patient, or of later complication, without mention of misadventure at the time of the procedure	0.35364408323526109
E114	Z794	0.27631447395913872	0.30960106251261432	0.57406655844155841	Type 2 diabetes mellitus with neurological complications	Long term (current) use of insulin	0.27631447395913872
J98	J981	0.754593314652104	0.75760791961125806	0.5739697598576935	Other respiratory disorders	Pulmonary collapse	0.754593314652104
M17	M179	0.7563182138454414	0.75736653009867649	0.57360406091370564	Osteoarthritis of knee	Osteoarthritis of knee, unspecified	0.7563182138454414
M10	N18	0.24143134187771309	0.29284780466523719	0.5732733604178758	Gout	Chronic kidney disease (CKD)	0.24143134187771309
E04	E041	0.7554378449522462	0.75667527464848783	0.57255747126436785	Other nontoxic goiter	Nontoxic single thyroid nodule	0.7554378449522462
M109	N18	0.23448464854647499	0.28485335759311031	0.5723895428833512	Gout, unspecified	Chronic kidney disease (CKD)	0.23448464854647499
T828	Y83	0.27074020085941941	0.28142622110482479	0.57172131147540983	Other specified complications of cardiac and vascular prosthetic devices, implants and grafts	Surgical operation and other surgical procedures as the cause of abnormal reaction of the patient, or of later complication, without mention of misadventure at the time of the procedure	0.27074020085941941
S22	S224	0.75427663641595943	0.75606996438475826	0.57164179104477608	Fracture of rib(s), sternum and thoracic spine	Multiple fractures of ribs	0.75427663641595943
I489	Z79	0.27334398528417142	0.40089086646417849	0.57158870446216858	Unspecified atrial fibrillation and atrial flutter	Long term (current) drug therapy	0.27334398528417142
R53	R5383	0.75088632634886887	0.75599586311202482	0.57152974504249288	Malaise and fatigue	Other fatigue	0.75088632634886887
E112	I50	0.23369221668092199	0.2900007700349686	0.570389330459383	Type 2 diabetes mellitus with kidney complications	Heart failure	0.23369221668092199
K729	K76	0.2690111671774012	0.27695979437877671	0.57023255813953488	Hepatic failure, unspecified	Other diseases of liver	0.2690111671774012
I50	Z79	0.3076240146767048	0.44454278611511833	0.569647583228862	Heart failure	Long term (current) drug therapy	0.3076240146767048
T802	Y848	0.2378119341726142	0.2418219429911829	0.56866952789699576	Infections following infusion, transfusion and therapeutic injection	Other medical procedures as the cause of abnormal reaction of the patient, or of later complication, without mention of misadventure at the time of the procedure	0.2378119341726142
E13	Z794	0.2054255371914411	0.23201212561944201	0.56789250353606791	Other specified diabetes mellitus	Long term (current) use of insulin	0.2054255371914411
E660	Z684	0.51080407484573698	0.51938115785932293	0.5667796610169491	Obesity due to excess calories	Body mass index (BMI) 40 or greater, adult	0.51080407484573698
L27	L271	0.75164559884739091	0.75218978568192185	0.56578947368421051	Dermatitis due to substances taken internally	Localized skin eruption due to drugs and medicaments taken internally	0.75164559884739091
E6601	Z684	0.50801320689505702	0.51661078485020084	0.56548431105047747	Morbid (severe) obesity due to excess calories	Body mass index (BMI) 40 or greater, adult	0.50801320689505702
E875	N18	0.2409200212357	0.29353154139822207	0.56466302367941712	Hyperkalemia	Chronic kidney disease (CKD)	0.2409200212357
Z850	Z8503	0.74866649521842965	0.75129110097291651	0.5644383184011027	Personal history of malignant neoplasm of digestive organs	Personal history of malignant neoplasm of large intestine	0.74866649521842965
I97	Y83	0.21180746560793171	0.22068593199435049	0.56371490280777536	Intraoperative and postprocedural complications and disorders of circulatory system, not elsewhere classified	Surgical operation and other surgical procedures as the cause of abnormal reaction of the patient, or of later complication, without mention of misadventure at the time of the procedure	0.21180746560793171
E1140	Z794	0.2335145206923524	0.2635012206669855	0.56341068537506744	Type 2 diabetes mellitus with diabetic neuropathy, unspecified	Long term (current) use of insulin	0.2335145206923524
I428	I502	0.24451734026775021	0.26188762330551651	0.56310234052317576	Other cardiomyopathies	Systolic (congestive) heart failure	0.24451734026775021
K7290	K76	0.21081085036656769	0.21741309760730221	0.56240822320117478	Hepatic failure, unspecified without coma	Other diseases of liver	0.21081085036656769
G25	G2581	0.74795264703599418	0.74988283995867078	0.5623242736644799	Other extrapyramidal and movement disorders	Restless legs syndrome	0.74795264703599418
A419	R65	0.55263873387463447	0.56475016775743081	0.5605453087409783	Sepsis, unspecified organism	Symptoms and signs specifically associated with systemic inflammation and infection	0.55263873387463447
A419	R652	0.56616206966398985	0.57762202981090782	0.55974338412189251	Sepsis, unspecified organism	Severe sepsis	0.56616206966398985
T86	T8612	0.74616498340653448	0.74743241951720907	0.55865522174535054	Complications of transplanted organs and tissue	Kidney transplant failure	0.74616498340653448
J95	Y84	0.27284608155049139	0.28131203425439999	0.55743243243243246	Intraoperative and postprocedural complications and disorders of respiratory system, not elsewhere classified	Other medical procedures as the cause of abnormal reaction of the patient, or of later complication, without mention of misadventure at the time of the procedure	0.27284608155049139
E27	E2740	0.74528940185647019	0.74636340095766907	0.55705832628909557	Other disorders of adrenal gland	Unspecified adrenocortical insufficiency	0.74528940185647019
E11	E78	0.28945361838192252	0.47613375348229658	0.55703886430143412	Type 2 diabetes mellitus	Disorders of lipoprotein metabolism and other lipidemias	0.28945361838192252
R40	R401	0.74400125909711934	0.74564515436673551	0.55598669623059871	Somnolence, stupor and coma	Stupor	0.74400125909711934
F10	F101	0.73460028553683521	0.74490511858711284	0.55488363569726962	Alcohol related disorders	Alcohol abuse	0.73460028553683521
R103	R1030	0.74171677032857986	0.74471729830166211	0.5546038543897216	Pain localized to other parts of lower abdomen	Lower abdominal pain, unspecified	0.74171677032857986
Y84	Y848	0.74023115124806338	0.74452183005689787	0.55431275543127556	Other medical procedures as the cause of abnormal reaction of the patient, or of later complication, without mention of misadventure at the time of the procedure	Other medical procedures as the cause of abnormal reaction of the patient, or of later complication, without mention of misadventure at the time of the procedure	0.74023115124806338
B378	B3783	0.74370034077206459	0.74444757535250661	0.55420219244823388	Candidiasis of other sites	Candidal cheilitis	0.74370034077206459
R060	R0602	0.73783711664706653	0.74393219751790185	0.55343511450381677	Dyspnea	Shortness of breath	0.73783711664706653
E875	N17	0.25706641139870651	0.3058197977215163	0.5510718789407314	Hyperkalemia	Acute kidney failure	0.25706641139870651
L031	L0312	0.74028923112606437	0.74215157120032682	0.55078895463510846	Cellulitis and acute lymphangitis of other parts of limb	Acute lymphangitis of other parts of limb	0.74028923112606437
T82	Y83	0.35767176749763679	0.371374183440767	0.54967367657722987	Complications of cardiac and vascular prosthetic devices, implants and grafts	Surgical operation and other surgical procedures as the cause of abnormal reaction of the patient, or of later complication, without mention of misadventure at the time of the procedure	0.35767176749763679
G935	G936	0.34728028542218697	0.3503322819202937	0.5493934142114385	Compression of brain	Cerebral edema	0.34728028542218697
I31	I319	0.73957040789201511	0.74098436539483403	0.54905782975958417	Other diseases of pericardium	Disease of pericardium, unspecified	0.73957040789201511
Z89	Z894	0.7374184914112164	0.73906595605193226	0.54621848739495793	Acquired absence of limb	Acquired absence of toe(s), foot, and ankle	0.7374184914112164
I82	I824	0.73630326092881315	0.7388001102926719	0.54582560296846017	Other venous embolism and thrombosis	Acute embolism and thrombosis of deep veins of lower extremity	0.73630326092881315
Z450	Z4501	0.73743789645253843	0.73843517418220106	0.54528650646950094	Encounter for adjustment and management of cardiac device	Encounter for adjustment and management of cardiac pacemaker	0.73743789645253843
E103	E1040	0.57235743791252369	0.57411388079517389	0.54476670870113497	Type 1 diabetes mellitus with ophthalmic complications	Type 1 diabetes mellitus with diabetic neuropathy, unspecified	0.57235743791252369
N18	Z79	0.26943995847384511	0.40768352040752281	0.54473514823369051	Chronic kidney disease (CKD)	Long term (current) drug therapy	0.26943995847384511
R79	Z7901	0.22306727844736021	0.25582611294859359	0.54415454089312598	Other abnormal findings of blood chemistry	Long term (current) use of anticoagulants	0.22306727844736021
Z988	Z9884	0.73423943534738856	0.73680944961230976	0.54288816503800219	Other specified postprocedural states	Bariatric surgery status	0.73423943534738856
E11	Z79	0.35178376404058459	0.50806531321024684	0.54255241964739176	Type 2 diabetes mellitus	Long term (current) drug therapy	0.35178376404058459
E78	I10	0.25842782274888382	0.50452709939756879	0.54170863150454984	Disorders of lipoprotein metabolism and other lipidemias	Essential (primary) hypertension	0.25842782274888382
I34	I348	0.73254259143535738	0.73599539792821622	0.54168922577152134	Nonrheumatic mitral valve disorders	Other nonrheumatic mitral valve disorders	0.73254259143535738
G934	G9340	0.73245785265276642	0.73552267097101942	0.54099359951234383	Other and unspecified encephalopathy	Encephalopathy, unspecified	0.73245785265276642
E102	E103	0.56530616762697028	0.56728105901899128	0.54066437571592207	Type 1 diabetes mellitus with kidney complications	Type 1 diabetes mellitus with ophthalmic complications	0.56530616762697028
I65	I6529	0.73307558214232005	0.73455623632340616	0.539572864321608	Occlusion and stenosis of precerebral arteries, not resulting in cerebral infarction	Occlusion and stenosis of unspecified carotid artery	0.73307558214232005
I258	I2582	0.73315781690556658	0.73444338518692698	0.53940708604483012	Other forms of chronic ischemic heart disease	Chronic total occlusion of coronary artery	0.73315781690556658
I71	I714	0.73217443023744833	0.73405868794520923	0.53884215734784757	Aortic aneurysm and dissection	Abdominal aortic aneurysm, without rupture	0.73217443023744833
E112	Z794	0.31588509795066932	0.35605281564719687	0.53792267277381112	Type 2 diabetes mellitus with kidney complications	Long term (current) use of insulin	0.31588509795066932
D631	N186	0.41974357435515008	0.43546170120175898	0.53697355533790403	Anemia in chronic kidney disease	End stage renal disease	0.41974357435515008
I20	I200	0.73047573469376947	0.73225778865445945	0.53620146904512067	Angina pectoris	Unstable angina	0.73047573469376947
E872	N17	0.27210928477565388	0.32519437005870888	0.53578540470891411	Acidosis	Acute kidney failure	0.27210928477565388
C79	C795	0.72849337623421917	0.73142377903940414	0.53498074454428757	Secondary malignant neoplasm of other and unspecified sites	Secondary malignant neoplasm of bone and bone marrow	0.72849337623421917
I130	N179	0.2040895347239842	0.2413346894166189	0.53385049365303239	Hypertensive heart and chronic kidney disease with heart failure and stage 1 through stage 4 chronic kidney disease, or unspecified chronic kidney disease	Acute kidney failure, unspecified	0.2040895347239842
I12	Z79	0.20740764549995269	0.329105240380065	0.53216147277364978	Hypertensive chronic kidney disease	Long term (current) drug therapy	0.20740764549995269
V43	V436	0.72683691936788886	0.72935767413692365	0.53196261682242996	Car occupant injured in collision with car, pick-up truck or van	Car passenger injured in collision with car, pick-up truck or van in traffic accident	0.72683691936788886
T82	T828	0.72597030475842828	0.72857356140113161	0.53081943437273382	Complications of cardiac and vascular prosthetic devices, implants and grafts	Other specified complications of cardiac and vascular prosthetic devices, implants and grafts	0.72597030475842828
I130	I503	0.2704351114684343	0.29860344229731822	0.53055947343676535	Hypertensive heart and chronic kidney disease with heart failure and stage 1 through stage 4 chronic kidney disease, or unspecified chronic kidney disease	Diastolic (congestive) heart failure	0.2704351114684343
J9621	Z9981	0.31101569962381481	0.31469508411084152	0.52988691437802904	Acute and chronic respiratory failure with hypoxia	Dependence on supplemental oxygen	0.31101569962381481
J9621	Z998	0.31074298974179121	0.31442645829653432	0.52988691437802904	Acute and chronic respiratory failure with hypoxia	Dependence on other enabling machines and devices	0.31074298974179121
F12	F129	0.7263406487517311	0.72781347889682457	0.52971246006389772	Cannabis related disorders	Cannabis use, unspecified	0.7263406487517311
R11	R112	0.71979581436786566	0.72772967008253486	0.52959047271843485	Nausea and vomiting	Nausea with vomiting, unspecified	0.71979581436786566
G81	R47	0.38540754072472128	0.39275919309371687	0.52839210998206809	Hemiplegia and hemiparesis	Speech disturbances, not elsewhere classified	0.38540754072472128
C795	C7951	0.72499069795892901	0.72656343227262188	0.52789442111577689	Secondary malignant neoplasm of bone and bone marrow	Secondary malignant neoplasm of bone	0.72499069795892901
J15	J159	0.72486194663933334	0.72646058550374593	0.52774498229043687	Bacterial pneumonia, not elsewhere classified	Unspecified bacterial pneumonia	0.72486194663933334
R26	R269	0.72371490082245782	0.72592642745817337	0.52696917808219179	Abnormalities of gait and mobility	Unspecified abnormalities of gait and mobility	0.72371490082245782
Z855	Z8551	0.72391442877942558	0.72580313121252948	0.52679018527791688	Personal history of malignant neoplasm of urinary tract	Personal history of malignant neoplasm of bladder	0.72391442877942558
E1122	Z794	0.25835136844220291	0.29427822012713722	0.52665406427221173	Type 2 diabetes mellitus with diabetic chronic kidney disease	Long term (current) use of insulin	0.25835136844220291
Z911	Z9119	0.72084403304695621	0.7256494774883453	0.52656716417910443	Patient's noncompliance with medical treatment and regimen	Patient's noncompliance with other medical treatment and regimen	0.72084403304695621
I47	I472	0.72087408018036481	0.7249781370558267	0.52559329920893438	Paroxysmal tachycardia	Ventricular tachycardia	0.72087408018036481
G819	R47	0.36651640035393501	0.37373304433807852	0.52473958333333337	Hemiplegia, unspecified	Speech disturbances, not elsewhere classified	0.36651640035393501
Z79	Z790	0.67065619896315254	0.72397845631522528	0.52414480520857631	Long term (current) drug therapy	Long term (current) use of anticoagulants and antithrombotics/antiplatelets	0.67065619896315254
Z45	Z4501	0.72247589723214922	0.7235425027788045	0.5235137533274179	Encounter for adjustment and management of implanted device	Encounter for adjustment and management of cardiac pacemaker	0.72247589723214922
K83	K830	0.72175338759289664	0.72313864531099781	0.5229295003422314	Other diseases of biliary tract	Cholangitis	0.72175338759289664
I129	N189	0.57221548436891378	0.59893718797272777	0.5228506787330317	Hypertensive chronic kidney disease with stage 1 through stage 4 chronic kidney disease, or unspecified chronic kidney disease	Chronic kidney disease, unspecified	0.57221548436891378
Z867	Z8671	0.70515990658466676	0.72306418111093329	0.52282181000562111	Personal history of diseases of the circulatory system	Personal history of venous thrombosis and embolism	0.70515990658466676
F19	F199	0.72078640351042556	0.72201199215017686	0.52130131680867542	Other psychoactive substance related disorders	Other psychoactive substance use, unspecified	0.72078640351042556
T81	T814	0.72059397294587402	0.72195898348477627	0.52122477383437715	Complications of procedures, not elsewhere classified	Infection following a procedure	0.72059397294587402
J95	Y848	0.34666836347027918	0.35265305601230718	0.52027027027027029	Intraoperative and postprocedural complications and disorders of respiratory system, not elsewhere classified	Other medical procedures as the cause of abnormal reaction of the patient, or of later complication, without mention of misadventure at the time of the procedure	0.34666836347027918
J95	J9585	0.72017274257705144	0.72129762946392117	0.52027027027027029	Intraoperative and postprocedural complications and disorders of respiratory system, not elsewhere classified	Complication of respirator [ventilator]	0.72017274257705144
L975	L9750	0.72002970845318548	0.72089781125133079	0.51969365426695846	Non-pressure chronic ulcer of other part of foot	Non-pressure chronic ulcer of other part of unspecified foot	0.72002970845318548
K318	K3184	0.71728244831744814	0.72022464746766923	0.51872354281992838	Other specified diseases of stomach and duodenum	Gastroparesis	0.71728244831744814
E877	E8779	0.71847685459863853	0.72005114563614103	0.51847365233192	Fluid overload	Other fluid overload	0.71847685459863853
I13	I503	0.30175772009525181	0.33326020731619083	0.51808529782256618	Hypertensive heart and chronic kidney disease	Diastolic (congestive) heart failure	0.30175772009525181
N28	N289	0.71854890806717919	0.71966526158847355	0.51791808873720135	Other disorders of kidney and ureter, not elsewhere classified	Disorder of kidney and ureter, unspecified	0.71854890806717919
J981	J9819	0.71756805123844092	0.71941780869747063	0.5175619834710744	Pulmonary collapse	Other pulmonary collapse	0.71756805123844092
I97	I9789	0.71833894543197352	0.71922084070929382	0.51727861771058314	Intraoperative and postprocedural complications and disorders of circulatory system, not elsewhere classified	Other postprocedural complications and disorders of the circulatory system, not elsewhere classified	0.71833894543197352
I61	I619	0.71763391302054147	0.71883220936664527	0.51671974522292996	Nontraumatic intracerebral hemorrhage	Nontraumatic intracerebral hemorrhage, unspecified	0.71763391302054147
E6601	G47	0.201949789383327	0.22817088901239541	0.51534788540245569	Morbid (severe) obesity due to excess calories	Sleep disorders	0.201949789383327
E660	G47	0.2025351171859108	0.22882861559056569	0.51525423728813557	Obesity due to excess calories	Sleep disorders	0.2025351171859108
E1139	E114	0.2239088460138797	0.23242794215098969	0.51494023904382469	Type 2 diabetes mellitus with other diabetic ophthalmic complication	Type 2 diabetes mellitus with neurological complications	0.2239088460138797
E112	I12	0.2860682943086531	0.32929809076755723	0.51326956756028563	Type 2 diabetes mellitus with kidney complications	Hypertensive chronic kidney disease	0.2860682943086531
A41	N17	0.23437778182591959	0.28517760906900352	0.51269177126917709	Other sepsis	Acute kidney failure	0.23437778182591959
I50	I509	0.68468406701958018	0.71516223854531624	0.51145702744114774	Heart failure	Heart failure, unspecified	0.68468406701958018
R57	R570	0.71249349543803375	0.71488908117997119	0.51106639839034207	Shock, not elsewhere classified	Cardiogenic shock	0.71249349543803375
B962	B9620	0.71153923368362404	0.71448709105111274	0.51049180327868848	Escherichia coli [E. coli ] as the cause of diseases classified elsewhere	Unspecified Escherichia coli [E. coli] as the cause of diseases classified elsewhere	0.71153923368362404
K57	K5730	0.71134264999281249	0.71421356056925966	0.51010101010101006	Diverticular disease of intestine	Diverticulosis of large intestine without perforation or abscess without bleeding	0.71134264999281249
I251	Z79	0.27380450098923242	0.43109843218721339	0.50972485768500952	Atherosclerotic heart disease of native coronary artery	Long term (current) drug therapy	0.27380450098923242
I13	N17	0.20366982158960489	0.24947048402077221	0.50944754363865397	Hypertensive heart and chronic kidney disease	Acute kidney failure	0.20366982158960489
I08	I080	0.71140690808596352	0.71331971275660566	0.50882501260716084	Multiple valve diseases	Rheumatic disorders of both mitral and aortic valves	0.71140690808596352
E1122	I13	0.48074883183539552	0.49614000374573702	0.50850661625708882	Type 2 diabetes mellitus with diabetic chronic kidney disease	Hypertensive heart and chronic kidney disease	0.48074883183539552
I2510	Z79	0.26000868289666917	0.41499027751297529	0.50639466952979439	Atherosclerotic heart disease of native coronary artery without angina pectoris	Long term (current) drug therapy	0.26000868289666917
I25	Z79	0.28062167812391992	0.44173329651469739	0.50621066117083491	Chronic ischemic heart disease	Long term (current) drug therapy	0.28062167812391992
Z8552	Z90	0.20817875303148359	0.21666961843170179	0.50588235294117645	Personal history of malignant neoplasm of kidney	Acquired absence of organs, not elsewhere classified	0.20817875303148359
C78	C787	0.7072562807122621	0.71039108488374292	0.50465549348230909	Secondary malignant neoplasm of respiratory and digestive organs	Secondary malignant neoplasm of liver and intrahepatic bile duct	0.7072562807122621
R6520	R6521	0.47164340532225618	0.48052690820903682	0.50443383356070937	Severe sepsis without septic shock	Severe sepsis with septic shock	0.47164340532225618
F11	F112	0.70763120027339965	0.71018845490025451	0.50436764147360424	Opioid related disorders	Opioid dependence	0.70763120027339965
Z91	Z911	0.70025822179575936	0.71018740820481074	0.50436615477265889	Personal risk factors, not elsewhere classified	Patient's noncompliance with medical treatment and regimen	0.70025822179575936
I42	I502	0.3099080763929748	0.33411144594361591	0.50383747178329574	Cardiomyopathy	Systolic (congestive) heart failure	0.3099080763929748
M628	M6282	0.70814158012148365	0.70971443643255883	0.50369458128078815	Other specified disorders of muscle	Rhabdomyolysis	0.70814158012148365
I69	I699	0.70526525755829994	0.70926404649878849	0.50305548765582986	Sequelae of cerebrovascular disease	Sequelae of unspecified cerebrovascular diseases	0.70526525755829994
K63	K635	0.70807286842738759	0.70920992900850577	0.50297872340425531	Other diseases of intestine	Polyp of colon	0.70807286842738759
C780	C79	0.33344774990314258	0.34084918738996872	0.5027932960893855	Secondary malignant neoplasm of lung	Secondary malignant neoplasm of other and unspecified sites	0.33344774990314258
K701	K703	0.26155507500062741	0.26608335499048091	0.5	Alcoholic hepatitis	Alcoholic cirrhosis of liver	0.26155507500062741
L974	L9740	0.70659155387298822	0.70710678118654624	0.5	Non-pressure chronic ulcer of heel and midfoot	Non-pressure chronic ulcer of unspecified heel and midfoot	0.70659155387298822
E1139	E1140	0.25296228770552481	0.26024605402320061	0.5	Type 2 diabetes mellitus with other diabetic ophthalmic complication	Type 2 diabetes mellitus with diabetic neuropathy, unspecified	0.25296228770552481
J69	J96	0.26191051997153819	0.28109378458504369	0.49877408056042027	Pneumonitis due to solids and liquids	Respiratory failure, not elsewhere classified	0.26191051997153819
J690	J96	0.26138640798669882	0.28054934388790959	0.49859451862262832	Pneumonitis due to inhalation of food and vomit	Respiratory failure, not elsewhere classified	0.26138640798669882
I27	I272	0.69972285503846376	0.705989178494694	0.49842072015161087	Other pulmonary heart diseases	Other secondary pulmonary hypertension	0.69972285503846376
N13	N133	0.7044622731964989	0.70594663802422253	0.49836065573770488	Obstructive and reflux uropathy	Other and unspecified hydronephrosis	0.7044622731964989
V85	V850	0.70471555984805834	0.70567972265591961	0.49798387096774188	Occupant of special construction vehicle injured in transport accident	Driver of special construction vehicle injured in traffic accident	0.70471555984805834
I503	N18	0.28245258103265691	0.3544752349715552	0.49709605361131792	Diastolic (congestive) heart failure	Chronic kidney disease (CKD)	0.28245258103265691
I110	I503	0.25997149369036698	0.28994605881899532	0.49693788276465439	Hypertensive heart disease with heart failure	Diastolic (congestive) heart failure	0.25997149369036698
I35	I359	0.70103474889304596	0.70448748506256742	0.49630261660978392	Nonrheumatic aortic valve disorders	Nonrheumatic aortic valve disorder, unspecified	0.70103474889304596
R31	R319	0.70236136142611882	0.70443340004172594	0.49622641509433962	Hematuria	Hematuria, unspecified	0.70236136142611882
E660	G473	0.2357629731718118	0.25774585862654309	0.4942372881355932	Obesity due to excess calories	Sleep apnea	0.2357629731718118
I851	K70	0.35756347489291979	0.36438809395790372	0.49422161794697478	Secondary esophageal varices	Alcoholic liver disease	0.35756347489291979
E6601	G473	0.23501172050391231	0.25693991872371819	0.49420190995907232	Morbid (severe) obesity due to excess calories	Sleep apnea	0.23501172050391231
R29	R2981	0.69971755033952621	0.70277635243540659	0.49389460154241638	Other symptoms and signs involving the nervous and musculoskeletal systems	Other symptoms and signs involving the nervous system	0.69971755033952621
I42	I428	0.69695463014238146	0.70133700113767905	0.49187358916478557	Cardiomyopathy	Other cardiomyopathies	0.69695463014238146
I48	Z790	0.44947434759062932	0.52948879065787513	0.49103942652329752	Atrial fibrillation and flutter	Long term (current) use of anticoagulants and antithrombotics/antiplatelets	0.44947434759062932
Z8552	Z905	0.50678052231565129	0.50921007975571986	0.49090909090909091	Personal history of malignant neoplasm of kidney	Acquired absence of kidney	0.50678052231565129
I07	I27	0.20654334662229701	0.21762047297764081	0.48999199359487589	Rheumatic tricuspid valve diseases	Other pulmonary heart diseases	0.20654334662229701
I27	I278	0.69360660277826114	0.69992328791825631	0.48989260897030962	Other pulmonary heart diseases	Other specified pulmonary heart diseases	0.69360660277826114
K86	K861	0.69792864398957521	0.69972672261305102	0.48961748633879781	Other diseases of pancreas	Other chronic pancreatitis	0.69792864398957521
K7291	R18	0.2104982357862106	0.21431896710081749	0.48951048951048948	Hepatic failure, unspecified with coma	Ascites	0.2104982357862106
C7800	C79	0.2806087463637883	0.28739736866349769	0.48930232558139541	Secondary malignant neoplasm of unspecified lung	Secondary malignant neoplasm of other and unspecified sites	0.2806087463637883
B962	B9629	0.69593303138181373	0.69894534132787689	0.4885245901639344	Escherichia coli [E. coli ] as the cause of diseases classified elsewhere	Other Escherichia coli [E. coli] as the cause of diseases classified elsewhere	0.69593303138181373
V43	V4364	0.69555416098282186	0.69819527033203466	0.48747663551401871	Car occupant injured in collision with car, pick-up truck or van	Car passenger injured in collision with van in traffic accident	0.69555416098282186
C34	C349	0.69573928272123786	0.69796617103401082	0.48715677590788309	Malignant neoplasm of bronchus and lung	Malignant neoplasm of unspecified part of bronchus or lung	0.69573928272123786
J981	J9811	0.69526636808961428	0.69717552955354201	0.48605371900826438	Pulmonary collapse	Atelectasis	0.69526636808961428
M62	M6282	0.69446472971771311	0.69613012892569825	0.48459715639810419	Other disorders of muscle	Rhabdomyolysis	0.69446472971771311
I8510	K70	0.33155663997905638	0.33824871528229927	0.48374905517762662	Secondary esophageal varices without bleeding	Alcoholic liver disease	0.33155663997905638
T45	T451	0.69302342687777785	0.69518334995852538	0.48327989005955108	Poisoning by, adverse effect of and underdosing of primarily systemic and hematological agents, not elsewhere classified	Poisoning by, adverse effect of and underdosing of antineoplastic and immunosuppressive drugs	0.69302342687777785
I47	I471	0.69037229276657697	0.69465820607449424	0.48255002326663571	Paroxysmal tachycardia	Supraventricular tachycardia	0.69037229276657697
K7291	R188	0.22324421698546659	0.22678644150845809	0.4825174825174825	Hepatic failure, unspecified with coma	Other ascites	0.22324421698546659
R04	R040	0.69299851436897664	0.69438341782892443	0.48216833095577738	Hemorrhage from respiratory passages	Epistaxis	0.69299851436897664
K7290	K766	0.27931263795205519	0.28361522836085251	0.48164464023494857	Hepatic failure, unspecified without coma	Portal hypertension	0.27931263795205519
I851	K703	0.38100830081535447	0.38710759406149892	0.48130523453433038	Secondary esophageal varices	Alcoholic cirrhosis of liver	0.38100830081535447
F43	F4310	0.69085142778992747	0.69360990947205103	0.48109470651782499	Reaction to severe stress, and adjustment disorders	Post-traumatic stress disorder, unspecified	0.69085142778992747
Z867	Z8673	0.67463409568675514	0.69325830873541594	0.48060708263069141	Personal history of diseases of the circulatory system	Personal history of transient ischemic attack (TIA), and cerebral infarction without residual deficits	0.67463409568675514
I078	I2789	0.26132773235687068	0.26723423934110818	0.47986191024165709	Other rheumatic tricuspid valve diseases	Other specified pulmonary heart diseases	0.26132773235687068
I078	I278	0.24769902163743909	0.25398336335727317	0.47986191024165709	Other rheumatic tricuspid valve diseases	Other specified pulmonary heart diseases	0.24769902163743909
D47	D472	0.69067096478790613	0.69213730867079537	0.47905405405405399	Other neoplasms of uncertain behavior of lymphoid, hematopoietic and related tissue	Monoclonal gammopathy	0.69067096478790613
C795	C7952	0.68979690935030813	0.69145092314941414	0.47810437912417508	Secondary malignant neoplasm of bone and bone marrow	Secondary malignant neoplasm of bone marrow	0.68979690935030813
W18	W1830	0.6859909069545107	0.69087967097756287	0.47731471977006767	Other slipping, tripping and stumbling and falls	Fall on same level, unspecified	0.6859909069545107
I252	I50	0.22168811275833719	0.29418263152778801	0.47718526663001648	Old myocardial infarction	Heart failure	0.22168811275833719
B96	B962	0.68398499038909644	0.69044295371529618	0.47671147233510469	Other bacterial agents as the cause of diseases classified elsewhere	Escherichia coli [E. coli ] as the cause of diseases classified elsewhere	0.68398499038909644
C77	C78	0.30582438128775807	0.31355675993473991	0.47636103151862458	Secondary and unspecified malignant neoplasm of lymph nodes	Secondary malignant neoplasm of respiratory and digestive organs	0.30582438128775807
D63	I12	0.25108824592918189	0.29512761971019053	0.47455197132616489	Anemia in chronic diseases classified elsewhere	Hypertensive chronic kidney disease	0.25108824592918189
E660	G4733	0.23746430239442659	0.25862189952808567	0.47355932203389828	Obesity due to excess calories	Obstructive sleep apnea (adult) (pediatric)	0.23746430239442659
E6601	G4733	0.23663527798987791	0.25774329853005917	0.47339699863574353	Morbid (severe) obesity due to excess calories	Obstructive sleep apnea (adult) (pediatric)	0.23663527798987791
Y920	Y9200	0.67996689349696371	0.68754987878181961	0.47272483581289371	Non-institutional (private) residence as the place of occurrence of the external cause	Unspecified non-institutional (private) residence as the place of occurrence of the external cause	0.67996689349696371
I48	I50	0.37450942604019138	0.47276907758428238	0.47259630441590977	Atrial fibrillation and flutter	Heart failure	0.37450942604019138
I5022	I509	0.22275549565202371	0.25435759706426891	0.47250939849624057	Chronic systolic (congestive) heart failure	Heart failure, unspecified	0.22275549565202371
I85	K70	0.36622411110077863	0.37351760771331199	0.47250147841513901	Esophageal varices	Alcoholic liver disease	0.36622411110077863
I8510	K703	0.35433463095860063	0.36033368665285059	0.47241118669690102	Secondary esophageal varices without bleeding	Alcoholic cirrhosis of liver	0.35433463095860063
C25	C78	0.24255939451456229	0.24912840221794391	0.47163515016685198	Malignant neoplasm of pancreas	Secondary malignant neoplasm of respiratory and digestive organs	0.24255939451456229
I634	R47	0.29972095521173753	0.30697670154508361	0.47086247086247079	Cerebral infarction due to embolism of cerebral arteries	Speech disturbances, not elsewhere classified	0.29972095521173753
I11	I503	0.25081348194751751	0.28230045008675758	0.47024793388429748	Hypertensive heart disease	Diastolic (congestive) heart failure	0.25081348194751751
J84	J848	0.68438430366870762	0.68574227576616575	0.47024246877296111	Other interstitial pulmonary diseases	Other specified interstitial pulmonary diseases	0.68438430366870762
E785	Z79	0.27216372103973968	0.45334626125198341	0.46945783680523973	Hyperlipidemia, unspecified	Long term (current) drug therapy	0.27216372103973968
M480	M4800	0.68258713529229764	0.68510694018587437	0.46937151949085121	Spinal stenosis	Spinal stenosis, site unspecified	0.68258713529229764
Z855	Z8552	0.68225303196650144	0.68425309897375419	0.46820230345518282	Personal history of malignant neoplasm of urinary tract	Personal history of malignant neoplasm of kidney	0.68225303196650144
I50	I503	0.65229597584071497	0.68387390751644261	0.46768352138180808	Heart failure	Diastolic (congestive) heart failure	0.65229597584071497
M79	M796	0.67639286394491249	0.68348075186794899	0.46714593817397548	Other and unspecified soft tissue disorders, not elsewhere classified	Pain in limb, hand, foot, fingers and toes	0.67639286394491249
K651	T81	0.20611895778927539	0.20865820448297989	0.46689895470383269	Peritoneal abscess	Complications of procedures, not elsewhere classified	0.20611895778927539
I50	N18	0.39587325662206918	0.48679355550613429	0.4668477503830617	Heart failure	Chronic kidney disease (CKD)	0.39587325662206918
R47	R470	0.68006712251276524	0.6831139362756008	0.46664464993394977	Speech disturbances, not elsewhere classified	Dysphasia and aphasia	0.68006712251276524
C77	C79	0.30400185392093271	0.31165343859693029	0.46561604584527222	Secondary and unspecified malignant neoplasm of lymph nodes	Secondary malignant neoplasm of other and unspecified sites	0.30400185392093271
N13	N1330	0.6808015008261934	0.68232966408606499	0.46557377049180332	Obstructive and reflux uropathy	Unspecified hydronephrosis	0.6808015008261934
E102	E1040	0.51214963572827765	0.51424467803434082	0.46506300114547539	Type 1 diabetes mellitus with kidney complications	Type 1 diabetes mellitus with diabetic neuropathy, unspecified	0.51214963572827765
Z861	Z8619	0.68032238179835136	0.6818362429877568	0.46490066225165561	Personal history of infectious and parasitic diseases	Personal history of other infectious and parasitic diseases	0.68032238179835136
E835	E8351	0.67967236621528482	0.6817082927097825	0.46472619634928458	Disorders of calcium metabolism	Hypocalcemia	0.67967236621528482
I826	I8261	0.68097948673630726	0.68152833713422156	0.46448087431693991	Acute embolism and thrombosis of veins of upper extremity	Acute embolism and thrombosis of superficial veins of upper extremity	0.68097948673630726
I129	N17	0.283756599428648	0.35123427545041658	0.46432880844645552	Hypertensive chronic kidney disease with stage 1 through stage 4 chronic kidney disease, or unspecified chronic kidney disease	Acute kidney failure	0.283756599428648
I45	I451	0.67887940264861135	0.68130917696518667	0.46418219461697718	Other conduction disorders	Other and unspecified right bundle-branch block	0.67887940264861135
I4891	Z790	0.35391340862825071	0.43584237826439598	0.46396148555708389	Unspecified atrial fibrillation	Long term (current) use of anticoagulants and antithrombotics/antiplatelets	0.35391340862825071
E877	E8770	0.67904424932136165	0.68070224187650186	0.46335554209569962	Fluid overload	Fluid overload, unspecified	0.67904424932136165
I502	N18	0.21873583205706679	0.28587226298435853	0.46287472702005161	Systolic (congestive) heart failure	Chronic kidney disease (CKD)	0.21873583205706679
M255	M2551	0.67555741561728899	0.67997651337567533	0.46236805874254239	Pain in joint	Pain in shoulder	0.67555741561728899
I8510	K74	0.29586149581738602	0.30332234170204198	0.46182917611489038	Secondary esophageal varices without bleeding	Fibrosis and cirrhosis of liver	0.29586149581738602
J84	J8489	0.67791551901058389	0.67928302090031933	0.46142542248346802	Other interstitial pulmonary diseases	Other specified interstitial pulmonary diseases	0.67791551901058389
I95	I959	0.66817573693952315	0.67910861645038911	0.46118851293716229	Hypotension	Hypotension, unspecified	0.66817573693952315
I45	I4510	0.67613196249978824	0.67856870436415506	0.46045548654244312	Other conduction disorders	Unspecified right bundle-branch block	0.67613196249978824
K3189	K70	0.27971337585392569	0.28603754045069218	0.46028708133971291	Other diseases of stomach and duodenum	Alcoholic liver disease	0.27971337585392569
I85	K703	0.39025384526773038	0.39674600560041168	0.4600827912477824	Esophageal varices	Alcoholic cirrhosis of liver	0.39025384526773038
I489	Z790	0.3615786185633682	0.44514163853927829	0.45949558094416898	Unspecified atrial fibrillation and atrial flutter	Long term (current) use of anticoagulants and antithrombotics/antiplatelets	0.3615786185633682
Z86	Z8671	0.65478080123951876	0.67660473368469853	0.45779396564453412	Personal history of certain other diseases	Personal history of venous thrombosis and embolism	0.65478080123951876
Z684	Z6841	0.67299161419143261	0.67655630751116091	0.45772843723313411	Body mass index (BMI) 40 or greater, adult	Body mass index (BMI) 40.0-44.9, adult	0.67299161419143261
I85	K74	0.33173392740013108	0.33986955970275767	0.45771732702542872	Esophageal varices	Fibrosis and cirrhosis of liver	0.33173392740013108
D47	D473	0.67434492529300138	0.67583781838304646	0.45675675675675681	Other neoplasms of uncertain behavior of lymphoid, hematopoietic and related tissue	Essential (hemorrhagic) thrombocythemia	0.67434492529300138
R47	R4701	0.67177238476655365	0.67484525355695535	0.45541611624834882	Speech disturbances, not elsewhere classified	Aphasia	0.67177238476655365
E875	N179	0.21644786479157091	0.26639483523526908	0.45495306151043863	Hyperkalemia	Acute kidney failure, unspecified	0.21644786479157091
K703	K76	0.30938862876829182	0.32120758657365461	0.45470536499560249	Alcoholic cirrhosis of liver	Other diseases of liver	0.30938862876829182
N17	N18	0.3361333917507896	0.42583525704928549	0.45460429792008278	Acute kidney failure	Chronic kidney disease (CKD)	0.3361333917507896
F0150	I67	0.26938577173204908	0.27410122234342149	0.45454545454545447	Vascular dementia, unspecified severity, without behavioral disturbance, psychotic disturbance, mood disturbance, and anxiety	Other cerebrovascular diseases	0.26938577173204908
I851	K74	0.30621086609895248	0.31402383244673032	0.45343303874915031	Secondary esophageal varices	Fibrosis and cirrhosis of liver	0.30621086609895248
F10	F102	0.66193669594694982	0.67332210231998413	0.45336265347260402	Alcohol related disorders	Alcohol dependence	0.66193669594694982
E1140	E13	0.51035533544146461	0.51893967042239197	0.45331894225580138	Type 2 diabetes mellitus with diabetic neuropathy, unspecified	Other specified diabetes mellitus	0.51035533544146461
Z988	Z9889	0.67034367124342498	0.67314980137043257	0.45313065508505251	Other specified postprocedural states	Other specified postprocedural states	0.67034367124342498
J96	N17	0.2229231005955874	0.28206221422364208	0.45288686171987991	Respiratory failure, not elsewhere classified	Acute kidney failure	0.2229231005955874
K66	K660	0.67233495314852287	0.67276045890873171	0.45260663507109011	Other disorders of peritoneum	Peritoneal adhesions (postprocedural) (postinfection)	0.67233495314852287
K729	K766	0.32926419662408107	0.33447317704425938	0.45209302325581402	Hepatic failure, unspecified	Portal hypertension	0.32926419662408107
N179	N18	0.31364921773467852	0.40132716868996021	0.45205611068408919	Acute kidney failure, unspecified	Chronic kidney disease (CKD)	0.31364921773467852
Z94	Z940	0.67019453930842299	0.67199447659677625	0.45157657657657663	Transplanted organ and tissue status	Kidney transplant status	0.67019453930842299
F015	I67	0.28941097088416651	0.2944258403344196	0.4514285714285714	Vascular dementia	Other cerebrovascular diseases	0.28941097088416651
F01	I67	0.28941097088416651	0.2944258403344196	0.4514285714285714	Vascular dementia	Other cerebrovascular diseases	0.28941097088416651
I5023	I509	0.20626853827455241	0.23801724260281651	0.45048780487804879	Acute on chronic systolic (congestive) heart failure	Heart failure, unspecified	0.20626853827455241
K83	K831	0.66962048995338552	0.67110092719592662	0.45037645448323071	Other diseases of biliary tract	Obstruction of bile duct	0.66962048995338552
I502	I509	0.32805627630406792	0.37233580381323328	0.44957315862616642	Systolic (congestive) heart failure	Heart failure, unspecified	0.32805627630406792
L031	L0311	0.66817165618560259	0.67023208321065764	0.44921104536489148	Cellulitis and acute lymphangitis of other parts of limb	Cellulitis of other parts of limb	0.66817165618560259
I503	I5032	0.65590062724501064	0.67007073342188495	0.44899478778853308	Diastolic (congestive) heart failure	Chronic diastolic (congestive) heart failure	0.65590062724501064
Z95	Z951	0.65039713767262541	0.66954703260877013	0.44829322887520978	Presence of cardiac and vascular implants and grafts	Presence of aortocoronary bypass graft	0.65039713767262541
K72	K76	0.25257157745537251	0.26298668214954218	0.44705136334812928	Hepatic failure, not elsewhere classified	Other diseases of liver	0.25257157745537251
E1139	E13	0.25937760717540709	0.26587129751504418	0.44621513944223112	Type 2 diabetes mellitus with other diabetic ophthalmic complication	Other specified diabetes mellitus	0.25937760717540709
C787	C79	0.31385413225484271	0.32209131274209579	0.44587945879458801	Secondary malignant neoplasm of liver and intrahepatic bile duct	Secondary malignant neoplasm of other and unspecified sites	0.31385413225484271
E11	E785	0.25961341644278729	0.43221986179356009	0.4457181552153619	Type 2 diabetes mellitus	Hyperlipidemia, unspecified	0.25961341644278729
J96	J960	0.6581255361822429	0.66749123923497666	0.44554455445544561	Respiratory failure, not elsewhere classified	Acute respiratory failure	0.6581255361822429
E1140	E1342	0.53383137246200074	0.54143214339366497	0.44549379384781429	Type 2 diabetes mellitus with diabetic neuropathy, unspecified	Other specified diabetes mellitus with diabetic polyneuropathy	0.53383137246200074
E1140	E134	0.53327386965221024	0.54089345840963554	0.44549379384781429	Type 2 diabetes mellitus with diabetic neuropathy, unspecified	Other specified diabetes mellitus with neurological complications	0.53327386965221024
V153	Z92	0.33228421953914888	0.34041381789545733	0.44521337946943479	Person boarding or alighting a pedal cycle injured in collision with railway train or railway vehicle	Personal history of medical treatment	0.33228421953914888
V153	Z922	0.38593149936755589	0.39250298925132432	0.44521337946943479	Person boarding or alighting a pedal cycle injured in collision with railway train or railway vehicle	Personal history of drug therapy	0.38593149936755589
R298	R2989	0.66408472543312336	0.6666666666666704	0.44444444444444442	Other symptoms and signs involving the nervous and musculoskeletal systems	Other symptoms and signs involving the musculoskeletal system	0.66408472543312336
I5032	I509	0.24740480177087831	0.28478006874494333	0.44444444444444442	Chronic diastolic (congestive) heart failure	Heart failure, unspecified	0.24740480177087831
C78	C780	0.66336986321892566	0.66666666666666963	0.44444444444444442	Secondary malignant neoplasm of respiratory and digestive organs	Secondary malignant neoplasm of lung	0.66336986321892566
I4891	I50	0.29068171224855072	0.38731864836609431	0.44442916093535068	Unspecified atrial fibrillation	Heart failure	0.29068171224855072
E1139	E1342	0.27497154935303503	0.28100734497498608	0.44422310756972111	Type 2 diabetes mellitus with other diabetic ophthalmic complication	Other specified diabetes mellitus with diabetic polyneuropathy	0.27497154935303503
E1139	E134	0.27468433352118632	0.28072776342633399	0.44422310756972111	Type 2 diabetes mellitus with other diabetic ophthalmic complication	Other specified diabetes mellitus with neurological complications	0.27468433352118632
V153	Z9221	0.3859886760433992	0.39254326234887998	0.44405997693194932	Person boarding or alighting a pedal cycle injured in collision with railway train or railway vehicle	Personal history of antineoplastic chemotherapy	0.3859886760433992
C34	C3490	0.66384547240249048	0.6661497848625747	0.44375553587245348	Malignant neoplasm of bronchus and lung	Malignant neoplasm of unspecified part of unspecified bronchus or lung	0.66384547240249048
I8510	K746	0.29417690865248108	0.30145333032443461	0.4436885865457294	Secondary esophageal varices without bleeding	Other and unspecified cirrhosis of liver	0.29417690865248108
I489	I50	0.2998681681767929	0.39839918266173802	0.44328519077387368	Unspecified atrial fibrillation and atrial flutter	Heart failure	0.2998681681767929
E78	Z79	0.28365066509681658	0.48555203826855609	0.44320169626292077	Disorders of lipoprotein metabolism and other lipidemias	Long term (current) drug therapy	0.28365066509681658
S06	S065	0.66292920094480912	0.66544900963802034	0.44282238442822391	Intracranial injury	Traumatic subdural hemorrhage	0.66292920094480912
I27	I2789	0.65866456276015672	0.66521741823153324	0.44251421351863551	Other pulmonary heart diseases	Other specified pulmonary heart diseases	0.65866456276015672
K92	K921	0.66110397978359081	0.6647308055500647	0.44186704384724179	Other diseases of digestive system	Melena	0.66110397978359081
K3189	K703	0.29328587967069408	0.29905257756298781	0.44114832535885168	Other diseases of stomach and duodenum	Alcoholic cirrhosis of liver	0.29328587967069408
I69	I693	0.65984697931583025	0.66405419845774682	0.44096797848936692	Sequelae of cerebrovascular disease	Sequelae of cerebral infarction	0.65984697931583025
E834	E876	0.2492586527145921	0.26090795150951712	0.43997734994337478	Disorders of magnesium metabolism	Hypokalemia	0.2492586527145921
K31	K3184	0.65927574127159982	0.663000404542744	0.43956953642384111	Other diseases of stomach and duodenum	Gastroparesis	0.65927574127159982
Z91	Z918	0.65152168605534644	0.66198294483410747	0.43822141925122948	Personal risk factors, not elsewhere classified	Other specified personal risk factors, not elsewhere classified	0.65152168605534644
I85	K746	0.32865351295077311	0.3365955043594121	0.43820224719101131	Esophageal varices	Other and unspecified cirrhosis of liver	0.32865351295077311
I130	N189	0.25863619357822742	0.28430140523348629	0.43817583450869768	Hypertensive heart and chronic kidney disease with heart failure and stage 1 through stage 4 chronic kidney disease, or unspecified chronic kidney disease	Chronic kidney disease, unspecified	0.25863619357822742
I702	I7020	0.66073148783088775	0.66189394894410192	0.43810359964881468	Atherosclerosis of native arteries of the extremities	Unspecified atherosclerosis of native arteries of extremities	0.66073148783088775
R73	R7309	0.65961457305401294	0.66135449701586613	0.43738977072310398	Elevated blood glucose level	Other abnormal glucose	0.65961457305401294
I509	N18	0.24600061779344609	0.32591804429966148	0.43705317627834139	Heart failure, unspecified	Chronic kidney disease (CKD)	0.24600061779344609
I258	I2581	0.65944302360067653	0.66085682457592432	0.43673174258857561	Other forms of chronic ischemic heart disease	Atherosclerosis of other coronary vessels without angina pectoris	0.65944302360067653
E835	E8352	0.65868499579556805	0.66076154655893127	0.43660582141095222	Disorders of calcium metabolism	Hypercalcemia	0.65868499579556805
R00	R001	0.64562401402811609	0.66071334834510509	0.43654212868140407	Abnormalities of heart beat	Bradycardia, unspecified	0.64562401402811609
K56	K566	0.65823839051952537	0.66032084780600919	0.4360236220472441	Paralytic ileus and intestinal obstruction without hernia	Other and unspecified intestinal obstruction	0.65823839051952537
F0150	I672	0.44074327947930669	0.44299366741502277	0.43582887700534761	Vascular dementia, unspecified severity, without behavioral disturbance, psychotic disturbance, mood disturbance, and anxiety	Cerebral atherosclerosis	0.44074327947930669
J44	Z87	0.20379050653116351	0.29626133416972389	0.4354565761862858	Other chronic obstructive pulmonary disease	Personal history of other diseases and conditions	0.20379050653116351
I851	K746	0.30407891069503362	0.31169909733923629	0.43507817811012922	Secondary esophageal varices	Other and unspecified cirrhosis of liver	0.30407891069503362
Z91	Z9181	0.64845764122241245	0.65894352131868383	0.43420656428786508	Personal risk factors, not elsewhere classified	History of falling	0.64845764122241245
D709	R508	0.37189785090637251	0.37417771255578153	0.43402777777777779	Neutropenia, unspecified	Other specified fever	0.37189785090637251
G81	R29	0.30975430786028529	0.31817705375825051	0.43395098625224149	Hemiplegia and hemiparesis	Other symptoms and signs involving the nervous and musculoskeletal systems	0.30975430786028529
C78	C79	0.43135832198619972	0.44121033701035051	0.43389199255121041	Secondary malignant neoplasm of respiratory and digestive organs	Secondary malignant neoplasm of other and unspecified sites	0.43135832198619972
M25	M2551	0.65353947329976225	0.65835138288200901	0.43342654334265429	Other joint disorder, not elsewhere classified	Pain in shoulder	0.65353947329976225
E83	E833	0.65229479521741462	0.65797514128552692	0.43293128654970758	Disorders of mineral metabolism	Disorders of phosphorus metabolism and phosphatases	0.65229479521741462
E83	E8339	0.65229479521741462	0.65797514128552692	0.43293128654970758	Disorders of mineral metabolism	Other disorders of phosphorus metabolism	0.65229479521741462
I63	I634	0.6548866217943724	0.65794837531620154	0.43289606458123109	Cerebral infarction	Cerebral infarction due to embolism of cerebral arteries	0.6548866217943724
I44	I447	0.65411744692108764	0.65781391845423254	0.43271915131211608	Atrioventricular and left bundle-branch block	Left bundle-branch block, unspecified	0.65411744692108764
D709	R5081	0.43316808005943358	0.43494262595595468	0.43229166666666669	Neutropenia, unspecified	Fever presenting with conditions classified elsewhere	0.43316808005943358
G931	I46	0.250711531683943	0.25335683855729102	0.43216080402010049	Anoxic brain damage, not elsewhere classified	Cardiac arrest	0.250711531683943
F10	F1010	0.64581114873891832	0.65734736061033805	0.43210555250137439	Alcohol related disorders	Alcohol abuse, uncomplicated	0.64581114873891832
R060	R0600	0.65037037628276995	0.65719738050798671	0.43190839694656491	Dyspnea	Dyspnea, unspecified	0.65037037628276995
K72	K7290	0.65552176465396883	0.65713970625128293	0.4318325935320228	Hepatic failure, not elsewhere classified	Hepatic failure, unspecified without coma	0.65552176465396883
G819	R29	0.29504455720376732	0.30324812647903721	0.431640625	Hemiplegia, unspecified	Other symptoms and signs involving the nervous and musculoskeletal systems	0.29504455720376732
I078	I34	0.20203068714850919	0.2093017858574219	0.43153049482163408	Other rheumatic tricuspid valve diseases	Nonrheumatic mitral valve disorders	0.20203068714850919
I078	I348	0.27936164389307611	0.28437920460724597	0.43153049482163408	Other rheumatic tricuspid valve diseases	Other nonrheumatic mitral valve disorders	0.27936164389307611
T88	T888	0.65647443621303825	0.6568322247184375	0.43142857142857138	Other complications of surgical and medical care, not elsewhere classified	Other specified complications of surgical and medical care, not elsewhere classified	0.65647443621303825
K76	K766	0.65177266218451158	0.65649470473473193	0.43098529734474428	Other diseases of liver	Portal hypertension	0.65177266218451158
R47	R471	0.65336632448248988	0.65648879878687039	0.4309775429326288	Speech disturbances, not elsewhere classified	Dysarthria and anarthria	0.65336632448248988
K91	K9189	0.65532150825808722	0.65619222434750002	0.43058823529411772	Intraoperative and postprocedural complications and disorders of digestive system, not elsewhere classified	Other postprocedural complications and disorders of digestive system	0.65532150825808722
E10	E106	0.6523293038849024	0.65586416463678299	0.43015780245470492	Type 1 diabetes mellitus	Type 1 diabetes mellitus with other specified complications	0.6523293038849024
F01	I672	0.47010789053673502	0.47240505408212502	0.42971428571428572	Vascular dementia	Cerebral atherosclerosis	0.47010789053673502
F015	I672	0.47010789053673502	0.47240505408212502	0.42971428571428572	Vascular dementia	Cerebral atherosclerosis	0.47010789053673502
I503	I509	0.36070071903796319	0.40977057975105369	0.428518242740134	Diastolic (congestive) heart failure	Heart failure, unspecified	0.36070071903796319
I2510	I50	0.3410533247237873	0.44963719241846878	0.42817444026904983	Atherosclerotic heart disease of native coronary artery without angina pectoris	Heart failure	0.3410533247237873
E104	K31	0.21951372868237401	0.22725742595442169	0.4273170731707317	Type 1 diabetes mellitus with neurological complications	Other diseases of stomach and duodenum	0.21951372868237401
I252	Z95	0.27942902951264148	0.33375274934055987	0.42706615356422939	Old myocardial infarction	Presence of cardiac and vascular implants and grafts	0.27942902951264148
I25	I50	0.36677376462852401	0.47747795481055899	0.42700384336879632	Chronic ischemic heart disease	Heart failure	0.36677376462852401
Z450	Z4502	0.65233097079236335	0.65344246953970708	0.42698706099815159	Encounter for adjustment and management of cardiac device	Encounter for adjustment and management of automatic implantable cardiac defibrillator	0.65233097079236335
D631	Z99	0.30472829803947732	0.32478679871170479	0.42678746327130263	Anemia in chronic kidney disease	Dependence on enabling machines and devices, not elsewhere classified	0.30472829803947732
E872	N179	0.21735892705341101	0.27267990553654148	0.42579360431064778	Acidosis	Acute kidney failure, unspecified	0.21735892705341101
I251	I50	0.35128221492255518	0.46145293784575842	0.42578866223908918	Atherosclerotic heart disease of native coronary artery	Heart failure	0.35128221492255518
L97	L975	0.65009710496096507	0.6523128883312499	0.42551210428305403	Non-pressure chronic ulcer of lower limb, not elsewhere classified	Non-pressure chronic ulcer of other part of foot	0.65009710496096507
R10	R101	0.63812787482900857	0.65170462975473165	0.42471892444374559	Abdominal and pelvic pain	Pain localized to upper abdomen	0.63812787482900857
H54	H548	0.64976271715799916	0.6516225697383865	0.42461197339246121	Blindness and low vision	Legal blindness, as defined in USA	0.64976271715799916
E104	K318	0.23815001397378341	0.2451813409904989	0.42439024390243901	Type 1 diabetes mellitus with neurological complications	Other specified diseases of stomach and duodenum	0.23815001397378341
E104	K3184	0.33584006669859168	0.34042342462530778	0.42439024390243901	Type 1 diabetes mellitus with neurological complications	Gastroparesis	0.33584006669859168
T814	Y838	0.24839042496094119	0.25330358532953862	0.42323097463284381	Infection following a procedure	Other surgical procedures as the cause of abnormal reaction of the patient, or of later complication, without mention of misadventure at the time of the procedure	0.24839042496094119
I5033	I509	0.22296412490529	0.25989855226441128	0.42305610680137112	Acute on chronic diastolic (congestive) heart failure	Heart failure, unspecified	0.22296412490529
I502	I5022	0.63930585959092168	0.64997976480773989	0.42247369465951962	Systolic (congestive) heart failure	Chronic systolic (congestive) heart failure	0.63930585959092168
V15	Z922	0.37575600582125979	0.38264100618203689	0.42202835332606331	Pedal cycle rider injured in collision with railway train or railway vehicle	Personal history of drug therapy	0.37575600582125979
V15	Z92	0.32335171104465588	0.33186062110314779	0.42202835332606331	Pedal cycle rider injured in collision with railway train or railway vehicle	Personal history of medical treatment	0.32335171104465588
K651	T814	0.25917670542792282	0.26097776834512249	0.42160278745644603	Peritoneal abscess	Infection following a procedure	0.25917670542792282
A415	R6521	0.27273800996744513	0.28104363126765142	0.42112578179291182	Sepsis due to other Gram-negative organisms	Severe sepsis with septic shock	0.27273800996744513
M48	M4800	0.64592328713771652	0.64882780772816562	0.42097752408134143	Other spondylopathies	Spinal stenosis, site unspecified	0.64592328713771652
V15	Z9221	0.37581594650925831	0.38268283579269902	0.42093784078516899	Pedal cycle rider injured in collision with railway train or railway vehicle	Personal history of antineoplastic chemotherapy	0.37581594650925831
Z86	Z8673	0.62643586169945309	0.64871399470507607	0.42082984692621939	Personal history of certain other diseases	Personal history of transient ischemic attack (TIA), and cerebral infarction without residual deficits	0.62643586169945309
R91	R918	0.64552396930013978	0.64868613585723867	0.42079370285339462	Abnormal findings on diagnostic imaging of lung	Other nonspecific abnormal finding of lung field	0.64552396930013978
A4151	R6521	0.20680643530575951	0.21347051714658699	0.42067307692307693	Sepsis due to Escherichia coli [E. coli]	Severe sepsis with septic shock	0.20680643530575951
E785	I25	0.31741781783329798	0.46528420473876758	0.42044937687619388	Hyperlipidemia, unspecified	Chronic ischemic heart disease	0.31741781783329798
I129	N179	0.26965719837924201	0.33532254743143219	0.42013574660633479	Hypertensive chronic kidney disease with stage 1 through stage 4 chronic kidney disease, or unspecified chronic kidney disease	Acute kidney failure, unspecified	0.26965719837924201
A415	R6520	0.2862430339769616	0.29405228509025699	0.41973592772758861	Sepsis due to other Gram-negative organisms	Severe sepsis without septic shock	0.2862430339769616
A41	R6521	0.61555495817919814	0.62433318503319468	0.4191073919107392	Other sepsis	Severe sepsis with septic shock	0.61555495817919814
T50	Y922	0.2198480447081215	0.23054375533741231	0.41866849691146191	Poisoning by, adverse effect of and underdosing of diuretics and other and unspecified drugs, medicaments and biological substances	School, other institution and public administrative area as the place of occurrence of the external cause	0.2198480447081215
K22	K227	0.6439353946516384	0.64678739908443528	0.41833393961440518	Other diseases of esophagus	Barrett's esophagus	0.6439353946516384
T50	Y9223	0.22311250420080889	0.23361139903570491	0.41729581331503091	Poisoning by, adverse effect of and underdosing of diuretics and other and unspecified drugs, medicaments and biological substances	Hospital as the place of occurrence of the external cause	0.22311250420080889
I634	R29	0.26052023799598401	0.26832752083833572	0.41724941724941728	Cerebral infarction due to embolism of cerebral arteries	Other symptoms and signs involving the nervous and musculoskeletal systems	0.26052023799598401
I6340	R47	0.20497894025062149	0.21123047001110479	0.41698841698841699	Cerebral infarction due to embolism of unspecified cerebral artery	Speech disturbances, not elsewhere classified	0.20497894025062149
D631	I120	0.36987530761552118	0.38506883780279422	0.41650342801175322	Anemia in chronic kidney disease	Hypertensive chronic kidney disease with stage 5 chronic kidney disease or end stage renal disease	0.36987530761552118
J81	J810	0.64348519609097043	0.64494996083215594	0.41596045197740111	Pulmonary edema	Acute pulmonary edema	0.64348519609097043
A4151	R6520	0.2152072748915739	0.2215299516248099	0.41586538461538458	Sepsis due to Escherichia coli [E. coli]	Severe sepsis without septic shock	0.2152072748915739
K22	K2270	0.64139481470274762	0.64425152062383173	0.41506002182611862	Other diseases of esophagus	Barrett's esophagus without dysplasia	0.64139481470274762
J44	Z878	0.20504758581833049	0.29396625283669581	0.41420158397075751	Other chronic obstructive pulmonary disease	Personal history of other specified conditions	0.20504758581833049
E86	N17	0.21785382369783801	0.28463434549584993	0.41336002912267927	Volume depletion	Acute kidney failure	0.21785382369783801
E87	N17	0.36138313378692632	0.44924494132652792	0.41283434152029741	Other disorders of fluid, electrolyte and acid-base balance	Acute kidney failure	0.36138313378692632
I503	I5033	0.62799274852866949	0.64244275076609991	0.41273268801191371	Diastolic (congestive) heart failure	Acute on chronic diastolic (congestive) heart failure	0.62799274852866949
G8929	M54	0.32500795044703451	0.35674363970858758	0.41139578329330129	Other chronic pain	Dorsalgia	0.32500795044703451
I63	R47	0.39773435040937138	0.4076158537240433	0.41136898755465862	Cerebral infarction	Speech disturbances, not elsewhere classified	0.39773435040937138
E103	E106	0.29767171948719051	0.30173598099331722	0.41109709962168978	Type 1 diabetes mellitus with ophthalmic complications	Type 1 diabetes mellitus with other specified complications	0.29767171948719051
C34	C79	0.33996830010056339	0.3494773555884978	0.41054030115146151	Malignant neoplasm of bronchus and lung	Secondary malignant neoplasm of other and unspecified sites	0.33996830010056339
F1022	F1023	0.29957151591071179	0.30477298986934043	0.41050583657587553	Alcohol dependence with intoxication	Alcohol dependence with withdrawal	0.29957151591071179
L03	L0312	0.63775869847839928	0.64059349777386643	0.41036002939015431	Cellulitis and acute lymphangitis	Acute lymphangitis of other parts of limb	0.63775869847839928
T45	T455	0.63803159949303678	0.64030169251993041	0.40998625744388462	Poisoning by, adverse effect of and underdosing of primarily systemic and hematological agents, not elsewhere classified	Poisoning by, adverse effect of and underdosing of anticoagulants and antithrombotic drugs	0.63803159949303678
Z45	Z4502	0.63909572003649284	0.64026392073797056	0.40993788819875782	Encounter for adjustment and management of implanted device	Encounter for adjustment and management of automatic implantable cardiac defibrillator	0.63909572003649284
I27	I503	0.24421905792629939	0.28140311642172522	0.4098231206569804	Other pulmonary heart diseases	Diastolic (congestive) heart failure	0.24421905792629939
K70	K76	0.30204101426971031	0.31524209894048227	0.40909090909090912	Alcoholic liver disease	Other diseases of liver	0.30204101426971031
J44	Z8789	0.20783593838845521	0.29512391163699769	0.40905706356190352	Other chronic obstructive pulmonary disease	Personal history of other specified conditions	0.20783593838845521
K56	K567	0.63699875133581374	0.63911232731745382	0.40846456692913391	Paralytic ileus and intestinal obstruction without hernia	Ileus, unspecified	0.63699875133581374
G892	M54	0.32473357154884191	0.35674668882735211	0.40822493759032979	Chronic pain, not elsewhere classified	Dorsalgia	0.32473357154884191
N401	R338	0.50080528217325559	0.50495663616192465	0.40809968847352018	Benign prostatic hyperplasia with lower urinary tract symptoms	Other retention of urine	0.50080528217325559
D631	Z992	0.3676026468930535	0.38262475520236322	0.40744368266405478	Anemia in chronic kidney disease	Dependence on renal dialysis	0.3676026468930535
I502	I5023	0.62720603068815806	0.63795633602823831	0.4069882866785785	Systolic (congestive) heart failure	Acute on chronic systolic (congestive) heart failure	0.62720603068815806
F172	F1721	0.62243930526135427	0.6373933770661504	0.40627031712779021	Nicotine dependence	Nicotine dependence, cigarettes	0.62243930526135427
F17	F1721	0.62243930526135427	0.6373933770661504	0.40627031712779021	Nicotine dependence	Nicotine dependence, cigarettes	0.62243930526135427
J96	J969	0.62757066476572843	0.63713467497806053	0.40594059405940602	Respiratory failure, not elsewhere classified	Respiratory failure, unspecified	0.62757066476572843
V42	V420	0.63507967707023316	0.63667297760918951	0.40535248041775462	Car occupant injured in collision with two- or three-wheeled motor vehicle	Car driver injured in collision with two- or three-wheeled motor vehicle in nontraffic accident	0.63507967707023316
I958	I9589	0.63443654345222977	0.63625192633222005	0.40481651376146788	Other hypotension	Other hypotension	0.63443654345222977
E669	Z683	0.55448544068076999	0.56855005207022202	0.40476733576642338	Obesity, unspecified	Body mass index (BMI) 30-39, adult	0.55448544068076999
I48	Z7901	0.44293672447658172	0.51056553043654296	0.40446114764937191	Atrial fibrillation and flutter	Long term (current) use of anticoagulants	0.44293672447658172
B37	B378	0.63352006951433859	0.63563781595407631	0.40403543307086609	Candidiasis	Candidiasis of other sites	0.63352006951433859
G934	G9341	0.63205149906149205	0.63548429767675407	0.40384029259372151	Other and unspecified encephalopathy	Metabolic encephalopathy	0.63205149906149205
I4891	Z7901	0.37622550517250047	0.44366937538102541	0.40343878954607981	Unspecified atrial fibrillation	Long term (current) use of anticoagulants	0.37622550517250047
E1129	I120	0.21878605087389169	0.2298822303360577	0.40335051546391748	Type 2 diabetes mellitus with other diabetic kidney complication	Hypertensive chronic kidney disease with stage 5 chronic kidney disease or end stage renal disease	0.21878605087389169
Y920	Y9209	0.62682974478891185	0.63474014705411075	0.40289505428226779	Non-institutional (private) residence as the place of occurrence of the external cause	Other non-institutional residence as the place of occurrence of the external cause	0.62682974478891185
V42	V422	0.63250915181050282	0.63410470180085809	0.40208877284595301	Car occupant injured in collision with two- or three-wheeled motor vehicle	Person on outside of car injured in collision with two- or three-wheeled motor vehicle in nontraffic accident	0.63250915181050282
I34	I340	0.62973652141548397	0.63361015616433025	0.40146182999458579	Nonrheumatic mitral valve disorders	Nonrheumatic mitral (valve) insufficiency	0.62973652141548397
I502	Z95	0.246960591194191	0.30140322671542469	0.40142942227516382	Systolic (congestive) heart failure	Presence of cardiac and vascular implants and grafts	0.246960591194191
F11	F111	0.62964161538136587	0.63239547833444731	0.39992404101785028	Opioid related disorders	Opioid abuse	0.62964161538136587
F431	F4312	0.62956271037840572	0.63188652109343657	0.39928057553956842	Post-traumatic stress disorder (PTSD)	Post-traumatic stress disorder, chronic	0.62956271037840572
E785	I251	0.31166902068900459	0.45589717900532112	0.39927681251705632	Hyperlipidemia, unspecified	Atherosclerotic heart disease of native coronary artery	0.31166902068900459
D70	R50	0.2059187367870326	0.21328258169129169	0.39916405433646812	Neutropenia	Fever of other and unknown origin	0.2059187367870326
K729	K7291	0.63060024302490914	0.63171969056050614	0.39906976744186051	Hepatic failure, unspecified	Hepatic failure, unspecified with coma	0.63060024302490914
R53	R531	0.62491962618240349	0.63088588284026015	0.39801699716713879	Malaise and fatigue	Weakness	0.62491962618240349
I489	Z7901	0.38262504907267941	0.45129287810138002	0.39793058848889851	Unspecified atrial fibrillation and atrial flutter	Long term (current) use of anticoagulants	0.38262504907267941
K92	K922	0.62560373405602254	0.62931677552755172	0.39603960396039611	Other diseases of digestive system	Gastrointestinal hemorrhage, unspecified	0.62560373405602254
R298	R47	0.35157562817195998	0.36136630072943288	0.39541320680110709	Other symptoms and signs involving the nervous and musculoskeletal systems	Speech disturbances, not elsewhere classified	0.35157562817195998
I35	I350	0.62483673751679192	0.62853098136786234	0.39505119453924908	Nonrheumatic aortic valve disorders	Nonrheumatic aortic (valve) stenosis	0.62483673751679192
B956	B9562	0.62739239101913591	0.62853035922350275	0.39505041246562789	Staphylococcus aureus as the cause of diseases classified elsewhere	Methicillin resistant Staphylococcus aureus infection as the cause of diseases classified elsewhere	0.62739239101913591
K703	K766	0.41821265497372379	0.42492312307152891	0.39489885664028151	Alcoholic cirrhosis of liver	Portal hypertension	0.41821265497372379
A419	R6521	0.47827582729773888	0.48947538121793899	0.39394546912590223	Sepsis, unspecified organism	Severe sepsis with septic shock	0.47827582729773888
I251	Z95	0.4733184616302909	0.54027757557316936	0.39326375711574951	Atherosclerotic heart disease of native coronary artery	Presence of cardiac and vascular implants and grafts	0.4733184616302909
E870	J96	0.21890431304381419	0.24174457823681131	0.39232346908877819	Hyperosmolality and hypernatremia	Respiratory failure, not elsewhere classified	0.21890431304381419
T40	T402	0.62457831719983692	0.62605842582172477	0.39194915254237289	Poisoning by, adverse effect of and underdosing of narcotics and psychodysleptics [hallucinogens]	Poisoning by, adverse effect of and underdosing of other opioids	0.62457831719983692
E1121	E113	0.21109229375488001	0.21856323103152711	0.38998035363457761	Type 2 diabetes mellitus with diabetic nephropathy	Type 2 diabetes mellitus with ophthalmic complications	0.21109229375488001
I12	I50	0.21102603936535469	0.30839360155526679	0.38915382056116232	Hypertensive chronic kidney disease	Heart failure	0.21102603936535469
T84	Y831	0.26578138953131653	0.26849248811273141	0.38912133891213391	Complications of internal orthopedic prosthetic devices, implants and grafts	Surgical operation with implant of artificial internal device as the cause of abnormal reaction of the patient, or of later complication, without mention of misadventure at the time of the procedure	0.26578138953131653
E78	I25	0.32457275175458988	0.48830026360664042	0.38893895220425828	Disorders of lipoprotein metabolism and other lipidemias	Chronic ischemic heart disease	0.32457275175458988
I67	I678	0.61991221992809309	0.62207018691832794	0.38697131745260088	Other cerebrovascular diseases	Other specified cerebrovascular diseases	0.61991221992809309
I25	Z95	0.48118713629158499	0.54826928711204115	0.38678772350025059	Chronic ischemic heart disease	Presence of cardiac and vascular implants and grafts	0.48118713629158499
E112	I13	0.42657206434784539	0.44654909992267749	0.38636669810049851	Type 2 diabetes mellitus with kidney complications	Hypertensive heart and chronic kidney disease	0.42657206434784539
S72	S721	0.61921641346850276	0.62103244142519753	0.38568129330254042	Fracture of femur	Pertrochanteric fracture	0.61921641346850276
E104	E106	0.31702175218057199	0.32157424445650618	0.38536585365853659	Type 1 diabetes mellitus with neurological complications	Type 1 diabetes mellitus with other specified complications	0.31702175218057199
I2510	Z95	0.44281494582619713	0.51256014815416617	0.38503805223102922	Atherosclerotic heart disease of native coronary artery without angina pectoris	Presence of cardiac and vascular implants and grafts	0.44281494582619713
I12	N189	0.47734584338696412	0.514319479998671	0.38499500942663861	Hypertensive chronic kidney disease	Chronic kidney disease, unspecified	0.47734584338696412
N18	N189	0.58863671002874263	0.61855131756383608	0.38260573245995988	Chronic kidney disease (CKD)	Chronic kidney disease, unspecified	0.58863671002874263
Z79	Z7901	0.56115232185144337	0.61843116651183561	0.38245710771318903	Long term (current) drug therapy	Long term (current) use of anticoagulants	0.56115232185144337
E86	N179	0.21309115247420921	0.27718090537076667	0.38150709865307608	Volume depletion	Acute kidney failure, unspecified	0.21309115247420921
K729	K74	0.2183458699690258	0.22579937557962229	0.38139534883720932	Hepatic failure, unspecified	Fibrosis and cirrhosis of liver	0.2183458699690258
G81	R298	0.30239562884383042	0.31016893122792638	0.38135086670651519	Hemiplegia and hemiparesis	Other symptoms and signs involving the nervous and musculoskeletal systems	0.30239562884383042
C3490	C79	0.20888023313239831	0.2161875987055274	0.38123752495009983	Malignant neoplasm of unspecified part of unspecified bronchus or lung	Secondary malignant neoplasm of other and unspecified sites	0.20888023313239831
C349	C79	0.21871826227403321	0.22631792669704889	0.38090909090909092	Malignant neoplasm of unspecified part of bronchus or lung	Secondary malignant neoplasm of other and unspecified sites	0.21871826227403321
F11	F1120	0.61411852190050775	0.61689099569509898	0.38055450056969242	Opioid related disorders	Opioid dependence, uncomplicated	0.61411852190050775
Z89	Z8942	0.61488445281841642	0.61675939949282266	0.38039215686274508	Acquired absence of limb	Acquired absence of other toe(s)	0.61488445281841642
E1131	E114	0.27088335364225608	0.28541910144516991	0.37980596478620188	Type 2 diabetes mellitus with unspecified diabetic retinopathy	Type 2 diabetes mellitus with neurological complications	0.27088335364225608
K7030	K76	0.2174305045163738	0.22876413508215421	0.37914406268836648	Alcoholic cirrhosis of liver without ascites	Other diseases of liver	0.2174305045163738
V43	V433	0.61225657786411403	0.6150754075797088	0.37831775700934578	Car occupant injured in collision with car, pick-up truck or van	Unspecified car occupant injured in collision with car, pick-up truck or van in nontraffic accident	0.61225657786411403
I63	R29	0.35886661567384642	0.36952945582932029	0.37806929027917929	Cerebral infarction	Other symptoms and signs involving the nervous and musculoskeletal systems	0.35886661567384642
T8289	Y832	0.22938167170930671	0.2325957519023131	0.37782340862422997	Other specified complication of cardiac and vascular prosthetic devices, implants and grafts	Surgical operation with anastomosis, bypass or graft as the cause of abnormal reaction of the patient, or of later complication, without mention of misadventure at the time of the procedure	0.22938167170930671
G81	R2981	0.38876646005969578	0.39412335768496798	0.37776449491930658	Hemiplegia and hemiparesis	Other symptoms and signs involving the nervous system	0.38876646005969578
I851	K31	0.23097237694260089	0.24037680160234601	0.37729435757987762	Secondary esophageal varices	Other diseases of stomach and duodenum	0.23097237694260089
I2511	Z955	0.22731035689807191	0.2406528142629952	0.37710437710437711	Atherosclerotic heart disease of native coronary artery with angina pectoris	Presence of coronary angioplasty implant and graft	0.22731035689807191
I272	I2720	0.61072022089689215	0.6140517641655121	0.37705956907477822	Other secondary pulmonary hypertension	Pulmonary hypertension, unspecified	0.61072022089689215
F102	F1023	0.60868694594044515	0.61393808129460792	0.3769199676637025	Alcohol dependence	Alcohol dependence with withdrawal	0.60868694594044515
G819	R298	0.28566141588613803	0.29326336661972258	0.37630208333333331	Hemiplegia, unspecified	Other symptoms and signs involving the nervous and musculoskeletal systems	0.28566141588613803
J962	Z998	0.2872064269455985	0.29246893386323658	0.37593984962406007	Acute and chronic respiratory failure	Dependence on other enabling machines and devices	0.2872064269455985
J962	Z9981	0.28746229013736518	0.29271880057593103	0.37593984962406007	Acute and chronic respiratory failure	Dependence on supplemental oxygen	0.28746229013736518
K729	R18	0.25428626603449861	0.26046363179801307	0.3758139534883721	Hepatic failure, unspecified	Ascites	0.25428626603449861
A41	R6520	0.57851110535148254	0.58756515244735619	0.37573221757322178	Other sepsis	Severe sepsis without septic shock	0.57851110535148254
M54	M549	0.60210357293356609	0.61284334186615597	0.37557696166967691	Dorsalgia	Dorsalgia, unspecified	0.60210357293356609
J459	J4599	0.59972274995247632	0.61269646485661966	0.3753969580478021	Other and unspecified asthma	Other asthma	0.59972274995247632
I8510	K7469	0.28703858352595069	0.29354591035750799	0.37490551776266062	Secondary esophageal varices without bleeding	Other cirrhosis of liver	0.28703858352595069
I85	K31	0.24492161669000051	0.25489625863343751	0.37315198107628622	Esophageal varices	Other diseases of stomach and duodenum	0.24492161669000051
E1122	I130	0.40020392719228343	0.41570029414105131	0.37277882797731571	Type 2 diabetes mellitus with diabetic chronic kidney disease	Hypertensive heart and chronic kidney disease with heart failure and stage 1 through stage 4 chronic kidney disease, or unspecified chronic kidney disease	0.40020392719228343
E113	E114	0.28682281089900918	0.30226792812911307	0.37272446775686519	Type 2 diabetes mellitus with ophthalmic complications	Type 2 diabetes mellitus with neurological complications	0.28682281089900918
G819	R2981	0.36695556557259862	0.37227466988996433	0.37239583333333331	Hemiplegia, unspecified	Other symptoms and signs involving the nervous system	0.36695556557259862
I12	N17	0.2439480485821694	0.32822827186789688	0.37207496950205171	Hypertensive chronic kidney disease	Acute kidney failure	0.2439480485821694
D70	R508	0.41060907536476338	0.41337401952901343	0.37199582027168232	Neutropenia	Other specified fever	0.41060907536476338
I85	K7469	0.32168654268124669	0.32874724331131611	0.37137788290952101	Esophageal varices	Other cirrhosis of liver	0.32168654268124669
R06	R0602	0.59875465795165483	0.6092813457841384	0.3712237583205325	Abnormalities of breathing	Shortness of breath	0.59875465795165483
C7800	C787	0.29675444988345517	0.30179246541666632	0.37116279069767438	Secondary malignant neoplasm of unspecified lung	Secondary malignant neoplasm of liver and intrahepatic bile duct	0.29675444988345517
Z68	Z683	0.5960566659559694	0.6090579496046552	0.3709515859766277	Body mass index [BMI]	Body mass index (BMI) 30-39, adult	0.5960566659559694
D70	R5081	0.47904253611943948	0.48107883541520807	0.37095088819226751	Neutropenia	Fever presenting with conditions classified elsewhere	0.47904253611943948
I130	N183	0.27935784802590058	0.29990553697988681	0.3709449929478138	Hypertensive heart and chronic kidney disease with heart failure and stage 1 through stage 4 chronic kidney disease, or unspecified chronic kidney disease	Chronic kidney disease, stage 3 (moderate)	0.27935784802590058
F11	F1110	0.60605522764882003	0.60883481576716991	0.37067983289023931	Opioid related disorders	Opioid abuse, uncomplicated	0.60605522764882003
E83	E835	0.60280548900140185	0.60863066514078612	0.37043128654970758	Disorders of mineral metabolism	Disorders of calcium metabolism	0.60280548900140185
E102	E106	0.2805321308985832	0.28493217646751218	0.36998854524627722	Type 1 diabetes mellitus with kidney complications	Type 1 diabetes mellitus with other specified complications	0.2805321308985832
I851	K7469	0.29854782284973919	0.30532814778604389	0.3698164513936098	Secondary esophageal varices	Other cirrhosis of liver	0.29854782284973919
E785	I2510	0.29204668804483092	0.43550036128168729	0.36957609387792228	Hyperlipidemia, unspecified	Atherosclerotic heart disease of native coronary artery without angina pectoris	0.29204668804483092
G931	I469	0.2349338184019687	0.23744479568123189	0.3693467336683417	Anoxic brain damage, not elsewhere classified	Cardiac arrest, cause unspecified	0.2349338184019687
B95	B952	0.60428916970344126	0.60754069086515416	0.36910569105691049	Streptococcus, Staphylococcus, and Enterococcus as the cause of diseases classified elsewhere	Enterococcus as the cause of diseases classified elsewhere	0.60428916970344126
E78	I251	0.31837578282156342	0.47784138936352072	0.36888417704744242	Disorders of lipoprotein metabolism and other lipidemias	Atherosclerotic heart disease of native coronary artery	0.31837578282156342
K7469	K76	0.24079140047072151	0.2535139687581362	0.36839666357738649	Other cirrhosis of liver	Other diseases of liver	0.24079140047072151
M79	M7960	0.59949387920417885	0.60693334108253372	0.36836808051761322	Other and unspecified soft tissue disorders, not elsewhere classified	Pain in limb, unspecified	0.59949387920417885
J45	J4599	0.5929900409790787	0.60627059068552813	0.36756402913018582	Asthma	Other asthma	0.5929900409790787
I8510	K31	0.21286300033717359	0.22195363023582459	0.36734693877551022	Secondary esophageal varices without bleeding	Other diseases of stomach and duodenum	0.21286300033717359
I50	Z87	0.2191415700206221	0.34835461341567048	0.36725170636578908	Heart failure	Personal history of other diseases and conditions	0.2191415700206221
F102	F1020	0.6003892492038776	0.60565243720870832	0.3668148746968472	Alcohol dependence	Alcohol dependence, uncomplicated	0.6003892492038776
K729	R188	0.26629289076709067	0.27199674413838232	0.36558139534883721	Hepatic failure, unspecified	Other ascites	0.26629289076709067
K729	K746	0.2166363168754436	0.22389800568047699	0.36558139534883721	Hepatic failure, unspecified	Other and unspecified cirrhosis of liver	0.2166363168754436
E1129	N08	0.43235288287800822	0.43633771474787958	0.36533505154639168	Type 2 diabetes mellitus with other diabetic kidney complication	Glomerular disorders in diseases classified elsewhere	0.43235288287800822
F1021	K70	0.2279435187480591	0.2350914339448496	0.36476868327402129	Alcohol dependence, in remission	Alcoholic liver disease	0.2279435187480591
E1129	E1140	0.22614332134281681	0.23600318563575229	0.36469072164948452	Type 2 diabetes mellitus with other diabetic kidney complication	Type 2 diabetes mellitus with diabetic neuropathy, unspecified	0.22614332134281681
E11	I25	0.22878239927033631	0.39113443385950669	0.36448281699678348	Type 2 diabetes mellitus	Chronic ischemic heart disease	0.22878239927033631
I51	I518	0.60200045746038822	0.60357668347461979	0.36430481283422461	Complications and ill-defined descriptions of heart disease	Other ill-defined heart diseases	0.60200045746038822
I50	Z790	0.28843389042855572	0.39195969327821117	0.3636300320378883	Heart failure	Long term (current) use of anticoagulants and antithrombotics/antiplatelets	0.28843389042855572
I851	K318	0.2426362752937071	0.25124360276598112	0.36301835486063899	Secondary esophageal varices	Other specified diseases of stomach and duodenum	0.2426362752937071
T81	Y838	0.29391722033999262	0.30056078948678638	0.36256089074460679	Complications of procedures, not elsewhere classified	Other surgical procedures as the cause of abnormal reaction of the patient, or of later complication, without mention of misadventure at the time of the procedure	0.29391722033999262
K80	K802	0.59962770182630565	0.60190130708026879	0.36228518346493271	Cholelithiasis	Calculus of gallbladder without cholecystitis	0.59962770182630565
R2981	R471	0.38785314731569998	0.39258400570078023	0.36174365647364998	Other symptoms and signs involving the nervous system	Dysarthria and anarthria	0.38785314731569998
T45	T4551	0.59888400929402308	0.6011898417604935	0.36142922583600551	Poisoning by, adverse effect of and underdosing of primarily systemic and hematological agents, not elsewhere classified	Poisoning by, adverse effect of and underdosing of anticoagulants	0.59888400929402308
R29	R2989	0.5976885901043486	0.6009846248284636	0.36118251928020573	Other symptoms and signs involving the nervous and musculoskeletal systems	Other symptoms and signs involving the musculoskeletal system	0.5976885901043486
A419	J96	0.24143948602290091	0.26881505793401028	0.36086607858861269	Sepsis, unspecified organism	Respiratory failure, not elsewhere classified	0.24143948602290091
E66	G47	0.2710923100577689	0.32477236720134262	0.35994087213599413	Overweight and obesity	Sleep disorders	0.2710923100577689
S72	W18	0.20226454503769639	0.2144890067142162	0.35969976905311779	Fracture of femur	Other slipping, tripping and stumbling and falls	0.20226454503769639
Z79	Z794	0.54212238216776132	0.59943278316035276	0.35931966152736827	Long term (current) drug therapy	Long term (current) use of insulin	0.54212238216776132
R29	R47	0.35301745981877608	0.36387770216679649	0.35893316195372749	Other symptoms and signs involving the nervous and musculoskeletal systems	Speech disturbances, not elsewhere classified	0.35301745981877608
I20	I209	0.59704236325326066	0.59905486945787967	0.35886673662119623	Angina pectoris	Angina pectoris, unspecified	0.59704236325326066
I85	K318	0.25547601946019682	0.26460960233856051	0.35659373151981077	Esophageal varices	Other specified diseases of stomach and duodenum	0.25547601946019682
J96	J9601	0.58742497787862824	0.59711547513368257	0.3565468906441206	Respiratory failure, not elsewhere classified	Acute respiratory failure with hypoxia	0.58742497787862824
K72	K766	0.31274145429840722	0.31933735748059139	0.35637285986049461	Hepatic failure, not elsewhere classified	Portal hypertension	0.31274145429840722
E834	E8349	0.59446215587946993	0.59632699839494407	0.35560588901472251	Disorders of magnesium metabolism	Other disorders of magnesium metabolism	0.59446215587946993
C780	C787	0.32796699468717772	0.33356924557732992	0.35544692737430172	Secondary malignant neoplasm of lung	Secondary malignant neoplasm of liver and intrahepatic bile duct	0.32796699468717772
B95	B956	0.5923885916662367	0.59564817465302289	0.35479674796747968	Streptococcus, Staphylococcus, and Enterococcus as the cause of diseases classified elsewhere	Staphylococcus aureus as the cause of diseases classified elsewhere	0.5923885916662367
K80	K8020	0.59302961688077482	0.59530599219068292	0.35438922433813291	Cholelithiasis	Calculus of gallbladder without cholecystitis without obstruction	0.59302961688077482
I50	N17	0.29516334070066619	0.3943155262679508	0.3542276083019919	Heart failure	Acute kidney failure	0.29516334070066619
Z94	Z948	0.59324321873627983	0.59511903571190405	0.35416666666666669	Transplanted organ and tissue status	Other transplanted organ and tissue status	0.59324321873627983
R07	R078	0.55022398676588846	0.59477411442531491	0.35375624719041698	Pain in throat and chest	Other chest pain	0.55022398676588846
I952	T46	0.27375125876291773	0.27670243316000459	0.35374149659863952	Hypotension due to drugs	Poisoning by, adverse effect of and underdosing of agents primarily affecting the cardiovascular system	0.27375125876291773
I110	I502	0.20956669464843691	0.23826263244870749	0.35367454068241472	Hypertensive heart disease with heart failure	Systolic (congestive) heart failure	0.20956669464843691
G935	I61	0.23616211216604441	0.2396334504509218	0.35355285961871752	Compression of brain	Nontraumatic intracerebral hemorrhage	0.23616211216604441
E11	Z794	0.48562310924380331	0.5516767524363182	0.3531403419671576	Type 2 diabetes mellitus	Long term (current) use of insulin	0.48562310924380331
F32	F41	0.32055988668409813	0.39420799215315933	0.35312401459525211	Major depressive disorder, single episode	Other anxiety disorders	0.32055988668409813
I8510	K318	0.2233477148218751	0.23168453753796309	0.35298563869992439	Secondary esophageal varices without bleeding	Other specified diseases of stomach and duodenum	0.2233477148218751
F329	F41	0.31879867462589828	0.39233789823281517	0.35297859771890761	Major depressive disorder, single episode, unspecified	Other anxiety disorders	0.31879867462589828
T8286	Y832	0.20773040846038041	0.21093910934382629	0.35294117647058831	Thrombosis of cardiac and vascular prosthetic devices, implants and grafts	Surgical operation with anastomosis, bypass or graft as the cause of abnormal reaction of the patient, or of later complication, without mention of misadventure at the time of the procedure	0.20773040846038041
I251	Z87	0.22315372382906001	0.36251702839857691	0.35264468690702089	Atherosclerotic heart disease of native coronary artery	Personal history of other diseases and conditions	0.22315372382906001
I67	I672	0.59109473536749491	0.59326965768379447	0.351968886728245	Other cerebrovascular diseases	Cerebral atherosclerosis	0.59109473536749491
N170	R65	0.22898383189270261	0.24301672100479321	0.35133985538068913	Acute kidney failure with tubular necrosis	Symptoms and signs specifically associated with systemic inflammation and infection	0.22898383189270261
G89	M54	0.30255490264795432	0.33925121374861789	0.35130191521411658	Pain, not elsewhere classified	Dorsalgia	0.30255490264795432
I25	Z87	0.2301667130444966	0.37258953641082959	0.3512783378822481	Chronic ischemic heart disease	Personal history of other diseases and conditions	0.2301667130444966
I50	I502	0.55943372740636832	0.59229627444698507	0.3508148767237777	Heart failure	Systolic (congestive) heart failure	0.55943372740636832
I61	R47	0.21698812823766289	0.2251084331584742	0.34952229299363058	Nontraumatic intracerebral hemorrhage	Speech disturbances, not elsewhere classified	0.21698812823766289
D631	E112	0.23651615887553129	0.25917396694314088	0.34941234084231149	Anemia in chronic kidney disease	Type 2 diabetes mellitus with kidney complications	0.23651615887553129
F1020	K70	0.27693345797208851	0.28562847372468109	0.34876033057851241	Alcohol dependence, uncomplicated	Alcoholic liver disease	0.27693345797208851
C79	C793	0.58705333708641672	0.59035899958870752	0.3485237483953787	Secondary malignant neoplasm of other and unspecified sites	Secondary malignant neoplasm of brain and cerebral meninges	0.58705333708641672
T813	T814	0.21880055146068539	0.22077247111164619	0.34768211920529801	Disruption of wound, not elsewhere classified	Infection following a procedure	0.21880055146068539
E87	N179	0.30855768991280991	0.39848581574134878	0.3470592522410903	Other disorders of fluid, electrolyte and acid-base balance	Acute kidney failure, unspecified	0.30855768991280991
I2510	Z87	0.20769801419890521	0.34544089495083891	0.34679634951211041	Atherosclerotic heart disease of native coronary artery without angina pectoris	Personal history of other diseases and conditions	0.20769801419890521
Y83	Y838	0.5818191647065043	0.58828348421100118	0.34607745779543198	Surgical operation and other surgical procedures as the cause of abnormal reaction of the patient, or of later complication, without mention of misadventure at the time of the procedure	Other surgical procedures as the cause of abnormal reaction of the patient, or of later complication, without mention of misadventure at the time of the procedure	0.5818191647065043
S06	S066	0.58517950808875097	0.58779144554424201	0.34549878345498791	Intracranial injury	Traumatic subarachnoid hemorrhage	0.58517950808875097
A41	J96	0.27648296852814019	0.30816579137965111	0.34504881450488151	Other sepsis	Respiratory failure, not elsewhere classified	0.27648296852814019
C79	C7931	0.58405499261050375	0.58736154242064498	0.3449935815147625	Secondary malignant neoplasm of other and unspecified sites	Secondary malignant neoplasm of brain	0.58405499261050375
E11	I251	0.22362157655881959	0.38187583732343378	0.34489346779849572	Type 2 diabetes mellitus	Atherosclerotic heart disease of native coronary artery	0.22362157655881959
N170	R652	0.23037934856329059	0.2440901538443391	0.3445342407486176	Acute kidney failure with tubular necrosis	Severe sepsis	0.23037934856329059
K746	K76	0.25803498696901361	0.27255780507648347	0.34368457780879269	Other and unspecified cirrhosis of liver	Other diseases of liver	0.25803498696901361
E86	E861	0.57421206827933391	0.58613702084739694	0.34355660720786307	Volume depletion	Hypovolemia	0.57421206827933391
I50	Z878	0.21541465533104859	0.3399276481095288	0.34353670427636163	Heart failure	Personal history of other specified conditions	0.21541465533104859
I634	R298	0.23761050406820489	0.24499576726516981	0.34343434343434343	Cerebral infarction due to embolism of cerebral arteries	Other symptoms and signs involving the nervous and musculoskeletal systems	0.23761050406820489
F1021	K703	0.23488049912233919	0.24143983124445301	0.34341637010676163	Alcohol dependence, in remission	Alcoholic cirrhosis of liver	0.23488049912233919
K70	K766	0.39498149962189288	0.40254398200290459	0.34294161123429417	Alcoholic liver disease	Portal hypertension	0.39498149962189288
E114	E13	0.44166005789965601	0.45270120705483158	0.34293831168831168	Type 2 diabetes mellitus with neurological complications	Other specified diabetes mellitus	0.44166005789965601
A419	R6520	0.43567636889233891	0.44714760094984279	0.34282277465918198	Sepsis, unspecified organism	Severe sepsis without septic shock	0.43567636889233891
Z7901	Z86	0.24374791999969289	0.32285881774559028	0.34268603748475102	Long term (current) use of anticoagulants	Personal history of certain other diseases	0.24374791999969289
Z89	Z895	0.58317405692681457	0.58506146580295915	0.34229691876750701	Acquired absence of limb	Acquired absence of leg below knee	0.58317405692681457
I45	I458	0.5822743620680233	0.58483244224927289	0.34202898550724642	Other conduction disorders	Other specified conduction disorders	0.5822743620680233
E78	I2510	0.29865481001107003	0.45717054715619942	0.34197367258591749	Disorders of lipoprotein metabolism and other lipidemias	Atherosclerotic heart disease of native coronary artery without angina pectoris	0.29865481001107003
E87	N18	0.2359408840383343	0.34841956625918802	0.34181182129582388	Other disorders of fluid, electrolyte and acid-base balance	Chronic kidney disease (CKD)	0.2359408840383343
M480	M4806	0.58187588528226497	0.58453960968472796	0.34168655529037389	Spinal stenosis	Spinal stenosis, lumbar region	0.58187588528226497
K830	K831	0.36565719021275211	0.36811276801800757	0.34162303664921467	Cholangitis	Obstruction of bile duct	0.36565719021275211
E43	Z682	0.27443010054428219	0.28359002274346667	0.34109730848861292	Unspecified severe protein-calorie malnutrition	Body mass index (BMI) 20-29, adult	0.27443010054428219
I13	N189	0.22098587221199459	0.25248336794852821	0.34047147741587191	Hypertensive heart and chronic kidney disease	Chronic kidney disease, unspecified	0.22098587221199459
K318	K3189	0.58007612919560825	0.58333527158506493	0.34028003907521981	Other specified diseases of stomach and duodenum	Other diseases of stomach and duodenum	0.58007612919560825
I07	I278	0.20762576648413	0.21591698842622831	0.3402722177742194	Rheumatic tricuspid valve diseases	Other specified pulmonary heart diseases	0.20762576648413
R11	R110	0.57424881750592827	0.5831097778315818	0.34001701300279502	Nausea and vomiting	Nausea	0.57424881750592827
D63	N186	0.33560752107668379	0.35949829437456482	0.33921146953405018	Anemia in chronic diseases classified elsewhere	End stage renal disease	0.33560752107668379
I31	I313	0.58076632666245598	0.58239272535781828	0.33918128654970758	Other diseases of pericardium	Pericardial effusion (noninflammatory)	0.58076632666245598
Z89	Z8951	0.5802940656313319	0.58218173642746018	0.33893557422969189	Acquired absence of limb	Acquired absence of leg below knee	0.5802940656313319
Z861	Z8614	0.58013502943871031	0.58173069029103908	0.33841059602648998	Personal history of infectious and parasitic diseases	Personal history of Methicillin resistant Staphylococcus aureus infection	0.58013502943871031
K74	K76	0.26241300637132448	0.27738460518264979	0.33811542223671343	Fibrosis and cirrhosis of liver	Other diseases of liver	0.26241300637132448
F329	F419	0.3174048941344797	0.38848271261734668	0.33784704866633342	Major depressive disorder, single episode, unspecified	Anxiety disorder, unspecified	0.3174048941344797
F32	F419	0.3184025294961374	0.38966038791602098	0.33740258570205872	Major depressive disorder, single episode	Anxiety disorder, unspecified	0.3184025294961374
E785	Z87	0.24135674784935199	0.39597333087650849	0.33735104157190943	Hyperlipidemia, unspecified	Personal history of other diseases and conditions	0.24135674784935199
I50	Z8789	0.2169761416767067	0.3392180564990917	0.33723359799414959	Heart failure	Personal history of other specified conditions	0.2169761416767067
K91	Y838	0.208916509369415	0.2145258116895464	0.33647058823529408	Intraoperative and postprocedural complications and disorders of digestive system, not elsewhere classified	Other surgical procedures as the cause of abnormal reaction of the patient, or of later complication, without mention of misadventure at the time of the procedure	0.208916509369415
K65	K651	0.57847059734936745	0.57937251800537037	0.33567251461988312	Peritonitis	Peritoneal abscess	0.57847059734936745
I2510	N18	0.24870071682253589	0.36732568557706619	0.33545962674077118	Atherosclerotic heart disease of native coronary artery without angina pectoris	Chronic kidney disease (CKD)	0.24870071682253589
I12	N179	0.23077212437483671	0.31220432293896538	0.33542198070311641	Hypertensive chronic kidney disease	Acute kidney failure, unspecified	0.23077212437483671
K29	K299	0.57621862934611934	0.57892865599899079	0.33515838873680093	Gastritis and duodenitis	Gastroduodenitis, unspecified	0.57621862934611934
I11	I502	0.202377332461984	0.23228822521422679	0.33512396694214869	Hypertensive heart disease	Systolic (congestive) heart failure	0.202377332461984
E114	E1342	0.45965612596693722	0.46952788840712922	0.33502435064935071	Type 2 diabetes mellitus with neurological complications	Other specified diabetes mellitus with diabetic polyneuropathy	0.45965612596693722
E114	E134	0.45916608938255737	0.46906074284484039	0.33502435064935071	Type 2 diabetes mellitus with neurological complications	Other specified diabetes mellitus with neurological complications	0.45916608938255737
L03	L0311	0.5756294538566914	0.57851567141435689	0.3346803820720059	Cellulitis and acute lymphangitis	Cellulitis of other parts of limb	0.5756294538566914
I251	Z878	0.22571371722916711	0.35877250680696859	0.33455882352941169	Atherosclerotic heart disease of native coronary artery	Personal history of other specified conditions	0.22571371722916711
I13	I502	0.21668982229187189	0.24832734083714439	0.3343530682022674	Hypertensive heart and chronic kidney disease	Systolic (congestive) heart failure	0.21668982229187189
I251	N18	0.25633266367146129	0.37733562158067291	0.33390654648956358	Atherosclerotic heart disease of native coronary artery	Chronic kidney disease (CKD)	0.25633266367146129
I07	I2789	0.21505929640748259	0.22290549274224819	0.33386709367493989	Rheumatic tricuspid valve diseases	Other specified pulmonary heart diseases	0.21505929640748259
C78	C7800	0.5741979062089001	0.57761899169390885	0.33364369956548728	Secondary malignant neoplasm of respiratory and digestive organs	Secondary malignant neoplasm of unspecified lung	0.5741979062089001
G936	I61	0.3495594273430942	0.35430323955989013	0.33333333333333331	Cerebral edema	Nontraumatic intracerebral hemorrhage	0.3495594273430942
S02	S06	0.20165627087933169	0.20819484852196871	0.3329875518672199	Fracture of skull and facial bones	Intracranial injury	0.20165627087933169
I25	N18	0.26485604752289599	0.38802135260908871	0.33278560686236291	Chronic ischemic heart disease	Chronic kidney disease (CKD)	0.26485604752289599
T828	T8289	0.57521148633950925	0.57675841842494413	0.33265027322404372	Other specified complications of cardiac and vascular prosthetic devices, implants and grafts	Other specified complication of cardiac and vascular prosthetic devices, implants and grafts	0.57521148633950925
I25	Z878	0.23090541702520409	0.36713471742557308	0.3318108394140255	Chronic ischemic heart disease	Personal history of other specified conditions	0.23090541702520409
R07	R0789	0.53144565750342387	0.57589042979786709	0.33164978713277099	Pain in throat and chest	Other chest pain	0.53144565750342387
T82	Y84	0.23997535598734629	0.25469354268527389	0.33067440174039159	Complications of cardiac and vascular prosthetic devices, implants and grafts	Other medical procedures as the cause of abnormal reaction of the patient, or of later complication, without mention of misadventure at the time of the procedure	0.23997535598734629
R31	R310	0.57237645057816999	0.57462046539023059	0.330188679245283	Hematuria	Gross hematuria	0.57237645057816999
E66	Z683	0.53047767253500322	0.54647320840971403	0.33013057403301299	Overweight and obesity	Body mass index (BMI) 30-39, adult	0.53047767253500322
I251	Z8789	0.22916992655370441	0.35941454283990859	0.32969639468690698	Atherosclerotic heart disease of native coronary artery	Personal history of other specified conditions	0.22916992655370441
Z911	Z9114	0.56853157304313162	0.57389305086475306	0.32935323383084569	Patient's noncompliance with medical treatment and regimen	Patient's other noncompliance with medication regimen	0.56853157304313162
E890	Z8585	0.39213604591492518	0.39480975763562631	0.32923076923076922	Postprocedural hypothyroidism	Personal history of malignant neoplasm of endocrine glands	0.39213604591492518
I2510	Z878	0.2099873473346355	0.34161769470686582	0.32876496036883818	Atherosclerotic heart disease of native coronary artery without angina pectoris	Personal history of other specified conditions	0.2099873473346355
C25	C787	0.2390346451569251	0.24399554648897509	0.32814238042269189	Malignant neoplasm of pancreas	Secondary malignant neoplasm of liver and intrahepatic bile duct	0.2390346451569251
E66	G473	0.30389434811609273	0.34760963891398022	0.32807752319947442	Overweight and obesity	Sleep apnea	0.30389434811609273
Z7901	Z867	0.25750637931057901	0.33023320709303988	0.3279915714761007	Long term (current) use of anticoagulants	Personal history of diseases of the circulatory system	0.25750637931057901
I129	N183	0.44094941860193132	0.46783659256421711	0.3277526395173454	Hypertensive chronic kidney disease with stage 1 through stage 4 chronic kidney disease, or unspecified chronic kidney disease	Chronic kidney disease, stage 3 (moderate)	0.44094941860193132
I25	Z8789	0.23401427734288499	0.36738937917967479	0.32663064668857572	Chronic ischemic heart disease	Personal history of other specified conditions	0.23401427734288499
I26	I82	0.29033610943998411	0.29993552923054417	0.32630654369784812	Pulmonary embolism	Other venous embolism and thrombosis	0.29033610943998411
I50	Z95	0.33067365275028737	0.41226467789784038	0.32521938988717092	Heart failure	Presence of cardiac and vascular implants and grafts	0.33067365275028737
D68	D689	0.56585077314474519	0.57013130223595176	0.3250497017892644	Other coagulation defects	Coagulation defect, unspecified	0.56585077314474519
E11	I2510	0.21618216437411869	0.37081032734820057	0.32450603400324068	Type 2 diabetes mellitus	Atherosclerotic heart disease of native coronary artery without angina pectoris	0.21618216437411869
E785	I50	0.25849380782704179	0.40115955387476049	0.32418357136359499	Hyperlipidemia, unspecified	Heart failure	0.25849380782704179
I69	I6999	0.56475384193076639	0.56910604593341663	0.32388169151796631	Sequelae of cerebrovascular disease	Other sequelae of unspecified cerebrovascular disease	0.56475384193076639
I2510	Z8789	0.2130557732567524	0.34200594039139792	0.32377553920485053	Atherosclerotic heart disease of native coronary artery without angina pectoris	Personal history of other specified conditions	0.2130557732567524
E11	N18	0.27556675719714169	0.4049450527312945	0.32363539626109461	Type 2 diabetes mellitus	Chronic kidney disease (CKD)	0.27556675719714169
E1040	K3184	0.2121046857959358	0.21659827128162651	0.3235294117647059	Type 1 diabetes mellitus with diabetic neuropathy, unspecified	Gastroparesis	0.2121046857959358
E1129	E13	0.230927688851533	0.2396172922092106	0.3234536082474227	Type 2 diabetes mellitus with other diabetic kidney complication	Other specified diabetes mellitus	0.230927688851533
E1129	E1342	0.2463394090390105	0.25439438892723032	0.3234536082474227	Type 2 diabetes mellitus with other diabetic kidney complication	Other specified diabetes mellitus with diabetic polyneuropathy	0.2463394090390105
E1129	E134	0.24607600574062621	0.25414128530379632	0.3234536082474227	Type 2 diabetes mellitus with other diabetic kidney complication	Other specified diabetes mellitus with neurological complications	0.24607600574062621
R40	R402	0.56657390427998877	0.56848107418569183	0.32317073170731708	Somnolence, stupor and coma	Coma	0.56657390427998877
Y92	Y920	0.54240569893519763	0.56833176553321441	0.32300099571410018	Place of occurrence of the external cause	Non-institutional (private) residence as the place of occurrence of the external cause	0.54240569893519763
Z790	Z86	0.26650142568968782	0.35620632416128101	0.32296176411086391	Long term (current) use of anticoagulants and antithrombotics/antiplatelets	Personal history of certain other diseases	0.26650142568968782
E83	E834	0.56225392169923505	0.56809675067601939	0.32273391812865498	Disorders of mineral metabolism	Disorders of magnesium metabolism	0.56225392169923505
I269	I82	0.28397997159501898	0.29356617653603262	0.32258064516129031	Pulmonary embolism without acute cor pulmonale	Other venous embolism and thrombosis	0.28397997159501898
I45	I4581	0.56539285496763969	0.56795007508114459	0.32256728778467908	Other conduction disorders	Long QT syndrome	0.56539285496763969
D63	D638	0.56023118167180308	0.56770935064523509	0.32229390681003578	Anemia in chronic diseases classified elsewhere	Anemia in other chronic diseases classified elsewhere	0.56023118167180308
C793	C795	0.25468649354765832	0.26012693979303292	0.32228360957642732	Secondary malignant neoplasm of brain and cerebral meninges	Secondary malignant neoplasm of bone and bone marrow	0.25468649354765832
Z90	Z904	0.56145499661277509	0.56689109105983881	0.32136550912301348	Acquired absence of organs, not elsewhere classified	Acquired absence of other specified parts of digestive tract	0.56145499661277509
C7931	C795	0.25229067021510221	0.25771937118633048	0.32093023255813952	Secondary malignant neoplasm of brain	Secondary malignant neoplasm of bone and bone marrow	0.25229067021510221
I851	K3189	0.37650560000566219	0.38069530168811339	0.32087015635622018	Secondary esophageal varices	Other diseases of stomach and duodenum	0.37650560000566219
W1849	Y9209	0.21639785864956659	0.22531238731051689	0.31991951710261568	Other slipping, tripping and stumbling without falling	Other non-institutional residence as the place of occurrence of the external cause	0.21639785864956659
F43	F4312	0.56253903961365115	0.56548168446902891	0.31976953546993159	Reaction to severe stress, and adjustment disorders	Post-traumatic stress disorder, chronic	0.56253903961365115
E43	Z681	0.39691073569405	0.40188489896455498	0.31935817805383021	Unspecified severe protein-calorie malnutrition	Body mass index (BMI) 19.9 or less, adult	0.39691073569405
W184	Y9209	0.21607914816750809	0.22501076416684551	0.31906354515050173	Slipping, tripping and stumbling without falling	Other non-institutional residence as the place of occurrence of the external cause	0.21607914816750809
J96	Z66	0.22696319762214101	0.27129299907330401	0.31772165980643008	Respiratory failure, not elsewhere classified	Do not resuscitate	0.22696319762214101
K766	R18	0.28949612965149768	0.29763486751906759	0.31771894093686348	Portal hypertension	Ascites	0.28949612965149768
E87	E871	0.53173804026755411	0.56289438069066977	0.31685008381313318	Other disorders of fluid, electrolyte and acid-base balance	Hypo-osmolality and hyponatremia	0.53173804026755411
I851	R18	0.249440267402806	0.25683223981100078	0.31679129843643777	Secondary esophageal varices	Ascites	0.249440267402806
Y848	Y922	0.2170339412339419	0.23189226015507791	0.31664726426076828	Other medical procedures as the cause of abnormal reaction of the patient, or of later complication, without mention of misadventure at the time of the procedure	School, other institution and public administrative area as the place of occurrence of the external cause	0.2170339412339419
I50	N179	0.27495731572908177	0.37134484904516951	0.31616520406741888	Heart failure	Acute kidney failure, unspecified	0.27495731572908177
E785	Z878	0.23838600224427531	0.38675348919395891	0.31586009278631849	Hyperlipidemia, unspecified	Personal history of other specified conditions	0.23838600224427531
I85	K3189	0.39741297108011081	0.40170876516084408	0.31578947368421051	Esophageal varices	Other diseases of stomach and duodenum	0.39741297108011081
K7030	K766	0.28266871977138408	0.28973953189096607	0.31525015069318868	Alcoholic cirrhosis of liver without ascites	Portal hypertension	0.28266871977138408
E1040	E106	0.21515237122513189	0.21947219503087359	0.31512605042016811	Type 1 diabetes mellitus with diabetic neuropathy, unspecified	Type 1 diabetes mellitus with other specified complications	0.21515237122513189
I851	R188	0.26718744140354089	0.27393658783429309	0.31475186947654649	Secondary esophageal varices	Other ascites	0.26718744140354089
I8510	R18	0.2346348911548734	0.24175939903991839	0.31443688586545732	Secondary esophageal varices without bleeding	Ascites	0.2346348911548734
I85	R18	0.26516665895134611	0.27295601946304449	0.31401537551744529	Esophageal varices	Ascites	0.26516665895134611
I2699	I82	0.26677329018543072	0.27625157527412458	0.31399808245445832	Other pulmonary embolism without acute cor pulmonale	Other venous embolism and thrombosis	0.26677329018543072
Y848	Y9223	0.21883870807381439	0.23343951831042931	0.31354287931703528	Other medical procedures as the cause of abnormal reaction of the patient, or of later complication, without mention of misadventure at the time of the procedure	Hospital as the place of occurrence of the external cause	0.21883870807381439
T828	T8286	0.55838799976200637	0.55993266574109901	0.31352459016393441	Other specified complications of cardiac and vascular prosthetic devices, implants and grafts	Thrombosis of cardiac and vascular prosthetic devices, implants and grafts	0.55838799976200637
J9690	R65	0.22085282765344469	0.2364724593160337	0.31332618792425859	Respiratory failure, unspecified, unspecified whether with hypoxia or hypercapnia	Symptoms and signs specifically associated with systemic inflammation and infection	0.22085282765344469
G93	G9340	0.55366142510051952	0.55970719993999507	0.31327214966466638	Other disorders of brain	Encephalopathy, unspecified	0.55366142510051952
E11	I50	0.231959224739932	0.3757870009428671	0.31316355897361492	Type 2 diabetes mellitus	Heart failure	0.231959224739932
K318	K76	0.24146901323981229	0.25688808730536	0.31292738521654179	Other specified diseases of stomach and duodenum	Other diseases of liver	0.24146901323981229
I8510	R188	0.25176547292405621	0.25828299052935849	0.31292517006802723	Secondary esophageal varices without bleeding	Other ascites	0.25176547292405621
I6999	R298	0.2184539178896622	0.2261611414045766	0.31245283018867931	Other sequelae of unspecified cerebrovascular disease	Other symptoms and signs involving the nervous and musculoskeletal systems	0.2184539178896622
M54	M545	0.54813615135643268	0.55889357744124668	0.31236203090507719	Dorsalgia	Low back pain	0.54813615135643268
K72	K720	0.55689196957387221	0.55855597860034056	0.31198478123018392	Hepatic failure, not elsewhere classified	Acute and subacute hepatic failure	0.55689196957387221
E780	E7800	0.54339420659653925	0.55836507929092405	0.31177156177156179	Pure hypercholesterolemia	Pure hypercholesterolemia, unspecified	0.54339420659653925
I251	I48	0.20194863571678001	0.33768413394023328	0.31169947817836807	Atherosclerotic heart disease of native coronary artery	Atrial fibrillation and flutter	0.20194863571678001
I85	R188	0.28372183029887449	0.29081325583538081	0.31164991129509168	Esophageal varices	Other ascites	0.28372183029887449
I634	R2981	0.27958136042516307	0.2851137520739157	0.31157731157731161	Cerebral infarction due to embolism of cerebral arteries	Other symptoms and signs involving the nervous system	0.27958136042516307
J96	J9690	0.54833968451519643	0.5580148530817709	0.3113805762598732	Respiratory failure, not elsewhere classified	Respiratory failure, unspecified, unspecified whether with hypoxia or hypercapnia	0.54833968451519643
R00	R002	0.54250394669437996	0.55796184547360139	0.31132142100430821	Abnormalities of heart beat	Palpitations	0.54250394669437996
K766	R188	0.30543919822511528	0.31285698502565201	0.31109979633401219	Portal hypertension	Other ascites	0.30543919822511528
E87	E872	0.52664586558157001	0.55775665479706127	0.31109248597041028	Other disorders of fluid, electrolyte and acid-base balance	Acidosis	0.52664586558157001
K29	K2990	0.55488947924942456	0.55759413921842005	0.31091122409073141	Gastritis and duodenitis	Gastroduodenitis, unspecified, without bleeding	0.55488947924942456
E785	Z8789	0.2412704571460639	0.38645090005043148	0.31047029928136088	Hyperlipidemia, unspecified	Personal history of other specified conditions	0.2412704571460639
I25	I48	0.20779171673241831	0.34667697230053468	0.31014315156241301	Chronic ischemic heart disease	Atrial fibrillation and flutter	0.20779171673241831
E113	E1139	0.55314592878795033	0.55657967247391438	0.30978093181116939	Type 2 diabetes mellitus with ophthalmic complications	Type 2 diabetes mellitus with other diabetic ophthalmic complication	0.55314592878795033
Z79	Z87	0.20960013670090491	0.37619710509432419	0.30950310690730182	Long term (current) drug therapy	Personal history of other diseases and conditions	0.20960013670090491
E66	G4733	0.30113389791489059	0.34297254871559057	0.30910733349757741	Overweight and obesity	Obstructive sleep apnea (adult) (pediatric)	0.30113389791489059
Z790	Z867	0.28210181894686542	0.36392607380617442	0.3087598624317216	Long term (current) use of anticoagulants and antithrombotics/antiplatelets	Personal history of diseases of the circulatory system	0.28210181894686542
T828	T8285	0.55410314847712094	0.55564662277287846	0.30874316939890711	Other specified complications of cardiac and vascular prosthetic devices, implants and grafts	Stenosis due to cardiac and vascular prosthetic devices, implants and grafts	0.55410314847712094
F111	F14	0.21189769208602441	0.21819384021219759	0.30769230769230771	Opioid abuse	Cocaine related disorders	0.21189769208602441
K7469	R18	0.29365467213688912	0.3021428476823193	0.30769230769230771	Other cirrhosis of liver	Ascites	0.29365467213688912
C92	C925	0.55419449501955464	0.55470019622522959	0.30769230769230771	Myeloid leukemia	Acute myelomonocytic leukemia	0.55419449501955464
I8510	K3189	0.34192764298027728	0.34614362849073799	0.30763416477702188	Secondary esophageal varices without bleeding	Other diseases of stomach and duodenum	0.34192764298027728
I48	N18	0.20011096622739999	0.32058701204799878	0.30733897066499632	Atrial fibrillation and flutter	Chronic kidney disease (CKD)	0.20011096622739999
W18	W184	0.54882193894135856	0.55400225381175272	0.30691849722849518	Other slipping, tripping and stumbling and falls	Slipping, tripping and stumbling without falling	0.54882193894135856
M48	M4806	0.55062154719154521	0.55358591664408641	0.30645736710667137	Other spondylopathies	Spinal stenosis, lumbar region	0.55062154719154521
E1131	E13	0.29285035283405031	0.30369894904449851	0.30614444843693861	Type 2 diabetes mellitus with unspecified diabetic retinopathy	Other specified diabetes mellitus	0.29285035283405031
W18	W1849	0.54808119343008443	0.55326061726264353	0.30609731061383699	Other slipping, tripping and stumbling and falls	Other slipping, tripping and stumbling without falling	0.54808119343008443
I63	R298	0.32171639623365361	0.33187116741772021	0.30608812647157752	Cerebral infarction	Other symptoms and signs involving the nervous and musculoskeletal systems	0.32171639623365361
E1131	E1140	0.25125812747506021	0.26436160480373988	0.30506647502694928	Type 2 diabetes mellitus with unspecified diabetic retinopathy	Type 2 diabetes mellitus with diabetic neuropathy, unspecified	0.25125812747506021
E1131	E1139	0.50338618954014791	0.50730879630954939	0.30470715055695291	Type 2 diabetes mellitus with unspecified diabetic retinopathy	Type 2 diabetes mellitus with other diabetic ophthalmic complication	0.50338618954014791
T828	Y832	0.32007705040951812	0.32517171123801353	0.3046448087431694	Other specified complications of cardiac and vascular prosthetic devices, implants and grafts	Surgical operation with anastomosis, bypass or graft as the cause of abnormal reaction of the patient, or of later complication, without mention of misadventure at the time of the procedure	0.32007705040951812
I129	I509	0.23012305937701469	0.28885140789448721	0.30399698340874809	Hypertensive chronic kidney disease with stage 1 through stage 4 chronic kidney disease, or unspecified chronic kidney disease	Heart failure, unspecified	0.23012305937701469
I25	I252	0.50968750597344969	0.55132598423265178	0.30396034089010188	Chronic ischemic heart disease	Old myocardial infarction	0.50968750597344969
I95	I951	0.53993268521189963	0.55131863020936056	0.30395223201592259	Hypotension	Orthostatic hypotension	0.53993268521189963
E78	Z87	0.22760861614512021	0.4042547927515458	0.30357805459846282	Disorders of lipoprotein metabolism and other lipidemias	Personal history of other diseases and conditions	0.22760861614512021
J9690	R652	0.21888012442861229	0.23419949799140649	0.30296534476598791	Respiratory failure, unspecified, unspecified whether with hypoxia or hypercapnia	Severe sepsis	0.21888012442861229
F1110	F14	0.2002158307060595	0.20635204085318781	0.30225409836065581	Opioid abuse, uncomplicated	Cocaine related disorders	0.2002158307060595
E10	E1065	0.54580592408021544	0.54942720292593739	0.30187025131502038	Type 1 diabetes mellitus	Type 1 diabetes mellitus with hyperglycemia	0.54580592408021544
K72	K74	0.20704246358002421	0.216438351794113	0.30183893468611289	Hepatic failure, not elsewhere classified	Fibrosis and cirrhosis of liver	0.20704246358002421
K7469	R188	0.31028616298738088	0.31800258887266081	0.30166821130676552	Other cirrhosis of liver	Other ascites	0.31028616298738088
K72	K7200	0.54658302969037265	0.54824328894032337	0.30057070386810403	Hepatic failure, not elsewhere classified	Acute and subacute hepatic failure without coma	0.54658302969037265
R64	Z681	0.26964858517287438	0.27408603158380629	0.30049261083743839	Cachexia	Body mass index (BMI) 19.9 or less, adult	0.26964858517287438
I07	I348	0.23061101592831271	0.23720645559835449	0.300240192153723	Rheumatic tricuspid valve diseases	Other nonrheumatic mitral valve disorders	0.23061101592831271
Z85	Z858	0.52990073847904862	0.54788378891829892	0.30017664615946882	Personal history of malignant neoplasm	Personal history of malignant neoplasms of other organs and systems	0.52990073847904862
E1131	E1342	0.3059715768355038	0.31599451311841342	0.30003593244699972	Type 2 diabetes mellitus with unspecified diabetic retinopathy	Other specified diabetes mellitus with diabetic polyneuropathy	0.3059715768355038
E1131	E134	0.30564220362919348	0.31568012192215589	0.30003593244699972	Type 2 diabetes mellitus with unspecified diabetic retinopathy	Other specified diabetes mellitus with neurological complications	0.30564220362919348
K56	K5660	0.54531156899063093	0.547452942643884	0.29970472440944879	Paralytic ileus and intestinal obstruction without hernia	Unspecified intestinal obstruction	0.54531156899063093
Z790	Z7902	0.5195968293339468	0.54729762974914464	0.29953469552903089	Long term (current) use of anticoagulants and antithrombotics/antiplatelets	Long term (current) use of antithrombotics/antiplatelets	0.5195968293339468
E10	E104	0.54367637743557218	0.5472955665554452	0.29953243717124489	Type 1 diabetes mellitus	Type 1 diabetes mellitus with neurological complications	0.54367637743557218
G47	G470	0.53097394683273302	0.54728905148636164	0.29952530587684689	Sleep disorders	Insomnia	0.53097394683273302
G82	N31	0.23240644055680981	0.23516655629466701	0.2988505747126437	Paraplegia (paraparesis) and quadriplegia (quadriparesis)	Neuromuscular dysfunction of bladder, not elsewhere classified	0.23240644055680981
I251	Z790	0.22754622464581209	0.34898965768872209	0.29874288425047441	Atherosclerotic heart disease of native coronary artery	Long term (current) use of anticoagulants and antithrombotics/antiplatelets	0.22754622464581209
G81	I634	0.33475121380640499	0.34006606938139539	0.29826658696951591	Hemiplegia and hemiparesis	Cerebral infarction due to embolism of cerebral arteries	0.33475121380640499
Y92	Y929	0.52011601521077999	0.54587385672650335	0.2979782674574657	Place of occurrence of the external cause	Unspecified place or not applicable	0.52011601521077999
G47	G4700	0.52951416572739796	0.54582113006362487	0.29792070602393528	Sleep disorders	Insomnia, unspecified	0.52951416572739796
Z90	Z9049	0.54031888901400726	0.54573093038731568	0.29782224838140081	Acquired absence of organs, not elsewhere classified	Acquired absence of other specified parts of digestive tract	0.54031888901400726
E785	K21	0.21761991116449911	0.36835219531190633	0.29748476303101973	Hyperlipidemia, unspecified	Gastro-esophageal reflux disease	0.21761991116449911
I6999	R2989	0.31831111588366662	0.32285322359928759	0.29735849056603769	Other sequelae of unspecified cerebrovascular disease	Other symptoms and signs involving the musculoskeletal system	0.31831111588366662
E89	Z8585	0.37223700998524972	0.37512698603790662	0.29722222222222222	Postprocedural endocrine and metabolic complications and disorders, not elsewhere classified	Personal history of malignant neoplasm of endocrine glands	0.37223700998524972
J98	J9819	0.54147205427246603	0.54503662937858177	0.29706492736436407	Other respiratory disorders	Other pulmonary collapse	0.54147205427246603
I504	I5042	0.54330122014039373	0.54490925436007132	0.29692609548724658	Combined systolic (congestive) and diastolic (congestive) heart failure	Chronic combined systolic (congestive) and diastolic (congestive) heart failure	0.54330122014039373
E113	E1140	0.26363211399649672	0.27757659820208902	0.29682196852823201	Type 2 diabetes mellitus with ophthalmic complications	Type 2 diabetes mellitus with diabetic neuropathy, unspecified	0.26363211399649672
I25	Z790	0.23314291581373839	0.35727303680406552	0.29641285579011872	Chronic ischemic heart disease	Long term (current) use of anticoagulants and antithrombotics/antiplatelets	0.23314291581373839
E785	K219	0.21782338548133631	0.36799221704261281	0.29623396706995359	Hyperlipidemia, unspecified	Gastro-esophageal reflux disease without esophagitis	0.21782338548133631
E102	K3184	0.2137714280986486	0.2187785281269021	0.29553264604811003	Type 1 diabetes mellitus with kidney complications	Gastroparesis	0.2137714280986486
F111	F141	0.24416005165801119	0.249292369993795	0.29534662867996198	Opioid abuse	Cocaine abuse	0.24416005165801119
W18	Y920	0.21274669644317859	0.23853455490326489	0.29521658796961608	Other slipping, tripping and stumbling and falls	Non-institutional (private) residence as the place of occurrence of the external cause	0.21274669644317859
C787	C795	0.28511397639833758	0.29155008128025539	0.29520295202952029	Secondary malignant neoplasm of liver and intrahepatic bile duct	Secondary malignant neoplasm of bone and bone marrow	0.28511397639833758
K318	K766	0.35961550883944499	0.36809318811917541	0.29436665581243893	Other specified diseases of stomach and duodenum	Portal hypertension	0.35961550883944499
J91	J910	0.53937307236350196	0.54192277807614542	0.29368029739776952	Pleural effusion in conditions classified elsewhere	Malignant pleural effusion	0.53937307236350196
G819	I634	0.31551518312761567	0.32076846108490958	0.29361979166666669	Hemiplegia, unspecified	Cerebral infarction due to embolism of cerebral arteries	0.31551518312761567
Z68	Z684	0.5285784648267231	0.54151521790130397	0.29323873121869781	Body mass index [BMI]	Body mass index (BMI) 40 or greater, adult	0.5285784648267231
I12	I509	0.25905017139292508	0.32486036677347557	0.29316845957635579	Hypertensive chronic kidney disease	Heart failure, unspecified	0.25905017139292508
R06	R068	0.53061063344842119	0.54109180176900762	0.29278033794162828	Abnormalities of breathing	Other abnormalities of breathing	0.53061063344842119
Z92	Z923	0.53784425658995527	0.54097137975630971	0.29265003371544168	Personal history of medical treatment	Personal history of irradiation	0.53784425658995527
E785	N18	0.23639509627437699	0.37692381344270298	0.29211771127080871	Hyperlipidemia, unspecified	Chronic kidney disease (CKD)	0.23639509627437699
Z790	Z95	0.25843928568300317	0.34322060185889608	0.29184705644345538	Long term (current) use of anticoagulants and antithrombotics/antiplatelets	Presence of cardiac and vascular implants and grafts	0.25843928568300317
G4733	Z68	0.2185785931284186	0.26503138587035208	0.29167930441815793	Obstructive sleep apnea (adult) (pediatric)	Body mass index [BMI]	0.2185785931284186
I851	K7030	0.26837122652401918	0.27461721773468578	0.29163834126444588	Secondary esophageal varices	Alcoholic cirrhosis of liver without ascites	0.26837122652401918
I699	I6995	0.53778527977334301	0.53994924715603998	0.29154518950437319	Sequelae of unspecified cerebrovascular diseases	Hemiplegia and hemiparesis following unspecified cerebrovascular disease	0.53778527977334301
I2510	Z790	0.2090728288278112	0.32978407632663959	0.2913443016389301	Atherosclerotic heart disease of native coronary artery without angina pectoris	Long term (current) use of anticoagulants and antithrombotics/antiplatelets	0.2090728288278112
J9690	R6520	0.27310846194152588	0.28449469765096491	0.29117541979278322	Respiratory failure, unspecified, unspecified whether with hypoxia or hypercapnia	Severe sepsis without septic shock	0.27310846194152588
K72	R18	0.23651846703528301	0.2443243757260691	0.29105897273303738	Hepatic failure, not elsewhere classified	Ascites	0.23651846703528301
I85	K7030	0.28661363633033271	0.29314770283339642	0.29036073329390888	Esophageal varices	Alcoholic cirrhosis of liver without ascites	0.28661363633033271
F1110	F141	0.23060614861547091	0.23562659623812801	0.28995901639344263	Opioid abuse, uncomplicated	Cocaine abuse	0.23060614861547091
R33	R338	0.53386311961674993	0.5384501415791304	0.28992855496658221	Retention of urine	Other retention of urine	0.53386311961674993
R06	R0600	0.52777541737487377	0.53824542851848256	0.28970814132104461	Abnormalities of breathing	Dyspnea, unspecified	0.52777541737487377
E872	J96	0.24595661142364761	0.2820748815720725	0.28944594119714179	Acidosis	Respiratory failure, not elsewhere classified	0.24595661142364761
I4891	I509	0.2830496571394478	0.35261744959303631	0.28936267767079321	Unspecified atrial fibrillation	Heart failure, unspecified	0.2830496571394478
K72	K746	0.20536213318369659	0.2144919033039574	0.28915662650602408	Hepatic failure, not elsewhere classified	Other and unspecified cirrhosis of liver	0.20536213318369659
R10	R109	0.5237886828898819	0.53752935694362469	0.28893780957622461	Abdominal and pelvic pain	Unspecified abdominal pain	0.5237886828898819
M79	M797	0.53005406698737179	0.53745412590756869	0.2888569374550683	Other and unspecified soft tissue disorders, not elsewhere classified	Fibromyalgia	0.53005406698737179
I8510	K72	0.25861644483794538	0.26446462833407791	0.28873771730914588	Secondary esophageal varices without bleeding	Hepatic failure, not elsewhere classified	0.25861644483794538
K31	K3189	0.53316531160977543	0.536987344719145	0.28835540838852097	Other diseases of stomach and duodenum	Other diseases of stomach and duodenum	0.53316531160977543
I851	K72	0.27232417420278482	0.2783836171909434	0.28823929299796058	Secondary esophageal varices	Hepatic failure, not elsewhere classified	0.27232417420278482
F102	K70	0.3776090492037415	0.38970931257348168	0.28819725141471297	Alcohol dependence	Alcoholic liver disease	0.3776090492037415
R10	R1013	0.522623886527812	0.53635794861709241	0.2876798490447362	Abdominal and pelvic pain	Epigastric pain	0.522623886527812
I13	N183	0.24061095081428149	0.26555895171373423	0.28738527982724488	Hypertensive heart and chronic kidney disease	Chronic kidney disease, stage 3 (moderate)	0.24061095081428149
Z79	Z878	0.20392491431416071	0.36433756422842523	0.28734120840667621	Long term (current) drug therapy	Personal history of other specified conditions	0.20392491431416071
E78	I50	0.23951245827517689	0.40318953473979141	0.28719851576994432	Disorders of lipoprotein metabolism and other lipidemias	Heart failure	0.23951245827517689
I26	I824	0.35038372392476641	0.35680039755396259	0.28678085199824332	Pulmonary embolism	Acute embolism and thrombosis of deep veins of lower extremity	0.35038372392476641
I69	I6935	0.53023939566434575	0.53455514736387022	0.28574920557320949	Sequelae of cerebrovascular disease	Hemiplegia and hemiparesis following cerebral infarction	0.53023939566434575
D63	Z99	0.25562149088588448	0.28417053238311152	0.2857347670250896	Anemia in chronic diseases classified elsewhere	Dependence on enabling machines and devices, not elsewhere classified	0.25562149088588448
Z95	Z955	0.51493673314227117	0.53448509286374435	0.28567431449356462	Presence of cardiac and vascular implants and grafts	Presence of coronary angioplasty implant and graft	0.51493673314227117
R45	R451	0.53067853834127843	0.53396629107088756	0.28511999999999998	Symptoms and signs involving emotional state	Restlessness and agitation	0.53067853834127843
I08	I272	0.21519362963664251	0.22584921918938369	0.2849218356026223	Multiple valve diseases	Other secondary pulmonary hypertension	0.21519362963664251
Z98	Z988	0.52315877882534678	0.53354407197159859	0.28466927673603959	Other postprocedural states	Other specified postprocedural states	0.52315877882534678
E1065	K3184	0.22377863622590191	0.2291866316043476	0.2846079380445305	Type 1 diabetes mellitus with hyperglycemia	Gastroparesis	0.22377863622590191
K7469	K766	0.29025738846261601	0.29824413311783299	0.28452270620945319	Other cirrhosis of liver	Portal hypertension	0.29025738846261601
E78	Z878	0.22513163257674551	0.39421661291952109	0.28378832052301439	Disorders of lipoprotein metabolism and other lipidemias	Personal history of other specified conditions	0.22513163257674551
I8510	K7030	0.24703362753451191	0.2531209854539056	0.28344671201814059	Secondary esophageal varices without bleeding	Alcoholic cirrhosis of liver without ascites	0.24703362753451191
I70	I7020	0.53047225187131064	0.53231731729475185	0.28336172629187961	Atherosclerosis	Unspecified atherosclerosis of native arteries of extremities	0.53047225187131064
Z966	Z9664	0.52736337672845301	0.53205103874608251	0.28307830783078308	Presence of orthopedic joint implants	Presence of artificial hip joint	0.52736337672845301
K746	R18	0.31071011033193269	0.32022314614290048	0.2829727843684578	Other and unspecified cirrhosis of liver	Ascites	0.31071011033193269
F1110	F1410	0.23658581200656259	0.24134137018152521	0.28278688524590162	Opioid abuse, uncomplicated	Cocaine abuse, uncomplicated	0.23658581200656259
I489	I509	0.28368363230577348	0.35514766214981019	0.28260400948480269	Unspecified atrial fibrillation and atrial flutter	Heart failure, unspecified	0.28368363230577348
C79	C7951	0.52815092129450325	0.53142577134468472	0.28241335044929389	Secondary malignant neoplasm of other and unspecified sites	Secondary malignant neoplasm of bone	0.52815092129450325
J969	R65	0.2253599058284981	0.24323872425700799	0.28226911482597972	Respiratory failure, unspecified	Symptoms and signs specifically associated with systemic inflammation and infection	0.2253599058284981
I269	I824	0.34123276841804262	0.34768593140473703	0.28225806451612911	Pulmonary embolism without acute cor pulmonale	Acute embolism and thrombosis of deep veins of lower extremity	0.34123276841804262
E112	I130	0.35338360220255499	0.37281686849605622	0.28223090394719108	Type 2 diabetes mellitus with kidney complications	Hypertensive heart and chronic kidney disease with heart failure and stage 1 through stage 4 chronic kidney disease, or unspecified chronic kidney disease	0.35338360220255499
E1129	E1139	0.34647781679790401	0.35088224710993843	0.28221649484536082	Type 2 diabetes mellitus with other diabetic kidney complication	Type 2 diabetes mellitus with other diabetic ophthalmic complication	0.34647781679790401
K72	R188	0.2470919151380209	0.25428430275227859	0.28218135700697528	Hepatic failure, not elsewhere classified	Other ascites	0.2470919151380209
E112	E114	0.32409769387865239	0.3462195579114733	0.28209618752525928	Type 2 diabetes mellitus with kidney complications	Type 2 diabetes mellitus with neurological complications	0.32409769387865239
E113	E13	0.29016207942645511	0.30190268651272539	0.2820117247763036	Type 2 diabetes mellitus with ophthalmic complications	Other specified diabetes mellitus	0.29016207942645511
E66	Z684	0.51103955117031441	0.52473260587677606	0.28184281842818432	Overweight and obesity	Body mass index (BMI) 40 or greater, adult	0.51103955117031441
Z79	Z8789	0.20602528930646949	0.36318318822877621	0.2817636205543656	Long term (current) drug therapy	Personal history of other specified conditions	0.20602528930646949
Y84	Y922	0.2577746889165996	0.27695753005864832	0.28156592815659282	Other medical procedures as the cause of abnormal reaction of the patient, or of later complication, without mention of misadventure at the time of the procedure	School, other institution and public administrative area as the place of occurrence of the external cause	0.2577746889165996
K55	K550	0.52909626182219294	0.53015572123423738	0.28106508875739639	Vascular disorders of intestine	Acute vascular disorders of intestine	0.52909626182219294
G473	Z68	0.2182265872299575	0.26694311453482061	0.28053839771365352	Sleep apnea	Body mass index [BMI]	0.2182265872299575
I08	I081	0.52743585595624387	0.52951228285127283	0.28038325769036809	Multiple valve diseases	Rheumatic disorders of both mitral and tricuspid valves	0.52743585595624387
G81	R470	0.29849832213055633	0.30438749157111661	0.27973699940227142	Hemiplegia and hemiparesis	Dysphasia and aphasia	0.29849832213055633
I85	K72	0.28325083836550469	0.2896499716144838	0.27971614429331748	Esophageal varices	Hepatic failure, not elsewhere classified	0.28325083836550469
Y84	Y9223	0.26061740809187289	0.27941492794149292	0.27941492794149281	Other medical procedures as the cause of abnormal reaction of the patient, or of later complication, without mention of misadventure at the time of the procedure	Hospital as the place of occurrence of the external cause	0.26061740809187289
J98	J9811	0.52464335326287193	0.52818570254893493	0.27898013637711239	Other respiratory disorders	Atelectasis	0.52464335326287193
E78	Z8789	0.22843182588800659	0.39363528271460801	0.27875253997702981	Disorders of lipoprotein metabolism and other lipidemias	Personal history of other specified conditions	0.22843182588800659
E1122	N183	0.22625832156244741	0.25104474717724418	0.27844990548204163	Type 2 diabetes mellitus with diabetic chronic kidney disease	Chronic kidney disease, stage 3 (moderate)	0.22625832156244741
E46	Z682	0.22853532074724009	0.238612706889723	0.27821011673151752	Unspecified protein-calorie malnutrition	Body mass index (BMI) 20-29, adult	0.22853532074724009
I50	Z7901	0.25891735184190567	0.35013967187124001	0.27747597158378612	Heart failure	Long term (current) use of anticoagulants	0.25891735184190567
C7931	G936	0.236136013731683	0.24127972778975779	0.27720930232558139	Secondary malignant neoplasm of brain	Cerebral edema	0.236136013731683
E112	N186	0.27598282201616547	0.3028221091348462	0.27697696349184958	Type 2 diabetes mellitus with kidney complications	End stage renal disease	0.27598282201616547
K746	R188	0.32710862954787268	0.33570860685101089	0.27634333565945568	Other and unspecified cirrhosis of liver	Other ascites	0.32710862954787268
N170	R6521	0.22382271232283321	0.23547776397351319	0.27605274351339848	Acute kidney failure with tubular necrosis	Severe sepsis with septic shock	0.22382271232283321
Z85	Z854	0.5075423196178539	0.52535168796994514	0.27599439605287202	Personal history of malignant neoplasm	Personal history of malignant neoplasm of genital organs	0.5075423196178539
F1020	K703	0.23766165415094151	0.2461140796613332	0.27548209366391191	Alcohol dependence, uncomplicated	Alcoholic cirrhosis of liver	0.23766165415094151
K31	K76	0.22847052458644321	0.24558222652380171	0.27538631346578368	Other diseases of stomach and duodenum	Other diseases of liver	0.22847052458644321
C793	G936	0.23568605115419991	0.24086021959541981	0.27532228360957639	Secondary malignant neoplasm of brain and cerebral meninges	Cerebral edema	0.23568605115419991
E669	G473	0.20445290014836731	0.24681468716441199	0.27452098540145992	Obesity, unspecified	Sleep apnea	0.20445290014836731
N18	Z794	0.25769381167805272	0.3427286644078798	0.27450683427359812	Chronic kidney disease (CKD)	Long term (current) use of insulin	0.25769381167805272
C780	C795	0.24801508932140259	0.25436259176774889	0.2744413407821229	Secondary malignant neoplasm of lung	Secondary malignant neoplasm of bone and bone marrow	0.24801508932140259
I251	I252	0.43090989636654808	0.48227560314970008	0.27434179316888052	Atherosclerotic heart disease of native coronary artery	Old myocardial infarction	0.43090989636654808
E113	E134	0.30056426817012732	0.31144374198902092	0.27429805615550762	Type 2 diabetes mellitus with ophthalmic complications	Other specified diabetes mellitus with neurological complications	0.30056426817012732
E113	E1342	0.30089100764025678	0.31175391410253178	0.27429805615550762	Type 2 diabetes mellitus with ophthalmic complications	Other specified diabetes mellitus with diabetic polyneuropathy	0.30089100764025678
E1122	Z99	0.21112844703474229	0.2374018037806313	0.27410207939508507	Type 2 diabetes mellitus with diabetic chronic kidney disease	Dependence on enabling machines and devices, not elsewhere classified	0.21112844703474229
G819	R471	0.2918841865984837	0.29735909898370988	0.27408854166666669	Hemiplegia, unspecified	Dysarthria and anarthria	0.2918841865984837
J969	R652	0.22438786519982171	0.24188259828461661	0.27404768429706772	Respiratory failure, unspecified	Severe sepsis	0.22438786519982171
K74	R18	0.31080328587264899	0.32062128987766692	0.27388327355722197	Fibrosis and cirrhosis of liver	Ascites	0.31080328587264899
G81	R4701	0.29569484426846909	0.30153336509402873	0.27375971309025698	Hemiplegia and hemiparesis	Aphasia	0.29569484426846909
I2699	I824	0.31949470465107083	0.32596623766448563	0.27372962607861939	Other pulmonary embolism without acute cor pulmonale	Acute embolism and thrombosis of deep veins of lower extremity	0.31949470465107083
I63	I635	0.51982361099793428	0.52293513015782012	0.27346115035317858	Cerebral infarction	Cerebral infarction due to unspecified occlusion or stenosis of cerebral arteries	0.51982361099793428
L27	T36	0.25252598808372489	0.25518296462057721	0.27302631578947367	Dermatitis due to substances taken internally	Poisoning by, adverse effect of and underdosing of systemic antibiotics	0.25252598808372489
G81	R471	0.30299826602237911	0.30861115244869231	0.27256425582785421	Hemiplegia and hemiparesis	Dysarthria and anarthria	0.30299826602237911
A41	E872	0.21625897773476391	0.2497539357798747	0.2725244072524407	Other sepsis	Acidosis	0.21625897773476391
I12	Z794	0.2048993903424948	0.28089260387439391	0.27226350227348339	Hypertensive chronic kidney disease	Long term (current) use of insulin	0.2048993903424948
I2510	I252	0.4105583860476133	0.46367302424050189	0.27220766097198978	Atherosclerotic heart disease of native coronary artery without angina pectoris	Old myocardial infarction	0.4105583860476133
K703	K7031	0.51936075839080331	0.52173514714296654	0.272207563764292	Alcoholic cirrhosis of liver	Alcoholic cirrhosis of liver with ascites	0.51936075839080331
K72	K7291	0.51992661560612163	0.52157023540737413	0.27203551046290431	Hepatic failure, not elsewhere classified	Hepatic failure, unspecified with coma	0.51992661560612163
G82	N319	0.228725561127396	0.2313047194836963	0.27203065134099619	Paraplegia (paraparesis) and quadriplegia (quadriparesis)	Neuromuscular dysfunction of bladder, unspecified	0.228725561127396
R74	R748	0.51757031208930471	0.52151582110231842	0.27197875166002661	Abnormal serum enzyme levels	Abnormal levels of other serum enzymes	0.51757031208930471
I634	R470	0.25404303012583751	0.25954202572180451	0.27195027195027188	Cerebral infarction due to embolism of cerebral arteries	Dysphasia and aphasia	0.25404303012583751
E78	K21	0.211370953556099	0.38159991659256898	0.27164943899637778	Disorders of lipoprotein metabolism and other lipidemias	Gastro-esophageal reflux disease	0.211370953556099
D68	D684	0.5162388819038578	0.52045629162404361	0.27087475149105372	Other coagulation defects	Acquired coagulation factor deficiency	0.5162388819038578
G819	R470	0.27654883721002621	0.28237525872879932	0.27083333333333331	Hemiplegia, unspecified	Dysphasia and aphasia	0.27654883721002621
E78	K219	0.2116110827417424	0.38116825103163482	0.27046558883293581	Disorders of lipoprotein metabolism and other lipidemias	Gastro-esophageal reflux disease without esophagitis	0.2116110827417424
K746	K766	0.31745544633908851	0.32623618206643512	0.27006280530355897	Other and unspecified cirrhosis of liver	Portal hypertension	0.31745544633908851
K3189	K72	0.21418786577819701	0.2196722085761785	0.26985645933014352	Other diseases of stomach and duodenum	Hepatic failure, not elsewhere classified	0.21418786577819701
C7800	C795	0.21089455652553771	0.21663367433053859	0.26976744186046508	Secondary malignant neoplasm of unspecified lung	Secondary malignant neoplasm of bone and bone marrow	0.21089455652553771
C7951	G893	0.25315142784734368	0.25691755060445531	0.26931818181818179	Secondary malignant neoplasm of bone	Neoplasm related pain (acute) (chronic)	0.25315142784734368
I130	I5033	0.2145775818652936	0.23538297539558459	0.26868829337094502	Hypertensive heart and chronic kidney disease with heart failure and stage 1 through stage 4 chronic kidney disease, or unspecified chronic kidney disease	Acute on chronic diastolic (congestive) heart failure	0.2145775818652936
R00	R000	0.50277882591423051	0.51798639836569926	0.2683099088918709	Abnormalities of heart beat	Tachycardia, unspecified	0.50277882591423051
I634	R4701	0.25353186331312622	0.25896894559126349	0.26806526806526809	Cerebral infarction due to embolism of cerebral arteries	Aphasia	0.25353186331312622
K74	R188	0.32754595581815238	0.33640439134481609	0.2676882947505706	Fibrosis and cirrhosis of liver	Other ascites	0.32754595581815238
K74	K766	0.32516049690840948	0.33410749841185527	0.26736224323443097	Fibrosis and cirrhosis of liver	Portal hypertension	0.32516049690840948
R06	R0689	0.50554356765587105	0.51590176768118523	0.2661546338965694	Abnormalities of breathing	Other abnormalities of breathing	0.50554356765587105
F1020	F1023	0.25502917620888588	0.26252423281229442	0.26611570247933891	Alcohol dependence, uncomplicated	Alcohol dependence with withdrawal	0.25502917620888588
I824	I824Y	0.51403536383774728	0.51556335637742623	0.26580557443915698	Acute embolism and thrombosis of deep veins of lower extremity	Acute embolism and thrombosis of unspecified deep veins of proximal lower extremity	0.51403536383774728
Z91	Z9119	0.50477696077354528	0.51534712168261543	0.26558265582655832	Personal risk factors, not elsewhere classified	Patient's noncompliance with other medical treatment and regimen	0.50477696077354528
E112	Z99	0.24187588654007211	0.2718682413287643	0.26498720193991648	Type 2 diabetes mellitus with kidney complications	Dependence on enabling machines and devices, not elsewhere classified	0.24187588654007211
F111	F1410	0.2298837878458434	0.2348754463875031	0.26495726495726502	Opioid abuse	Cocaine abuse, uncomplicated	0.2298837878458434
I12	I120	0.49519959371596339	0.51472710699624202	0.26494399467672181	Hypertensive chronic kidney disease	Hypertensive chronic kidney disease with stage 5 chronic kidney disease or end stage renal disease	0.49519959371596339
G819	R4701	0.27318265021243621	0.27896408413429641	0.26432291666666669	Hemiplegia, unspecified	Aphasia	0.27318265021243621
D63	I120	0.29670060839131079	0.31872978099797028	0.26379928315412188	Anemia in chronic diseases classified elsewhere	Hypertensive chronic kidney disease with stage 5 chronic kidney disease or end stage renal disease	0.29670060839131079
C77	C795	0.2348581158708051	0.24123332872831829	0.26361031518624639	Secondary and unspecified malignant neoplasm of lymph nodes	Secondary malignant neoplasm of bone and bone marrow	0.2348581158708051
E78	N18	0.2254324060026586	0.38469551510637517	0.26279706687869953	Disorders of lipoprotein metabolism and other lipidemias	Chronic kidney disease (CKD)	0.2254324060026586
I63	R2981	0.35761145785662091	0.36488853208659489	0.26236125126135218	Cerebral infarction	Other symptoms and signs involving the nervous system	0.35761145785662091
K7031	K7290	0.24684160441576919	0.24951469837960419	0.26171243941841682	Alcoholic cirrhosis of liver with ascites	Hepatic failure, unspecified without coma	0.24684160441576919
I63	I6340	0.50813405532621125	0.5112261432338272	0.26135216952573159	Cerebral infarction	Cerebral infarction due to embolism of unspecified cerebral artery	0.50813405532621125
K859	K86	0.200686491371771	0.20697827628618731	0.26132404181184671	Acute pancreatitis, unspecified	Other diseases of pancreas	0.200686491371771
I8510	K729	0.28463574670837982	0.28929101207842017	0.26077097505668928	Secondary esophageal varices without bleeding	Hepatic failure, unspecified	0.28463574670837982
Z684	Z6842	0.50697543920198218	0.51063274602146369	0.26074580130942221	Body mass index (BMI) 40 or greater, adult	Body mass index (BMI) 45.0-49.9, adult	0.50697543920198218
E87	E875	0.47960860620797441	0.50997627025653125	0.26007579622476501	Other disorders of fluid, electrolyte and acid-base balance	Hyperkalemia	0.47960860620797441
D63	Z992	0.29645238147296971	0.3181185026954475	0.25921146953405022	Anemia in chronic diseases classified elsewhere	Dependence on renal dialysis	0.29645238147296971
C34	C341	0.50665663295449492	0.50899786917406442	0.25907883082373778	Malignant neoplasm of bronchus and lung	Malignant neoplasm of upper lobe, bronchus or lung	0.50665663295449492
K85	K86	0.22548213522965879	0.2324313150146653	0.25880758807588078	Acute pancreatitis	Other diseases of pancreas	0.22548213522965879
Z79	Z798	0.45352851247796588	0.50859472026879338	0.25866858948529248	Long term (current) drug therapy	Other long term (current) drug therapy	0.45352851247796588
J18	J96	0.2099837553677667	0.2471691523388452	0.25806451612903231	Pneumonia, unspecified organism	Respiratory failure, not elsewhere classified	0.2099837553677667
J189	J96	0.20652985364644821	0.24336732351033499	0.2575700934579439	Pneumonia, unspecified organism	Respiratory failure, not elsewhere classified	0.20652985364644821
E106	K3184	0.24114821646463619	0.24750126162367059	0.25747282608695649	Type 1 diabetes mellitus with other specified complications	Gastroparesis	0.24114821646463619
R10	R103	0.49345033871484661	0.50696850108237368	0.25701706108970829	Abdominal and pelvic pain	Pain localized to other parts of lower abdomen	0.49345033871484661
N18	Z95	0.22024922500528901	0.31231666114209372	0.2569005338684639	Chronic kidney disease (CKD)	Presence of cardiac and vascular implants and grafts	0.22024922500528901
E1122	N186	0.21190487904044311	0.23658437215116451	0.25633270321361062	Type 2 diabetes mellitus with diabetic chronic kidney disease	End stage renal disease	0.21190487904044311
C79	C7952	0.50251247940853561	0.50574364723023046	0.25577663671373557	Secondary malignant neoplasm of other and unspecified sites	Secondary malignant neoplasm of bone marrow	0.50251247940853561
I48	Z95	0.2292159222148292	0.3238133257942058	0.25535024532832229	Atrial fibrillation and flutter	Presence of cardiac and vascular implants and grafts	0.2292159222148292
E10	E102	0.50153842770104673	0.50508807988261795	0.25511396843950912	Type 1 diabetes mellitus	Type 1 diabetes mellitus with kidney complications	0.50153842770104673
I851	K729	0.29337472048569091	0.29820896761725718	0.25492861998640381	Secondary esophageal varices	Hepatic failure, unspecified	0.29337472048569091
K31	K766	0.33614404000661591	0.34559391319785882	0.25441501103752762	Other diseases of stomach and duodenum	Portal hypertension	0.33614404000661591
Z96	Z9664	0.49814686247275558	0.50331162676490315	0.25332259363672982	Presence of other functional implants	Presence of artificial hip joint	0.49814686247275558
F1021	K7030	0.2005696929904211	0.20651079552338331	0.25088967971530252	Alcohol dependence, in remission	Alcoholic cirrhosis of liver without ascites	0.2005696929904211
Z855	Z905	0.3760557132481479	0.38031092837878511	0.25087631447170761	Personal history of malignant neoplasm of urinary tract	Acquired absence of kidney	0.3760557132481479
G93	G936	0.49454955794885858	0.50044103386893501	0.25044122837980942	Other disorders of brain	Cerebral edema	0.49454955794885858
C78	C795	0.3396497287235265	0.34777989646277602	0.25015518311607698	Secondary malignant neoplasm of respiratory and digestive organs	Secondary malignant neoplasm of bone and bone marrow	0.3396497287235265
Z99	Z998	0.49193884987490782	0.49929047786024172	0.24929098128190591	Dependence on enabling machines and devices, not elsewhere classified	Dependence on other enabling machines and devices	0.49193884987490782
K746	K7460	0.49616972916640278	0.49912694188676587	0.24912770411723659	Other and unspecified cirrhosis of liver	Unspecified cirrhosis of liver	0.49616972916640278
D69	D695	0.49125480359721602	0.49906379481863022	0.24906467129877069	Purpura and other hemorrhagic conditions	Secondary thrombocytopenia	0.49125480359721602
D69	D6959	0.49125480359721602	0.49906379481863022	0.24906467129877069	Purpura and other hemorrhagic conditions	Other secondary thrombocytopenia	0.49125480359721602
Z99	Z9981	0.49151485667812511	0.49886428019156709	0.24886557005104931	Dependence on enabling machines and devices, not elsewhere classified	Dependence on supplemental oxygen	0.49151485667812511
I252	Z98	0.2195965610927216	0.26349814791911608	0.2484881803188565	Old myocardial infarction	Other postprocedural states	0.2195965610927216
J44	J441	0.48273543774198813	0.49842369817378912	0.24842618290123869	Other chronic obstructive pulmonary disease	Chronic obstructive pulmonary disease with (acute) exacerbation	0.48273543774198813
E1122	E116	0.20379248802848751	0.22877811426898409	0.24839319470699431	Type 2 diabetes mellitus with diabetic chronic kidney disease	Type 2 diabetes mellitus with other specified complications	0.20379248802848751
I85	K729	0.30645600814683432	0.31151090496540879	0.24837374334713189	Esophageal varices	Hepatic failure, unspecified	0.30645600814683432
L97	L974	0.49545650227441229	0.49766680948084818	0.2476722532588454	Non-pressure chronic ulcer of lower limb, not elsewhere classified	Non-pressure chronic ulcer of heel and midfoot	0.49545650227441229
E1122	E114	0.23481903104241431	0.25617960895777953	0.24725897920604911	Type 2 diabetes mellitus with diabetic chronic kidney disease	Type 2 diabetes mellitus with neurological complications	0.23481903104241431
R101	R1011	0.49115104296285422	0.49674989591264368	0.2467604590892262	Pain localized to upper abdomen	Right upper quadrant pain	0.49115104296285422
E112	N183	0.23435452627824821	0.26343582921413361	0.24666576855718711	Type 2 diabetes mellitus with kidney complications	Chronic kidney disease, stage 3 (moderate)	0.23435452627824821
D63	E112	0.20787252152392721	0.23903781517043071	0.24659498207885311	Anemia in chronic diseases classified elsewhere	Type 2 diabetes mellitus with kidney complications	0.20787252152392721
N18	N183	0.46755012473174912	0.49639951616478423	0.24641247964863119	Chronic kidney disease (CKD)	Chronic kidney disease, stage 3 (moderate)	0.46755012473174912
I252	I502	0.21112737622422681	0.25635176763408651	0.2462891698735569	Old myocardial infarction	Systolic (congestive) heart failure	0.21112737622422681
E83	E876	0.23463867612480149	0.25657296074393421	0.24579678362573101	Disorders of mineral metabolism	Hypokalemia	0.23463867612480149
K76	K768	0.49060633678297011	0.4953148941988173	0.24533684441518541	Other diseases of liver	Other specified diseases of liver	0.49060633678297011
B96	B968	0.48825600382471263	0.49489421858602323	0.2449202875898718	Other bacterial agents as the cause of diseases classified elsewhere	Other specified bacterial agents as the cause of diseases classified elsewhere	0.48825600382471263
I13	I5033	0.22029995508150679	0.2439641580106893	0.24365664927118949	Hypertensive heart and chronic kidney disease	Acute on chronic diastolic (congestive) heart failure	0.22029995508150679
B96	B9620	0.48668215591255859	0.49331257753678681	0.24335729915598631	Other bacterial agents as the cause of diseases classified elsewhere	Unspecified Escherichia coli [E. coli] as the cause of diseases classified elsewhere	0.48668215591255859
E78	E780	0.42554446482948138	0.49250948992647309	0.24256559766763849	Disorders of lipoprotein metabolism and other lipidemias	Pure hypercholesterolemia	0.42554446482948138
E66	E660	0.4794116660413219	0.49219914501912537	0.24225999835755929	Overweight and obesity	Obesity due to excess calories	0.4794116660413219
E119	Z794	0.20721793227901009	0.29672422359446582	0.2420102080879466	Type 2 diabetes mellitus without complications	Long term (current) use of insulin	0.20721793227901009
G47	Z68	0.2128391522327944	0.27035719209599662	0.2419602861536404	Sleep disorders	Body mass index [BMI]	0.2128391522327944
J96	R65	0.3021130192842581	0.32695385326055132	0.24173990432751141	Respiratory failure, not elsewhere classified	Symptoms and signs specifically associated with systemic inflammation and infection	0.3021130192842581
I12	N183	0.36692051140223297	0.4013467315980131	0.24110014417211931	Hypertensive chronic kidney disease	Chronic kidney disease, stage 3 (moderate)	0.36692051140223297
Z79	Z86	0.2435267507672203	0.36705581195832082	0.24093907068479209	Long term (current) drug therapy	Personal history of certain other diseases	0.2435267507672203
E66	E6601	0.47792290927313469	0.49069522288016032	0.24078180175741151	Overweight and obesity	Morbid (severe) obesity due to excess calories	0.47792290927313469
F1020	K7030	0.24467207557137191	0.25183722735860331	0.24077134986225901	Alcohol dependence, uncomplicated	Alcoholic cirrhosis of liver without ascites	0.24467207557137191
I49	I490	0.48802630305705252	0.48982847426733073	0.239931934203063	Other cardiac arrhythmias	Ventricular fibrillation and flutter	0.48802630305705252
I12	N186	0.37524222591455791	0.40802878792846048	0.23943661971830979	Hypertensive chronic kidney disease	End stage renal disease	0.37524222591455791
B37	B370	0.48697616050123549	0.48905340030149769	0.23917322834645671	Candidiasis	Candidal stomatitis	0.48697616050123549
F11	F14	0.25794561543447331	0.26745201578083672	0.23851120394986711	Opioid related disorders	Cocaine related disorders	0.25794561543447331
I42	I5023	0.2295967462184389	0.24754757036290659	0.23814898419864561	Cardiomyopathy	Acute on chronic systolic (congestive) heart failure	0.2295967462184389
R298	R471	0.32484540562556391	0.33137277199720289	0.23803875049426651	Other symptoms and signs involving the nervous and musculoskeletal systems	Dysarthria and anarthria	0.32484540562556391
K70	K701	0.48507377139968538	0.48784183156408029	0.23798965262379901	Alcoholic liver disease	Alcoholic hepatitis	0.48507377139968538
I49	I4901	0.48570804465061562	0.487506999237101	0.23766307430516159	Other cardiac arrhythmias	Ventricular fibrillation	0.48570804465061562
T82	Y832	0.34141272543228679	0.34793058336086552	0.23749093546047861	Complications of cardiac and vascular prosthetic devices, implants and grafts	Surgical operation with anastomosis, bypass or graft as the cause of abnormal reaction of the patient, or of later complication, without mention of misadventure at the time of the procedure	0.34141272543228679
I634	R471	0.22988738371868489	0.23534518103825511	0.23698523698523699	Cerebral infarction due to embolism of cerebral arteries	Dysarthria and anarthria	0.22988738371868489
J96	R652	0.30384702130485791	0.32794989048387929	0.2367337857381244	Respiratory failure, not elsewhere classified	Severe sepsis	0.30384702130485791
R57	R578	0.48348488947860663	0.48602191701911468	0.2362173038229376	Shock, not elsewhere classified	Other shock	0.48348488947860663
E88	E880	0.4814315930245483	0.48597396345763549	0.2361706931587266	Other and unspecified metabolic disorders	Disorders of plasma-protein metabolism, not elsewhere classified	0.4814315930245483
G81	I61	0.26670134162786258	0.27249234443053982	0.23610280932456659	Hemiplegia and hemiparesis	Nontraumatic intracerebral hemorrhage	0.26670134162786258
C77	C780	0.2267132926148023	0.23269212184630661	0.23567335243553009	Secondary and unspecified malignant neoplasm of lymph nodes	Secondary malignant neoplasm of lung	0.2267132926148023
N18	N186	0.45633479789725462	0.48490133242206679	0.2351293021846958	Chronic kidney disease (CKD)	End stage renal disease	0.45633479789725462
R63	Z682	0.2004540075413353	0.21143974337005361	0.23487858719646801	Symptoms and signs concerning food and fluid intake	Body mass index (BMI) 20-29, adult	0.2004540075413353
G93	G9341	0.47776473750661169	0.48358147327929701	0.23385104129897641	Other disorders of brain	Metabolic encephalopathy	0.47776473750661169
I48	I509	0.24380992639361759	0.32700375377052981	0.23377527229703859	Atrial fibrillation and flutter	Heart failure, unspecified	0.24380992639361759
I44	I442	0.47944588273981992	0.48310368251808589	0.2333891680625349	Atrioventricular and left bundle-branch block	Atrioventricular block, complete	0.47944588273981992
Z68	Z682	0.47053693729968199	0.48301708994814008	0.23330550918196999	Body mass index [BMI]	Body mass index (BMI) 20-29, adult	0.47053693729968199
I48	I503	0.26395539463011891	0.34069213252096392	0.23290531370706749	Atrial fibrillation and flutter	Diastolic (congestive) heart failure	0.26395539463011891
B96	B9629	0.47600774778114457	0.48258188595196272	0.23288527664895281	Other bacterial agents as the cause of diseases classified elsewhere	Other Escherichia coli [E. coli] as the cause of diseases classified elsewhere	0.47600774778114457
K74	K7460	0.47936779149686548	0.48249433418811999	0.2328007825236387	Fibrosis and cirrhosis of liver	Unspecified cirrhosis of liver	0.47936779149686548
K703	K72	0.27185463639058999	0.27934737532312193	0.2326297273526825	Alcoholic cirrhosis of liver	Hepatic failure, not elsewhere classified	0.27185463639058999
J9690	R6521	0.2033848391444498	0.21647665088509549	0.232583065380493	Respiratory failure, unspecified, unspecified whether with hypoxia or hypercapnia	Severe sepsis with septic shock	0.2033848391444498
D70	T451	0.21663515028889699	0.22093818183228611	0.23197492163009401	Neutropenia	Poisoning by, adverse effect of and underdosing of antineoplastic and immunosuppressive drugs	0.21663515028889699
L975	M86	0.2450268873348741	0.24854568582191899	0.23194748358862141	Non-pressure chronic ulcer of other part of foot	Osteomyelitis	0.2450268873348741
M255	M2556	0.47696010473896899	0.4814121799584965	0.23175768701239099	Pain in joint	Pain in knee	0.47696010473896899
E10	E103	0.47790134505661952	0.4813894753749331	0.23173582700175341	Type 1 diabetes mellitus	Type 1 diabetes mellitus with ophthalmic complications	0.47790134505661952
B19	K74	0.22280453639726441	0.23608945416771901	0.23163841807909599	Unspecified viral hepatitis	Fibrosis and cirrhosis of liver	0.22280453639726441
K3189	K729	0.22382611577096129	0.2283247488610739	0.23157894736842111	Other diseases of stomach and duodenum	Hepatic failure, unspecified	0.22382611577096129
R50	R508	0.47742343552745792	0.48083807107659088	0.2312052505966587	Fever of other and unknown origin	Other specified fever	0.47742343552745792
J969	R6520	0.2439230861893549	0.25742052804148469	0.230748150178131	Respiratory failure, unspecified	Severe sepsis without septic shock	0.2439230861893549
Z7902	Z955	0.25169070783850772	0.27669579919024873	0.22977171416993111	Long term (current) use of antithrombotics/antiplatelets	Presence of coronary angioplasty implant and graft	0.25169070783850772
I63	I6350	0.47628409004932359	0.47930603495360941	0.22973427514295319	Cerebral infarction	Cerebral infarction due to unspecified occlusion or stenosis of unspecified cerebral artery	0.47628409004932359
Z95	Z950	0.46000346750397009	0.4788182617778674	0.22926692781197541	Presence of cardiac and vascular implants and grafts	Presence of cardiac pacemaker	0.46000346750397009
G819	I61	0.24772222707938629	0.25342662267125138	0.22916666666666671	Hemiplegia, unspecified	Nontraumatic intracerebral hemorrhage	0.24772222707938629
K70	K7031	0.4755327074231413	0.47827912757392521	0.2287509238728751	Alcoholic liver disease	Alcoholic cirrhosis of liver with ascites	0.4755327074231413
B19	K746	0.22816977032187899	0.2409186387032744	0.2284996861268048	Unspecified viral hepatitis	Other and unspecified cirrhosis of liver	0.22816977032187899
I27	I5033	0.21878273355905581	0.24407618166238079	0.22836386607706879	Other pulmonary heart diseases	Acute on chronic diastolic (congestive) heart failure	0.21878273355905581
D648	T451	0.20318047936089129	0.20735748881672789	0.2279495990836197	Other specified anemias	Poisoning by, adverse effect of and underdosing of antineoplastic and immunosuppressive drugs	0.20318047936089129
K76	K7689	0.47216542175421572	0.47680451961280013	0.22734254992319511	Other diseases of liver	Other specified diseases of liver	0.47216542175421572
F102	F1021	0.4715747587823424	0.47661566266217648	0.227162489894907	Alcohol dependence	Alcohol dependence, in remission	0.4715747587823424
B192	K74	0.20590846081093611	0.2187312495554766	0.22714486638537271	Unspecified viral hepatitis C	Fibrosis and cirrhosis of liver	0.20590846081093611
Z85	Z8582	0.45934352885494811	0.4765308842253983	0.2270816836206371	Personal history of malignant neoplasm	Personal history of malignant neoplasm of skin	0.45934352885494811
I252	Z986	0.26606672891812788	0.29886394383456188	0.2270478284771853	Old myocardial infarction	Angioplasty status	0.26606672891812788
I252	Z9861	0.26542760150565697	0.29817700617542608	0.2260399486897563	Old myocardial infarction	Coronary angioplasty status	0.26542760150565697
E11	I12	0.2309446169002228	0.34221636001575872	0.22600304723209749	Type 2 diabetes mellitus	Hypertensive chronic kidney disease	0.2309446169002228
F102	K703	0.32130735308461672	0.33329724811059558	0.22594987873888439	Alcohol dependence	Alcoholic cirrhosis of liver	0.32130735308461672
C3490	C793	0.21215719119167339	0.21665048507971149	0.2255489021956088	Malignant neoplasm of unspecified part of unspecified bronchus or lung	Secondary malignant neoplasm of brain and cerebral meninges	0.21215719119167339
T82	Y848	0.22120918393204919	0.23256124798259831	0.22480058013052939	Complications of cardiac and vascular prosthetic devices, implants and grafts	Other medical procedures as the cause of abnormal reaction of the patient, or of later complication, without mention of misadventure at the time of the procedure	0.22120918393204919
Z7901	Z8671	0.26126342326583801	0.31248008892509449	0.2244094488188976	Long term (current) use of anticoagulants	Personal history of venous thrombosis and embolism	0.26126342326583801
F0280	G31	0.28263656307446938	0.28898786077370447	0.22411347517730501	Dementia in other diseases classified elsewhere, unspecified severity, without behavioral disturbance, psychotic disturbance, mood disturbance, and anxiety	Other degenerative diseases of nervous system, not elsewhere classified	0.28263656307446938
B192	K746	0.21079753232282741	0.22311899408347149	0.2239803094233474	Unspecified viral hepatitis C	Other and unspecified cirrhosis of liver	0.21079753232282741
B37	B3783	0.47114909158375562	0.47319903088937471	0.22391732283464569	Candidiasis	Candidal cheilitis	0.47114909158375562
C349	C793	0.22041367639876669	0.22507323435652449	0.22363636363636361	Malignant neoplasm of unspecified part of bronchus or lung	Secondary malignant neoplasm of brain and cerebral meninges	0.22041367639876669
C3490	C7931	0.21135378807040631	0.21582906307602001	0.22355289421157681	Malignant neoplasm of unspecified part of unspecified bronchus or lung	Secondary malignant neoplasm of brain	0.21135378807040631
F02	G31	0.30066599178604408	0.30721337173312152	0.223143923683119	Dementia in other diseases classified elsewhere	Other degenerative diseases of nervous system, not elsewhere classified	0.30066599178604408
F028	G31	0.30066599178604408	0.30721337173312152	0.223143923683119	Dementia in other diseases classified elsewhere	Other degenerative diseases of nervous system, not elsewhere classified	0.30066599178604408
Z79	Z95	0.24851223109666629	0.36209880817761819	0.2229126460670583	Long term (current) drug therapy	Presence of cardiac and vascular implants and grafts	0.24851223109666629
N40	N401	0.46326979992529582	0.47211319523221928	0.22289086911237119	Benign prostatic hyperplasia	Benign prostatic hyperplasia with lower urinary tract symptoms	0.46326979992529582
Z90	Z907	0.46630352834941258	0.47147388068558799	0.22228762016872669	Acquired absence of organs, not elsewhere classified	Acquired absence of genital organ(s)	0.46630352834941258
C795	G893	0.28654202968299791	0.29142089464114701	0.22195560887822441	Secondary malignant neoplasm of bone and bone marrow	Neoplasm related pain (acute) (chronic)	0.28654202968299791
C34	C793	0.31424578805609599	0.31993433047405728	0.22187776793622671	Malignant neoplasm of bronchus and lung	Secondary malignant neoplasm of brain and cerebral meninges	0.31424578805609599
I2510	I509	0.23836085351784389	0.32579029054737962	0.221871348722645	Atherosclerotic heart disease of native coronary artery without angina pectoris	Heart failure, unspecified	0.23836085351784389
C349	C7931	0.21974280968379609	0.22438263905739131	0.2218181818181818	Malignant neoplasm of unspecified part of bronchus or lung	Secondary malignant neoplasm of brain	0.21974280968379609
D62	K92	0.27375340319650349	0.291989435296716	0.22144484217377161	Acute posthemorrhagic anemia	Other diseases of digestive system	0.27375340319650349
M255	M2555	0.46591314508823001	0.47032157766340049	0.22120238641578699	Pain in joint	Pain in hip	0.46591314508823001
L97	L9750	0.46808922895130362	0.47025093344903057	0.2211359404096834	Non-pressure chronic ulcer of lower limb, not elsewhere classified	Non-pressure chronic ulcer of other part of unspecified foot	0.46808922895130362
E112	Z992	0.25539605368725782	0.27903339202738048	0.22039606628047961	Type 2 diabetes mellitus with kidney complications	Dependence on renal dialysis	0.25539605368725782
Z79	Z867	0.24439638738657479	0.35842356283789689	0.22015566347846369	Long term (current) drug therapy	Personal history of diseases of the circulatory system	0.24439638738657479
E112	E116	0.21083387271297049	0.24016475230171769	0.2201266334366159	Type 2 diabetes mellitus with kidney complications	Type 2 diabetes mellitus with other specified complications	0.21083387271297049
I13	I132	0.46349924267779419	0.46912980983689079	0.2200827784775958	Hypertensive heart and chronic kidney disease	Hypertensive heart and chronic kidney disease with heart failure and with stage 5 chronic kidney disease, or end stage renal disease	0.46349924267779419
R2981	R470	0.22309580194069539	0.22935524995278039	0.2199089134677944	Other symptoms and signs involving the nervous system	Dysphasia and aphasia	0.22309580194069539
C34	C7931	0.3120413503402813	0.31771593548176319	0.21922054915854741	Malignant neoplasm of bronchus and lung	Secondary malignant neoplasm of brain	0.3120413503402813
E116	E1169	0.46102509788580859	0.46734274006363269	0.218409236690186	Type 2 diabetes mellitus with other specified complications	Type 2 diabetes mellitus with other specified complication	0.46102509788580859
C34	C795	0.24561851935275941	0.25359187457851812	0.21789193976970769	Malignant neoplasm of bronchus and lung	Secondary malignant neoplasm of bone and bone marrow	0.24561851935275941
E888	Y9209	0.20464405536372779	0.21770976862403399	0.21785476349100599	Other specified metabolic disorders	Other non-institutional residence as the place of occurrence of the external cause	0.20464405536372779
I50	J44	0.21698962248899031	0.30364179887264242	0.21778799275665131	Heart failure	Other chronic obstructive pulmonary disease	0.21698962248899031
I63	R471	0.32146662182663599	0.32847443192850501	0.2176252943155062	Cerebral infarction	Dysarthria and anarthria	0.32146662182663599
N179	N189	0.25423050258250102	0.31192903216389412	0.2173328209069946	Acute kidney failure, unspecified	Chronic kidney disease, unspecified	0.25423050258250102
M25	M2556	0.46141489743144759	0.46610194348994172	0.21725102172510219	Other joint disorder, not elsewhere classified	Pain in knee	0.46141489743144759
B95	B9561	0.4629966093425516	0.46608558479931772	0.21723577235772359	Streptococcus, Staphylococcus, and Enterococcus as the cause of diseases classified elsewhere	Methicillin susceptible Staphylococcus aureus infection as the cause of diseases classified elsewhere	0.4629966093425516
E785	Z95	0.2259757928661969	0.340363914614004	0.21697898662785409	Hyperlipidemia, unspecified	Presence of cardiac and vascular implants and grafts	0.2259757928661969
J958	J9581	0.46450498484554009	0.46551025895552922	0.21669980119284291	Other intraoperative and postprocedural complications and disorders of respiratory system, not elsewhere classified	Postprocedural pneumothorax and air leak	0.46450498484554009
E88	E8809	0.46062385425023378	0.46508241014640828	0.2163016482275909	Other and unspecified metabolic disorders	Other disorders of plasma-protein metabolism, not elsewhere classified	0.46062385425023378
E1122	Z992	0.20954824428696839	0.23093034473593141	0.21606805293005671	Type 2 diabetes mellitus with diabetic chronic kidney disease	Dependence on renal dialysis	0.20954824428696839
S065	S066	0.23963239260412481	0.243633354953595	0.21520146520146519	Traumatic subdural hemorrhage	Traumatic subarachnoid hemorrhage	0.23963239260412481
N17	N189	0.26622604859189031	0.32549766803177199	0.21493915595063429	Acute kidney failure	Chronic kidney disease, unspecified	0.26622604859189031
T82	T829	0.46054050566830801	0.46330151722886848	0.21464829586657	Complications of cardiac and vascular prosthetic devices, implants and grafts	Unspecified complication of cardiac and vascular prosthetic device, implant and graft	0.46054050566830801
R2981	R4701	0.21977443920063991	0.22598355227543829	0.21405335068314901	Other symptoms and signs involving the nervous system	Aphasia	0.21977443920063991
Z8503	Z9049	0.21519412870078261	0.22196025232951039	0.21367521367521369	Personal history of malignant neoplasm of large intestine	Acquired absence of other specified parts of digestive tract	0.21519412870078261
Z8503	Z904	0.20656806569423961	0.21367521367521319	0.21367521367521369	Personal history of malignant neoplasm of large intestine	Acquired absence of other specified parts of digestive tract	0.20656806569423961
J969	R6521	0.21178858526832051	0.22658136369502799	0.21320909838311869	Respiratory failure, unspecified	Severe sepsis with septic shock	0.21178858526832051
Z79	Z7982	0.40911596788007221	0.46166650480269178	0.21313596165673451	Long term (current) drug therapy	Long term (current) use of aspirin	0.40911596788007221
Y83	Y832	0.45508921413019449	0.46117016514312548	0.21267792121813969	Surgical operation and other surgical procedures as the cause of abnormal reaction of the patient, or of later complication, without mention of misadventure at the time of the procedure	Surgical operation with anastomosis, bypass or graft as the cause of abnormal reaction of the patient, or of later complication, without mention of misadventure at the time of the procedure	0.45508921413019449
B956	R7881	0.2022360429108854	0.20712221860054131	0.2126489459211732	Staphylococcus aureus as the cause of diseases classified elsewhere	Bacteremia	0.2022360429108854
B956	R788	0.2004953050243041	0.20543212286120491	0.2126489459211732	Staphylococcus aureus as the cause of diseases classified elsewhere	Finding of other specified substances, not normally found in blood	0.2004953050243041
I42	I429	0.45620061997350608	0.46064044139960608	0.21218961625282171	Cardiomyopathy	Cardiomyopathy, unspecified	0.45620061997350608
I489	I503	0.20210844488746391	0.27830638063656837	0.21176977796938989	Unspecified atrial fibrillation and atrial flutter	Diastolic (congestive) heart failure	0.20210844488746391
I25	I509	0.23842771791428169	0.33055895790307899	0.21141313429510389	Chronic ischemic heart disease	Heart failure, unspecified	0.23842771791428169
D50	D500	0.45380934902556469	0.45945323922303821	0.21109727903254491	Iron deficiency anemia	Iron deficiency anemia secondary to blood loss (chronic)	0.45380934902556469
T81	T813	0.45700489793701737	0.45843217128768188	0.21016005567153789	Complications of procedures, not elsewhere classified	Disruption of wound, not elsewhere classified	0.45700489793701737
I50	I5032	0.42784133970332122	0.45824389077762628	0.20998746343501881	Heart failure	Chronic diastolic (congestive) heart failure	0.42784133970332122
K703	K729	0.29927565088168229	0.30508363814289069	0.2097625329815303	Alcoholic cirrhosis of liver	Hepatic failure, unspecified	0.29927565088168229
I251	I509	0.2258856666558855	0.31734186096898498	0.20941057874762811	Atherosclerotic heart disease of native coronary artery	Heart failure, unspecified	0.2258856666558855
I63	R470	0.29581624252503957	0.30347425166074932	0.20921627985200131	Cerebral infarction	Dysphasia and aphasia	0.29581624252503957
E112	E1129	0.44978855551967778	0.45725254164214679	0.20907988683820561	Type 2 diabetes mellitus with kidney complications	Type 2 diabetes mellitus with other diabetic kidney complication	0.44978855551967778
J960	Z78	0.21262694609188049	0.22837157596367849	0.2087390761548065	Acute respiratory failure	Other specified health status	0.21262694609188049
J960	Z781	0.21345111306544109	0.2291260718877644	0.2087390761548065	Acute respiratory failure	Physical restraint status	0.21345111306544109
E10	E1040	0.45337395341397879	0.45678212785962641	0.20864991233196961	Type 1 diabetes mellitus	Type 1 diabetes mellitus with diabetic neuropathy, unspecified	0.45337395341397879
Y92	Y922	0.43202508413189827	0.4560895340854671	0.2080176631022988	Place of occurrence of the external cause	School, other institution and public administrative area as the place of occurrence of the external cause	0.43202508413189827
M79	M798	0.44883632925096623	0.45581158214596318	0.20776419841840399	Other and unspecified soft tissue disorders, not elsewhere classified	Other specified soft tissue disorders	0.44883632925096623
F102	F1022	0.45086786245110538	0.45580775706271431	0.20776071139854491	Alcohol dependence	Alcohol dependence with intoxication	0.45086786245110538
I2510	Z951	0.36659300048541738	0.41305992276340658	0.20775570783465441	Atherosclerotic heart disease of native coronary artery without angina pectoris	Presence of aortocoronary bypass graft	0.36659300048541738
M25	M2555	0.45072798315176232	0.45536405296821558	0.20735642073564209	Other joint disorder, not elsewhere classified	Pain in hip	0.45072798315176232
I251	Z951	0.37817144835925282	0.42384508374987878	0.20656427893738141	Atherosclerotic heart disease of native coronary artery	Presence of aortocoronary bypass graft	0.37817144835925282
R29	R471	0.31131706642661849	0.31857374292025381	0.2062982005141388	Other symptoms and signs involving the nervous and musculoskeletal systems	Dysarthria and anarthria	0.31131706642661849
I63	R4701	0.29469072098896332	0.30225384512922399	0.20585267406659941	Cerebral infarction	Aphasia	0.29469072098896332
E785	I12	0.20186350688961591	0.3210216245270997	0.20558537250977901	Hyperlipidemia, unspecified	Hypertensive chronic kidney disease	0.20186350688961591
K70	K72	0.26042064298483569	0.268666328427145	0.20509977827051001	Alcoholic liver disease	Hepatic failure, not elsewhere classified	0.26042064298483569
J969	J9691	0.44883354074216347	0.45245289276333478	0.2047136201699096	Respiratory failure, unspecified	Respiratory failure, unspecified with hypoxia	0.44883354074216347
T42	T43	0.22070674040218491	0.22546348175039921	0.20454545454545461	Poisoning by, adverse effect of and underdosing of antiepileptic, sedative- hypnotic and antiparkinsonism drugs	Poisoning by, adverse effect of and underdosing of psychotropic drugs, not elsewhere classified	0.22070674040218491
G81	G936	0.21536124627046879	0.22196624637825221	0.20442319187089061	Hemiplegia and hemiparesis	Cerebral edema	0.21536124627046879
J15	J152	0.45026857508442081	0.45194058808585441	0.20425029515938611	Bacterial pneumonia, not elsewhere classified	Pneumonia due to staphylococcus	0.45026857508442081
I82	I826	0.44867887328131523	0.45134307919712913	0.20371057513914659	Other venous embolism and thrombosis	Acute embolism and thrombosis of veins of upper extremity	0.44867887328131523
I25	Z951	0.38615049319933797	0.43124897600798823	0.20369854620397701	Chronic ischemic heart disease	Presence of aortocoronary bypass graft	0.38615049319933797
E88	Y9209	0.23197020143652791	0.2472061148996606	0.20365771054414089	Other and unspecified metabolic disorders	Other non-institutional residence as the place of occurrence of the external cause	0.23197020143652791
G8929	M549	0.26720235018203159	0.28794071964830548	0.20349613023752339	Other chronic pain	Dorsalgia, unspecified	0.26720235018203159
C780	C793	0.22810029589368	0.23334933489524259	0.2032122905027933	Secondary malignant neoplasm of lung	Secondary malignant neoplasm of brain and cerebral meninges	0.22810029589368
G819	G936	0.20491547093735929	0.2113332288477649	0.203125	Hemiplegia, unspecified	Cerebral edema	0.20491547093735929
N18	Z99	0.35026824856647448	0.39231037395290119	0.20271856423459919	Chronic kidney disease (CKD)	Dependence on enabling machines and devices, not elsewhere classified	0.35026824856647448
Z684	Z6843	0.44672046752385941	0.45019526395808651	0.20267577569029319	Body mass index (BMI) 40 or greater, adult	Body mass index (BMI) 50-59.9, adult	0.44672046752385941
R57	R579	0.4474533881393466	0.44990497543540059	0.20241448692152919	Shock, not elsewhere classified	Shock, unspecified	0.4474533881393466
E112	E1140	0.26559307857916881	0.28617932466052193	0.2022093493196821	Type 2 diabetes mellitus with kidney complications	Type 2 diabetes mellitus with diabetic neuropathy, unspecified	0.26559307857916881
K7030	K72	0.20003692922730729	0.207112240764704	0.20192887281494881	Alcoholic cirrhosis of liver without ascites	Hepatic failure, not elsewhere classified	0.20003692922730729
I2510	Z98	0.30382713525454969	0.3647111387343705	0.201913664066694	Atherosclerotic heart disease of native coronary artery without angina pectoris	Other postprocedural states	0.30382713525454969
C780	C7931	0.22770423400606421	0.2329282166505208	0.20181564245810049	Secondary malignant neoplasm of lung	Secondary malignant neoplasm of brain	0.22770423400606421
C78	C786	0.44597137086310568	0.44915259199971758	0.20173805090006211	Secondary malignant neoplasm of respiratory and digestive organs	Secondary malignant neoplasm of retroperitoneum and peritoneum	0.44597137086310568
G892	M549	0.26631297828356082	0.28721781918575529	0.201418998817501	Chronic pain, not elsewhere classified	Dorsalgia, unspecified	0.26631297828356082
E83	E8342	0.44333622771449238	0.44876373392787272	0.2013888888888889	Disorders of mineral metabolism	Hypomagnesemia	0.44333622771449238
Y92	Y9223	0.42476808454227671	0.44862470282859729	0.20126412398805141	Place of occurrence of the external cause	Hospital as the place of occurrence of the external cause	0.42476808454227671
Z85	Z8546	0.43178982523362458	0.44847850775633419	0.20113297191935189	Personal history of malignant neoplasm	Personal history of malignant neoplasm of prostate	0.43178982523362458
I252	Z955	0.26488391894665247	0.29406590689236878	0.20111783030969399	Old myocardial infarction	Presence of coronary angioplasty implant and graft	0.26488391894665247
N17	Z66	0.20287028526097939	0.27551281894371138	0.20095797013894881	Acute kidney failure	Do not resuscitate	0.20287028526097939
A41	A415	0.4408600225124138	0.44799257814135529	0.20069735006973499	Other sepsis	Sepsis due to other Gram-negative organisms	0.4408600225124138
E872	R65	0.2374951427693196	0.26416774730742409	0.2004216938034438	Acidosis	Symptoms and signs specifically associated with systemic inflammation and infection	0.2374951427693196
B95	R78	0.2900702617041912	0.29779219141749852	0.19934959349593501	Streptococcus, Staphylococcus, and Enterococcus as the cause of diseases classified elsewhere	Findings of drugs and other substances, not normally found in blood	0.2900702617041912
I699	R2989	0.26355067666870913	0.26957400809752302	0.19922254616132171	Sequelae of unspecified cerebrovascular diseases	Other symptoms and signs involving the musculoskeletal system	0.26355067666870913
B95	R7881	0.31831313177728432	0.32491497650660611	0.19869918699186989	Streptococcus, Staphylococcus, and Enterococcus as the cause of diseases classified elsewhere	Bacteremia	0.31831313177728432
B95	R788	0.31556174000868531	0.32226370412670152	0.19869918699186989	Streptococcus, Staphylococcus, and Enterococcus as the cause of diseases classified elsewhere	Finding of other specified substances, not normally found in blood	0.31556174000868531
E78	Z95	0.2254564934651998	0.35186719436750202	0.19772064670023851	Disorders of lipoprotein metabolism and other lipidemias	Presence of cardiac and vascular implants and grafts	0.2254564934651998
C79	C798	0.44156259754831828	0.44462269995413728	0.1976893453145058	Secondary malignant neoplasm of other and unspecified sites	Secondary malignant neoplasm of other specified sites	0.44156259754831828
K9189	Y836	0.20196300964177941	0.20350678844252709	0.1967213114754098	Other postprocedural complications and disorders of digestive system	Removal of other organ (partial) (total) as the cause of abnormal reaction of the patient, or of later complication, without mention of misadventure at the time of the procedure	0.20196300964177941
R79	R798	0.4387333365078866	0.4426463319776241	0.1959357752132464	Other abnormal findings of blood chemistry	Other specified abnormal findings of blood chemistry	0.4387333365078866
B96	B9689	0.43535009383490852	0.4416570576238093	0.1950609565489215	Other bacterial agents as the cause of diseases classified elsewhere	Other specified bacterial agents as the cause of diseases classified elsewhere	0.43535009383490852
E872	R652	0.23649285915603699	0.26251069642016051	0.19444769825465619	Acidosis	Severe sepsis	0.23649285915603699
Z790	Z8671	0.25770037112365363	0.31639134075640019	0.19409265628161029	Long term (current) use of anticoagulants and antithrombotics/antiplatelets	Personal history of venous thrombosis and embolism	0.25770037112365363
E1169	M86	0.24932467516937529	0.25354721188077339	0.19383259911894271	Type 2 diabetes mellitus with other specified complication	Osteomyelitis	0.24932467516937529
J15	J1521	0.43770837985636629	0.43935661880616123	0.19303423848878401	Bacterial pneumonia, not elsewhere classified	Pneumonia due to staphylococcus aureus	0.43770837985636629
I50	I5033	0.40963714272240109	0.43934983432202462	0.1930282769187909	Heart failure	Acute on chronic diastolic (congestive) heart failure	0.40963714272240109
E10	K3184	0.27366884042463452	0.28268062641925218	0.19286966686148449	Type 1 diabetes mellitus	Gastroparesis	0.27366884042463452
I12	Z99	0.26495245906192011	0.30832057425736897	0.19280248419651769	Hypertensive chronic kidney disease	Dependence on enabling machines and devices, not elsewhere classified	0.26495245906192011
I251	Z98	0.29526836884056479	0.35842190381895822	0.1922734819734345	Atherosclerotic heart disease of native coronary artery	Other postprocedural states	0.29526836884056479
I97	Y840	0.27262417516809051	0.27513465215638999	0.1922246220302376	Intraoperative and postprocedural complications and disorders of circulatory system, not elsewhere classified	Cardiac catheterization as the cause of abnormal reaction of the patient, or of later complication, without mention of misadventure at the time of the procedure	0.27262417516809051
E87	Z66	0.20840398336592919	0.28612879358151622	0.19178631295095111	Other disorders of fluid, electrolyte and acid-base balance	Do not resuscitate	0.20840398336592919
K3189	K7031	0.2453902412163213	0.24867179309543	0.19138755980861241	Other diseases of stomach and duodenum	Alcoholic cirrhosis of liver with ascites	0.2453902412163213
E112	I120	0.21298153562183031	0.23843803901171079	0.19129731914320361	Type 2 diabetes mellitus with kidney complications	Hypertensive chronic kidney disease with stage 5 chronic kidney disease or end stage renal disease	0.21298153562183031
K92	K920	0.43385441181360029	0.43729915575792339	0.19123055162659119	Other diseases of digestive system	Hematemesis	0.43385441181360029
K918	Y836	0.25275975110588161	0.25459542230874838	0.19110378912685341	Other intraoperative and postprocedural complications and disorders of digestive system	Removal of other organ (partial) (total) as the cause of abnormal reaction of the patient, or of later complication, without mention of misadventure at the time of the procedure	0.25275975110588161
E112	E113	0.26912253676763298	0.28807987243719391	0.19035430418968069	Type 2 diabetes mellitus with kidney complications	Type 2 diabetes mellitus with ophthalmic complications	0.26912253676763298
I851	K7031	0.28987031435710592	0.2934312545737553	0.19034670292318151	Secondary esophageal varices	Alcoholic cirrhosis of liver with ascites	0.28987031435710592
E114	E1142	0.43123875005482248	0.43604814758577731	0.19013798701298701	Type 2 diabetes mellitus with neurological complications	Type 2 diabetes mellitus with diabetic polyneuropathy	0.43123875005482248
E87	J96	0.27374353496191423	0.33197658769811472	0.1900007288098535	Other disorders of fluid, electrolyte and acid-base balance	Respiratory failure, not elsewhere classified	0.27374353496191423
K859	K861	0.21057780074982341	0.21494707753854089	0.18989547038327531	Acute pancreatitis, unspecified	Other chronic pancreatitis	0.21057780074982341
I8510	K7031	0.2738689424682596	0.27736296730672721	0.18972033257747539	Secondary esophageal varices without bleeding	Alcoholic cirrhosis of liver with ascites	0.2738689424682596
V103	V153	0.2042357173357649	0.21269147051096959	0.18947368421052629	Person boarding or alighting a pedal cycle injured in collision with pedestrian or animal	Person boarding or alighting a pedal cycle injured in collision with railway train or railway vehicle	0.2042357173357649
K7030	K729	0.22954010581350059	0.2351268485348797	0.18927064496684751	Alcoholic cirrhosis of liver without ascites	Hepatic failure, unspecified	0.22954010581350059
I71	I712	0.43280210073414571	0.43475894348606259	0.1890153389411183	Aortic aneurysm and dissection	Thoracic aortic aneurysm, without rupture	0.43280210073414571
I25	I502	0.2892543301941834	0.35606760459358311	0.18860357600401051	Chronic ischemic heart disease	Systolic (congestive) heart failure	0.2892543301941834
L03	L97	0.2016183053950277	0.2121564140458316	0.18846436443791331	Cellulitis and acute lymphangitis	Non-pressure chronic ulcer of lower limb, not elsewhere classified	0.2016183053950277
I25	Z98	0.29788946451492748	0.36195140114634378	0.1881858185261516	Chronic ischemic heart disease	Other postprocedural states	0.29788946451492748
K567	K918	0.2167516774898792	0.219781537209954	0.18795180722891569	Ileus, unspecified	Other intraoperative and postprocedural complications and disorders of digestive system	0.2167516774898792
I27	I2720	0.42733489659569462	0.43351390053642919	0.18793430195830699	Other pulmonary heart diseases	Pulmonary hypertension, unspecified	0.42733489659569462
R79	R7989	0.42961344838308219	0.4334831909878849	0.18790767686904161	Other abnormal findings of blood chemistry	Other specified abnormal findings of blood chemistry	0.42961344838308219
C7800	C7952	0.21426676759701749	0.21823177077263911	0.18790697674418599	Secondary malignant neoplasm of unspecified lung	Secondary malignant neoplasm of bone marrow	0.21426676759701749
F10	K70	0.36085314738418811	0.37703883734884569	0.18774051676745471	Alcohol related disorders	Alcoholic liver disease	0.36085314738418811
J96	R6521	0.2924435753531428	0.31210578764834351	0.1871175881633107	Respiratory failure, not elsewhere classified	Severe sepsis with septic shock	0.2924435753531428
I2510	I502	0.26473610875652498	0.33167337921654888	0.18707171503457859	Atherosclerotic heart disease of native coronary artery without angina pectoris	Systolic (congestive) heart failure	0.26473610875652498
I251	I502	0.27320842841116971	0.34063887924438679	0.18616579696394689	Atherosclerotic heart disease of native coronary artery	Systolic (congestive) heart failure	0.27320842841116971
J95	J9581	0.42795772826013978	0.42909395430560621	0.1841216216216216	Intraoperative and postprocedural complications and disorders of respiratory system, not elsewhere classified	Postprocedural pneumothorax and air leak	0.42795772826013978
K70	K729	0.28561412682609427	0.29198545265732451	0.18403547671840351	Alcoholic liver disease	Hepatic failure, unspecified	0.28561412682609427
I2510	Z986	0.37428307761519208	0.41165724405735671	0.1835980673887643	Atherosclerotic heart disease of native coronary artery without angina pectoris	Angioplasty status	0.37428307761519208
F0280	G318	0.25493262951040663	0.26086192661750868	0.18345153664302599	Dementia in other diseases classified elsewhere, unspecified severity, without behavioral disturbance, psychotic disturbance, mood disturbance, and anxiety	Other specified degenerative diseases of nervous system	0.25493262951040663
R41	R410	0.42423629972894439	0.42824467516252518	0.18339350180505409	Other symptoms and signs involving cognitive functions and awareness	Disorientation, unspecified	0.42423629972894439
J960	Z51	0.2272401020470593	0.24000371830881961	0.18302122347066169	Acute respiratory failure	Encounter for other aftercare and medical care	0.2272401020470593
E87	E876	0.3999167127487912	0.42778984819203592	0.183004154216165	Other disorders of fluid, electrolyte and acid-base balance	Hypokalemia	0.3999167127487912
I2510	Z9861	0.37392168400527342	0.41119417560396299	0.18299807370448731	Atherosclerotic heart disease of native coronary artery without angina pectoris	Coronary angioplasty status	0.37392168400527342
J960	Z515	0.2328587580879371	0.24521374674604521	0.18277153558052431	Acute respiratory failure	Encounter for palliative care	0.2328587580879371
I44	I441	0.423846228979816	0.42729330030918361	0.18257956448911219	Atrioventricular and left bundle-branch block	Atrioventricular block, second degree	0.423846228979816
E669	Z684	0.26693253465846589	0.28829070300504223	0.18248175182481749	Obesity, unspecified	Body mass index (BMI) 40 or greater, adult	0.26693253465846589
J98	J980	0.42271993350131482	0.42595874664022548	0.18144085383931219	Other respiratory disorders	Diseases of bronchus, not elsewhere classified	0.42271993350131482
I8510	K7290	0.24902117666063639	0.25284697584760862	0.18140589569161	Secondary esophageal varices without bleeding	Hepatic failure, unspecified without coma	0.24902117666063639
F102	K7030	0.30182946448695158	0.31203224826883719	0.18067906224737271	Alcohol dependence	Alcoholic cirrhosis of liver without ascites	0.30182946448695158
K76	R18	0.2447987310143046	0.25770941187400481	0.18060127276717139	Other diseases of liver	Ascites	0.2447987310143046
Z9221	Z923	0.28301963156496229	0.288218250476313	0.18026137899954939	Personal history of antineoplastic chemotherapy	Personal history of irradiation	0.28301963156496229
E11	E112	0.38053351755232878	0.42369879107000707	0.17952066555418511	Type 2 diabetes mellitus	Type 2 diabetes mellitus with kidney complications	0.38053351755232878
Z922	Z923	0.28222555216995099	0.28744207783607972	0.1792917974002689	Personal history of drug therapy	Personal history of irradiation	0.28222555216995099
F43	F432	0.41997144488317728	0.42262277601074277	0.17861001080302491	Reaction to severe stress, and adjustment disorders	Adjustment disorders	0.41997144488317728
K567	K9189	0.26638066725059029	0.26852339319581908	0.1783132530120482	Ileus, unspecified	Other postprocedural complications and disorders of digestive system	0.26638066725059029
I12	Z992	0.32189583922899351	0.351691967449905	0.1782189198181213	Hypertensive chronic kidney disease	Dependence on renal dialysis	0.32189583922899351
J98	J984	0.4188911131292376	0.42211332841067389	0.17817966202193891	Other respiratory disorders	Other disorders of lung	0.4188911131292376
Z85	Z850	0.40434249391164478	0.42043784844660231	0.17676798440640801	Personal history of malignant neoplasm	Personal history of malignant neoplasm of digestive organs	0.40434249391164478
T82	T8289	0.41758645803844208	0.42021093497994888	0.17657722987672231	Complications of cardiac and vascular prosthetic devices, implants and grafts	Other specified complication of cardiac and vascular prosthetic devices, implants and grafts	0.41758645803844208
K76	R188	0.25860031763903529	0.2702663159131356	0.17643186306780781	Other diseases of liver	Other ascites	0.25860031763903529
I50	N189	0.2288672735273779	0.29739595293418059	0.17641732831870741	Heart failure	Chronic kidney disease, unspecified	0.2288672735273779
J969	R57	0.2000885096758083	0.21319887066059279	0.17593861331871749	Respiratory failure, unspecified	Shock, not elsewhere classified	0.2000885096758083
C34	C77	0.2149195659266645	0.22248073862182979	0.174933569530558	Malignant neoplasm of bronchus and lung	Secondary and unspecified malignant neoplasm of lymph nodes	0.2149195659266645
I851	K7290	0.25279000968337151	0.25677529155534362	0.17471108089734869	Secondary esophageal varices	Hepatic failure, unspecified without coma	0.25279000968337151
C79	C7989	0.41487341160980568	0.41783106449803642	0.17458279845956351	Secondary malignant neoplasm of other and unspecified sites	Secondary malignant neoplasm of other specified sites	0.41487341160980568
I313	I314	0.25569631506837021	0.25709907845622371	0.17432950191570881	Pericardial effusion (noninflammatory)	Cardiac tamponade	0.25569631506837021
R634	V85	0.21721145741421069	0.2225891615642748	0.17428924598269471	Abnormal weight loss	Occupant of special construction vehicle injured in transport accident	0.21721145741421069
F02	G318	0.25823354124696468	0.2644751322332195	0.1742015761094981	Dementia in other diseases classified elsewhere	Other specified degenerative diseases of nervous system	0.25823354124696468
F028	G318	0.25823354124696468	0.2644751322332195	0.1742015761094981	Dementia in other diseases classified elsewhere	Other specified degenerative diseases of nervous system	0.25823354124696468
N18	Z992	0.38875754203628832	0.41548533798095211	0.17398053841202529	Chronic kidney disease (CKD)	Dependence on renal dialysis	0.38875754203628832
T81	T818	0.41574357401070727	0.417101373792374	0.173973556019485	Complications of procedures, not elsewhere classified	Other complications of procedures, not elsewhere classified	0.41574357401070727
I251	Z986	0.36369614257511651	0.4024490994057654	0.1739207779886148	Atherosclerotic heart disease of native coronary artery	Angioplasty status	0.36369614257511651
Y84	Y921	0.20174428361732641	0.21779048270368559	0.17337061733706169	Other medical procedures as the cause of abnormal reaction of the patient, or of later complication, without mention of misadventure at the time of the procedure	Institutional (nonprivate) residence as the place of occurrence of the external cause	0.20174428361732641
I251	Z9861	0.3632866108216517	0.40193931828600571	0.17332779886148009	Atherosclerotic heart disease of native coronary artery	Coronary angioplasty status	0.3632866108216517
E660	Z6841	0.22552279440166501	0.2346209937519789	0.17322033898305081	Obesity due to excess calories	Body mass index (BMI) 40.0-44.9, adult	0.22552279440166501
V103	Z901	0.29474363759026312	0.29929857500826029	0.17299771167048059	Person boarding or alighting a pedal cycle injured in collision with pedestrian or animal	Acquired absence of breast and nipple	0.29474363759026312
E6601	Z6841	0.22347845165390889	0.23257679042276699	0.172237380627558	Morbid (severe) obesity due to excess calories	Body mass index (BMI) 40.0-44.9, adult	0.22347845165390889
E83	E8351	0.40971023307714471	0.41490857162394201	0.17214912280701761	Disorders of mineral metabolism	Hypocalcemia	0.40971023307714471
I85	K7031	0.27962539133729852	0.28345287714569639	0.1714961561206387	Esophageal varices	Alcoholic cirrhosis of liver with ascites	0.27962539133729852
F10	F1023	0.40291222586185788	0.41337807959158013	0.17088143668682429	Alcohol related disorders	Alcohol dependence with withdrawal	0.40291222586185788
G89	M549	0.24560047481480729	0.26907024806539309	0.170755326016785	Pain, not elsewhere classified	Dorsalgia, unspecified	0.24560047481480729
Z90	Z905	0.40808291687285908	0.41290730986164481	0.17049244653717871	Acquired absence of organs, not elsewhere classified	Acquired absence of kidney	0.40808291687285908
I978	Y840	0.20211161477456441	0.20447017256458741	0.1702453987730061	Other intraoperative and postprocedural complications and disorders of the circulatory system, not elsewhere classified	Cardiac catheterization as the cause of abnormal reaction of the patient, or of later complication, without mention of misadventure at the time of the procedure	0.20211161477456441
E1342	N08	0.2512748247303298	0.2578367514564463	0.1697887604623356	Other specified diabetes mellitus with diabetic polyneuropathy	Glomerular disorders in diseases classified elsewhere	0.2512748247303298
R50	R5081	0.40884952028498289	0.41200655740083769	0.1697494033412888	Fever of other and unknown origin	Fever presenting with conditions classified elsewhere	0.40884952028498289
E134	N08	0.25101013783252818	0.25758022293660238	0.16945107398568021	Other specified diabetes mellitus with neurological complications	Glomerular disorders in diseases classified elsewhere	0.25101013783252818
I25	Z986	0.36581247566592501	0.4044813474295017	0.16941458252102709	Chronic ischemic heart disease	Angioplasty status	0.36581247566592501
Y84	Y846	0.40679432929584908	0.41117954339541568	0.1690686169068617	Other medical procedures as the cause of abnormal reaction of the patient, or of later complication, without mention of misadventure at the time of the procedure	Urinary catheterization as the cause of abnormal reaction of the patient, or of later complication, without mention of misadventure at the time of the procedure	0.40679432929584908
I25	Z9861	0.3653078924667108	0.40388502028657441	0.16880187155350079	Chronic ischemic heart disease	Coronary angioplasty status	0.3653078924667108
Y83	Y830	0.40496193098174271	0.41067354916701682	0.1686527639854353	Surgical operation and other surgical procedures as the cause of abnormal reaction of the patient, or of later complication, without mention of misadventure at the time of the procedure	Surgical operation with transplant of whole organ as the cause of abnormal reaction of the patient, or of later complication, without mention of misadventure at the time of the procedure	0.40496193098174271
B96	B961	0.40442460177723533	0.41047552079614241	0.1684901531728665	Other bacterial agents as the cause of diseases classified elsewhere	Klebsiella pneumoniae [K. pneumoniae] as the cause of diseases classified elsewhere	0.40442460177723533
G8929	M545	0.2408385533173226	0.26024888227541237	0.16773418734987991	Other chronic pain	Low back pain	0.2408385533173226
M54	M542	0.39999269551241862	0.40947536954755309	0.16767007826610469	Dorsalgia	Cervicalgia	0.39999269551241862
I85	K7290	0.25953468420917342	0.26371879080865729	0.16735659373151979	Esophageal varices	Hepatic failure, unspecified without coma	0.25953468420917342
G892	M545	0.24096673009941069	0.26050066256471932	0.16660097227696749	Chronic pain, not elsewhere classified	Low back pain	0.24096673009941069
T82	T8286	0.40537310636067297	0.40795213642382561	0.16642494561276289	Complications of cardiac and vascular prosthetic devices, implants and grafts	Thrombosis of cardiac and vascular prosthetic devices, implants and grafts	0.40537310636067297
V10	Z901	0.28884305722301429	0.2935122328482489	0.16637323943661969	Pedal cycle rider injured in collision with pedestrian or animal	Acquired absence of breast and nipple	0.28884305722301429
F10	F1020	0.39741967590008459	0.4077991722965853	0.16630016492578339	Alcohol related disorders	Alcohol dependence, uncomplicated	0.39741967590008459
Y83	Y831	0.40195371951680098	0.4076397212453336	0.1661701423369745	Surgical operation and other surgical procedures as the cause of abnormal reaction of the patient, or of later complication, without mention of misadventure at the time of the procedure	Surgical operation with implant of artificial internal device as the cause of abnormal reaction of the patient, or of later complication, without mention of misadventure at the time of the procedure	0.40195371951680098
Z91	Z9114	0.39811890837392921	0.40757161838038253	0.16611462410920411	Personal risk factors, not elsewhere classified	Patient's other noncompliance with medication regimen	0.39811890837392921
K3189	K7290	0.20141322192414729	0.20507579411692359	0.16555023923444981	Other diseases of stomach and duodenum	Hepatic failure, unspecified without coma	0.20141322192414729
I95	I958	0.3965539186674133	0.40656166733594418	0.16529238934698129	Hypotension	Other hypotension	0.3965539186674133
G936	I619	0.23994793585772731	0.2438385186544309	0.16490486257928119	Cerebral edema	Nontraumatic intracerebral hemorrhage, unspecified	0.23994793585772731
T82	T8285	0.4022624315675401	0.40482943883415151	0.163886874546773	Complications of cardiac and vascular prosthetic devices, implants and grafts	Stenosis due to cardiac and vascular prosthetic devices, implants and grafts	0.4022624315675401
L97	M86	0.26417393214179979	0.2691962409371213	0.16387337057728121	Non-pressure chronic ulcer of lower limb, not elsewhere classified	Osteomyelitis	0.26417393214179979
E660	Z6843	0.32794437602808968	0.33257992683242538	0.16338983050847461	Obesity due to excess calories	Body mass index (BMI) 50-59.9, adult	0.32794437602808968
Z90	Z9071	0.39926022542484457	0.40402137873531302	0.16323327447518149	Acquired absence of organs, not elsewhere classified	Acquired absence of cervix and uterus	0.39926022542484457
M79	M7989	0.39744887779043381	0.4039702318719483	0.16319194823867719	Other and unspecified soft tissue disorders, not elsewhere classified	Other specified soft tissue disorders	0.39744887779043381
E6601	Z6843	0.32548656219510202	0.3301386714340781	0.16268758526603	Morbid (severe) obesity due to excess calories	Body mass index (BMI) 50-59.9, adult	0.32548656219510202
J960	J9600	0.39913512287755659	0.40286117781347708	0.1622971285892634	Acute respiratory failure	Acute respiratory failure, unspecified whether with hypoxia or hypercapnia	0.39913512287755659
K85	K861	0.2028534865447657	0.20782640124999421	0.1619241192411924	Acute pancreatitis	Other chronic pancreatitis	0.2028534865447657
I48	I502	0.20204380945951611	0.27335350838418571	0.1618470960782267	Atrial fibrillation and flutter	Systolic (congestive) heart failure	0.20204380945951611
E83	E8352	0.3970589309884337	0.40215973958161189	0.16173245614035089	Disorders of mineral metabolism	Hypercalcemia	0.3970589309884337
E112	E1131	0.24356037211641171	0.26159866368996371	0.16017782567694999	Type 2 diabetes mellitus with kidney complications	Type 2 diabetes mellitus with unspecified diabetic retinopathy	0.24356037211641171
C79	G893	0.28111814065503171	0.28746738879104622	0.16014120667522461	Secondary malignant neoplasm of other and unspecified sites	Neoplasm related pain (acute) (chronic)	0.28111814065503171
J96	Z78	0.23902842834572879	0.26092817411254282	0.15919457114250751	Respiratory failure, not elsewhere classified	Other specified health status	0.23902842834572879
T82	Y831	0.25736609829174201	0.26381563654142021	0.15917331399564899	Complications of cardiac and vascular prosthetic devices, implants and grafts	Surgical operation with implant of artificial internal device as the cause of abnormal reaction of the patient, or of later complication, without mention of misadventure at the time of the procedure	0.25736609829174201
J96	Z781	0.23962952019136671	0.26142434647830848	0.15897207698297919	Respiratory failure, not elsewhere classified	Physical restraint status	0.23962952019136671
R63	V85	0.23405526078530861	0.24016657325621921	0.15894039735099341	Symptoms and signs concerning food and fluid intake	Occupant of special construction vehicle injured in transport accident	0.23405526078530861
E6601	Z6842	0.27523917495568623	0.28130095435199348	0.1572305593451569	Morbid (severe) obesity due to excess calories	Body mass index (BMI) 45.0-49.9, adult	0.27523917495568623
Z79	Z7902	0.34847083455441058	0.39623169313076728	0.15699955464127421	Long term (current) drug therapy	Long term (current) use of antithrombotics/antiplatelets	0.34847083455441058
E660	Z6842	0.27497130781579238	0.28104976774369039	0.1566101694915254	Obesity due to excess calories	Body mass index (BMI) 45.0-49.9, adult	0.27497130781579238
I31	I314	0.39349229114443601	0.39489925183939423	0.1559454191033138	Other diseases of pericardium	Cardiac tamponade	0.39349229114443601
R131	R1312	0.39149541922736059	0.39477561929720673	0.15584778959149409	Dysphagia	Dysphagia, oropharyngeal phase	0.39149541922736059
E116	E1164	0.38884663445825662	0.39459952823643057	0.1557087876844131	Type 2 diabetes mellitus with other specified complications	Type 2 diabetes mellitus with hypoglycemia	0.38884663445825662
R13	R1312	0.39127215849545538	0.3945548892719597	0.1556735606484069	Aphagia and dysphagia	Dysphagia, oropharyngeal phase	0.39127215849545538
I46	I490	0.25302458792967719	0.25575761159171118	0.15457685664939549	Cardiac arrest	Ventricular fibrillation and flutter	0.25302458792967719
I46	I4901	0.25426320897825527	0.25697551186807882	0.15457685664939549	Cardiac arrest	Ventricular fibrillation	0.25426320897825527
Z98	Z9884	0.38412380636175197	0.39312031401331171	0.15454358128992379	Other postprocedural states	Bariatric surgery status	0.38412380636175197
D68	D686	0.38915598737198698	0.39284100558114349	0.15432405566600399	Other coagulation defects	Other thrombophilia	0.38915598737198698
J98	J9809	0.38842674745214162	0.39150480893156808	0.15327601541654309	Other respiratory disorders	Other diseases of bronchus, not elsewhere classified	0.38842674745214162
Y92	Y9200	0.36881791812001569	0.39075643650021791	0.15269059266634921	Place of occurrence of the external cause	Unspecified non-institutional (private) residence as the place of occurrence of the external cause	0.36881791812001569
C787	C7951	0.2021684953384966	0.20732423622022211	0.15252152521525211	Secondary malignant neoplasm of liver and intrahepatic bile duct	Secondary malignant neoplasm of bone	0.2021684953384966
F10	K703	0.31626033971503298	0.33200781026602227	0.15154846985523179	Alcohol related disorders	Alcoholic cirrhosis of liver	0.31626033971503298
E11	E116	0.34760979855291291	0.38834753049953558	0.15081380444508941	Type 2 diabetes mellitus	Type 2 diabetes mellitus with other specified complications	0.34760979855291291
I44	I440	0.38501753856376247	0.38827022657451049	0.15075376884422109	Atrioventricular and left bundle-branch block	Atrioventricular block, first degree	0.38501753856376247
E13	N08	0.23579477581527189	0.24285969701039861	0.15063649222065059	Other specified diabetes mellitus	Glomerular disorders in diseases classified elsewhere	0.23579477581527189
K91	Y836	0.2352221062104872	0.23740368387185379	0.15058823529411761	Intraoperative and postprocedural complications and disorders of digestive system, not elsewhere classified	Removal of other organ (partial) (total) as the cause of abnormal reaction of the patient, or of later complication, without mention of misadventure at the time of the procedure	0.2352221062104872
G4733	Z684	0.22861110540632371	0.25243162055895402	0.1504397937518957	Obstructive sleep apnea (adult) (pediatric)	Body mass index (BMI) 40 or greater, adult	0.22861110540632371
I50	Z951	0.22310248205758801	0.28324283621854368	0.14960300877559549	Heart failure	Presence of aortocoronary bypass graft	0.22310248205758801
C78	G893	0.26589962384649651	0.2725016092233869	0.14928615766604589	Secondary malignant neoplasm of respiratory and digestive organs	Neoplasm related pain (acute) (chronic)	0.26589962384649651
E1131	N08	0.23143008143123461	0.23849377389890011	0.1491196550485088	Type 2 diabetes mellitus with unspecified diabetic retinopathy	Glomerular disorders in diseases classified elsewhere	0.23143008143123461
I50	I5022	0.35764925998368169	0.38498059316154809	0.14821005711101831	Heart failure	Chronic systolic (congestive) heart failure	0.35764925998368169
I69	I6995	0.37928127385040922	0.38296658794186278	0.14666340747983381	Sequelae of cerebrovascular disease	Hemiplegia and hemiparesis following unspecified cerebrovascular disease	0.37928127385040922
I48	I480	0.35533832334591042	0.38257265084783598	0.14636183317674081	Atrial fibrillation and flutter	Paroxysmal atrial fibrillation	0.35533832334591042
C78	C793	0.24390601606446291	0.25125816128468442	0.14587212911235259	Secondary malignant neoplasm of respiratory and digestive organs	Secondary malignant neoplasm of brain and cerebral meninges	0.24390601606446291
I251	Z955	0.33983197586418612	0.37433909866840109	0.14563567362428839	Atherosclerotic heart disease of native coronary artery	Presence of coronary angioplasty implant and graft	0.33983197586418612
E872	R6521	0.21469428728766851	0.23648329946252369	0.1454843621881223	Acidosis	Severe sepsis with septic shock	0.21469428728766851
R29	R470	0.20664137400371571	0.21554976798853229	0.14524421593830331	Other symptoms and signs involving the nervous and musculoskeletal systems	Dysphasia and aphasia	0.20664137400371571
S01	S02	0.20617679913419659	0.21217736965152861	0.14514563106796119	Open wound of head	Fracture of skull and facial bones	0.20617679913419659
I82	I824Y	0.37848591462646231	0.38089826455450182	0.14508348794063081	Other venous embolism and thrombosis	Acute embolism and thrombosis of unspecified deep veins of proximal lower extremity	0.37848591462646231
I61	R402	0.20905971988773039	0.2126876589006963	0.14490445859872611	Nontraumatic intracerebral hemorrhage	Coma	0.20905971988773039
C78	C7931	0.24307382461364749	0.25039111639940592	0.1446306641837368	Secondary malignant neoplasm of respiratory and digestive organs	Secondary malignant neoplasm of brain	0.24307382461364749
C787	C7952	0.2006588325461072	0.20555423366382791	0.14391143911439111	Secondary malignant neoplasm of liver and intrahepatic bile duct	Secondary malignant neoplasm of bone marrow	0.2006588325461072
Z90	Z901	0.37388166849704441	0.37844616901854322	0.14322150284481069	Acquired absence of organs, not elsewhere classified	Acquired absence of breast and nipple	0.37388166849704441
G473	Z684	0.2264379931550837	0.25125684543275989	0.14298884484189181	Sleep apnea	Body mass index (BMI) 40 or greater, adult	0.2264379931550837
I50	I5023	0.35088020759962929	0.37785916108937517	0.142777545619167	Heart failure	Acute on chronic systolic (congestive) heart failure	0.35088020759962929
R10	R1030	0.36600039154911979	0.37754821245010789	0.1425426527242708	Abdominal and pelvic pain	Lower abdominal pain, unspecified	0.36600039154911979
R29	R4701	0.20503791253242701	0.21384632882762369	0.1423521850899743	Other symptoms and signs involving the nervous and musculoskeletal systems	Aphasia	0.20503791253242701
Z85	Z90	0.21829808916600879	0.25536926267567622	0.14229152707559239	Personal history of malignant neoplasm	Acquired absence of organs, not elsewhere classified	0.21829808916600879
G89	M545	0.22399394693147931	0.24577661624568159	0.1422423068646439	Pain, not elsewhere classified	Low back pain	0.22399394693147931
L03	L033	0.3731826167839189	0.37559651307205971	0.14107274063188829	Cellulitis and acute lymphangitis	Cellulitis and acute lymphangitis of trunk	0.3731826167839189
Z90	Z908	0.37104285501737688	0.37558403934427498	0.1410633706101628	Acquired absence of organs, not elsewhere classified	Acquired absence of other organs	0.37104285501737688
K746	K75	0.20988012278424259	0.21767139636900559	0.14061409630146551	Other and unspecified cirrhosis of liver	Other inflammatory liver diseases	0.20988012278424259
K74	K75	0.2170972932317824	0.2250374470688753	0.14052820345614611	Fibrosis and cirrhosis of liver	Other inflammatory liver diseases	0.2170972932317824
B95	B9562	0.37166009493793878	0.37438296118549119	0.14016260162601629	Streptococcus, Staphylococcus, and Enterococcus as the cause of diseases classified elsewhere	Methicillin resistant Staphylococcus aureus infection as the cause of diseases classified elsewhere	0.37166009493793878
I25	Z955	0.33607399274837102	0.37108059496429602	0.1399209045841921	Chronic ischemic heart disease	Presence of coronary angioplasty implant and graft	0.33607399274837102
S22	S32	0.20038158190774411	0.20618021401056469	0.13880597014925369	Fracture of rib(s), sternum and thoracic spine	Fracture of lumbar spine and pelvis	0.20038158190774411
I702	I7026	0.37144765024294668	0.37244888754928268	0.13871817383669879	Atherosclerosis of native arteries of the extremities	Atherosclerosis of native arteries of extremities with gangrene	0.37144765024294668
D631	I132	0.24413750831900899	0.25280889628206921	0.13834476003917731	Anemia in chronic kidney disease	Hypertensive heart and chronic kidney disease with heart failure and with stage 5 chronic kidney disease, or end stage renal disease	0.24413750831900899
C780	C798	0.20683854980072089	0.21081588173952989	0.13826815642458101	Secondary malignant neoplasm of lung	Secondary malignant neoplasm of other specified sites	0.20683854980072089
K573	K648	0.21444918057054621	0.2203799103770854	0.13765892152564671	Diverticular disease of large intestine without perforation or abscess	Other hemorrhoids	0.21444918057054621
Z858	Z8585	0.36656745867796547	0.37091935623686279	0.1375811688311688	Personal history of malignant neoplasms of other organs and systems	Personal history of malignant neoplasm of endocrine glands	0.36656745867796547
E112	E1121	0.36374566776205702	0.37032596118366817	0.13714131752660649	Type 2 diabetes mellitus with kidney complications	Type 2 diabetes mellitus with diabetic nephropathy	0.36374566776205702
J96	R57	0.24225279605417241	0.26045887848117982	0.13694515518967629	Respiratory failure, not elsewhere classified	Shock, not elsewhere classified	0.24225279605417241
C34	J910	0.2380886377525426	0.24308264166975721	0.13640389725420729	Malignant neoplasm of bronchus and lung	Malignant pleural effusion	0.2380886377525426
N17	N183	0.20729555008438191	0.25739506880062668	0.13640286528005521	Acute kidney failure	Chronic kidney disease, stage 3 (moderate)	0.20729555008438191
C795	J910	0.20388108504497929	0.20850825654406269	0.13617276544691059	Secondary malignant neoplasm of bone and bone marrow	Malignant pleural effusion	0.20388108504497929
Z68	Z6841	0.35572887427056571	0.36636553628440638	0.13422370617696161	Body mass index [BMI]	Body mass index (BMI) 40.0-44.9, adult	0.35572887427056571
E113	N08	0.22349952723279889	0.23111906203509039	0.13390928725701939	Type 2 diabetes mellitus with ophthalmic complications	Glomerular disorders in diseases classified elsewhere	0.22349952723279889
N17	R65	0.25111037158268618	0.28984235025290922	0.13346854233192371	Acute kidney failure	Symptoms and signs specifically associated with systemic inflammation and infection	0.25111037158268618
J960	J9602	0.36165602237572531	0.3651483716701126	0.1333333333333333	Acute respiratory failure	Acute respiratory failure with hypercapnia	0.36165602237572531
E1122	I132	0.26685114276246968	0.27599171654211352	0.13270321361058601	Type 2 diabetes mellitus with diabetic chronic kidney disease	Hypertensive heart and chronic kidney disease with heart failure and with stage 5 chronic kidney disease, or end stage renal disease	0.26685114276246968
R11	R111	0.35557571935078941	0.36277779530192478	0.13160772876412691	Nausea and vomiting	Vomiting	0.35557571935078941
C78	C7951	0.24415097424135451	0.25061574192127822	0.13097454996896341	Secondary malignant neoplasm of respiratory and digestive organs	Secondary malignant neoplasm of bone	0.24415097424135451
I2510	Z955	0.28572696690446109	0.32568960410157788	0.13076704455742569	Atherosclerotic heart disease of native coronary artery without angina pectoris	Presence of coronary angioplasty implant and graft	0.28572696690446109
Z798	Z7989	0.35033140311587152	0.36105390812400318	0.13035992457161599	Other long term (current) drug therapy	Other long term (current) drug therapy	0.35033140311587152
I251	Z7902	0.21680610780906631	0.27820088964169098	0.1303368121442125	Atherosclerotic heart disease of native coronary artery	Long term (current) use of antithrombotics/antiplatelets	0.21680610780906631
N17	R652	0.25236861180536141	0.28977049889522288	0.1302753085354276	Acute kidney failure	Severe sepsis	0.25236861180536141
Y92	Y9209	0.33999602583560129	0.36074298843007241	0.1301355037014589	Place of occurrence of the external cause	Other non-institutional residence as the place of occurrence of the external cause	0.33999602583560129
Z98	Z9889	0.35069617644100998	0.35915508607005892	0.12899237584998971	Other postprocedural states	Other specified postprocedural states	0.35069617644100998
E11	E1122	0.31930585315791232	0.35768055486987987	0.12793537933202739	Type 2 diabetes mellitus	Type 2 diabetes mellitus with diabetic chronic kidney disease	0.31930585315791232
E66	Z6841	0.340653940891334	0.35186448764482148	0.1278640059127864	Overweight and obesity	Body mass index (BMI) 40.0-44.9, adult	0.340653940891334
I25	Z7902	0.21837236997722381	0.28091704413671659	0.12755528323956999	Chronic ischemic heart disease	Long term (current) use of antithrombotics/antiplatelets	0.21837236997722381
Y92	Y921	0.33652962092759509	0.3571246122259269	0.12753798865751759	Place of occurrence of the external cause	Institutional (nonprivate) residence as the place of occurrence of the external cause	0.33652962092759509
K703	K7290	0.22807913837902191	0.23303932397092841	0.12752858399296391	Alcoholic cirrhosis of liver	Hepatic failure, unspecified without coma	0.22807913837902191
J96	R6520	0.2017577300638759	0.2232271139649514	0.127489153409723	Respiratory failure, not elsewhere classified	Severe sepsis without septic shock	0.2017577300638759
F1023	K701	0.2117153996527612	0.21625491870849661	0.12707774798927621	Alcohol dependence with withdrawal	Alcoholic hepatitis	0.2117153996527612
K590	K5909	0.34947646793310688	0.35598205538197553	0.12672322375397671	Constipation	Other constipation	0.34947646793310688
Z95	Z958	0.33914651058327988	0.35483706862643721	0.1259093452714046	Presence of cardiac and vascular implants and grafts	Presence of other cardiac and vascular implants and grafts	0.33914651058327988
K59	K5909	0.34722620455653141	0.35378475858518149	0.12516365540717461	Other functional intestinal disorders	Other constipation	0.34722620455653141
D728	D7281	0.34848004265292098	0.35361233089385768	0.12504168056018669	Other specified disorders of white blood cells	Decreased white blood cell count	0.34848004265292098
A41	N170	0.20003274017431449	0.21725959317878921	0.1244072524407252	Other sepsis	Acute kidney failure with tubular necrosis	0.20003274017431449
E87	E870	0.32820377300427728	0.35266329763862209	0.1243714015013483	Other disorders of fluid, electrolyte and acid-base balance	Hyperosmolality and hypernatremia	0.32820377300427728
E1122	E115	0.24336762604219001	0.25317646501239438	0.1241965973534972	Type 2 diabetes mellitus with diabetic chronic kidney disease	Type 2 diabetes mellitus with circulatory complications	0.24336762604219001
L97	L9740	0.35008537981855281	0.35190357575538078	0.1238361266294227	Non-pressure chronic ulcer of lower limb, not elsewhere classified	Non-pressure chronic ulcer of unspecified heel and midfoot	0.35008537981855281
K7030	K7291	0.23975435429052611	0.24299762109529041	0.1235684147076552	Alcoholic cirrhosis of liver without ascites	Hepatic failure, unspecified with coma	0.23975435429052611
I50	N183	0.203149538146638	0.25792685550258287	0.12278868923248359	Heart failure	Chronic kidney disease, stage 3 (moderate)	0.203149538146638
Z85	Z855	0.33458036589256801	0.34877241886131349	0.1216422001583724	Personal history of malignant neoplasm	Personal history of malignant neoplasm of urinary tract	0.33458036589256801
I502	Z958	0.2383034021756445	0.25625219748252409	0.12110383164582091	Systolic (congestive) heart failure	Presence of other cardiac and vascular implants and grafts	0.2383034021756445
C78	C7952	0.23659107242672739	0.24274912468527379	0.1207324643078833	Secondary malignant neoplasm of respiratory and digestive organs	Secondary malignant neoplasm of bone marrow	0.23659107242672739
J96	Z51	0.2173434223787587	0.23560164931056241	0.1199243519857604	Respiratory failure, not elsewhere classified	Encounter for other aftercare and medical care	0.2173434223787587
J9601	J9602	0.28933770239299611	0.29352600177204008	0.1198127925117005	Acute respiratory failure with hypoxia	Acute respiratory failure with hypercapnia	0.28933770239299611
I21	I21A	0.33848779374140481	0.3452647864975763	0.1192077727952167	Acute myocardial infarction	Other type of myocardial infarction	0.33848779374140481
E11	E114	0.30787340173100919	0.34522548160168087	0.11918063314711359	Type 2 diabetes mellitus	Type 2 diabetes mellitus with neurological complications	0.30787340173100919
I489	I4892	0.32503136909017138	0.34520082973190658	0.1191636128475965	Unspecified atrial fibrillation and atrial flutter	Unspecified atrial flutter	0.32503136909017138
J96	Z515	0.22163463401009401	0.23925613337633511	0.1190343753476471	Respiratory failure, not elsewhere classified	Encounter for palliative care	0.22163463401009401
I21	I21A1	0.33777594580522857	0.34454247443759223	0.1187095166915795	Acute myocardial infarction	Myocardial infarction type 2	0.33777594580522857
J96	J962	0.33646256841265321	0.3440448994957816	0.1183668928690622	Respiratory failure, not elsewhere classified	Acute and chronic respiratory failure	0.33646256841265321
I502	Z9581	0.2478318962418935	0.26410661507694561	0.1175302759579115	Systolic (congestive) heart failure	Presence of other cardiac implants and grafts	0.2478318962418935
E87	R65	0.23450254477494689	0.27677089386656722	0.1171197434589316	Other disorders of fluid, electrolyte and acid-base balance	Symptoms and signs specifically associated with systemic inflammation and infection	0.23450254477494689
K57	K648	0.20548142232620659	0.21220023820994419	0.1161616161616162	Diverticular disease of intestine	Other hemorrhoids	0.20548142232620659
A41	A4151	0.33466221424400899	0.34064505222284652	0.11603905160390519	Other sepsis	Sepsis due to Escherichia coli [E. coli]	0.33466221424400899
E83	E8349	0.33423867844501393	0.33877143012855349	0.114766081871345	Disorders of mineral metabolism	Other disorders of magnesium metabolism	0.33423867844501393
J96	N170	0.20509253226883739	0.223837769745969	0.1144732450773167	Respiratory failure, not elsewhere classified	Acute kidney failure with tubular necrosis	0.20509253226883739
E669	Z6841	0.25356469055492981	0.26685443732106467	0.11427919708029199	Obesity, unspecified	Body mass index (BMI) 40.0-44.9, adult	0.25356469055492981
D72	D7281	0.33250479905843078	0.33794585459738952	0.1142074006395614	Other disorders of white blood cells	Decreased white blood cell count	0.33250479905843078
F10	K7030	0.27754020704999532	0.29117637745151148	0.11352391423859259	Alcohol related disorders	Alcoholic cirrhosis of liver without ascites	0.27754020704999532
E87	R652	0.23252589732204751	0.2736059075996467	0.1130384082792799	Other disorders of fluid, electrolyte and acid-base balance	Severe sepsis	0.23252589732204751
T82	T827	0.33300605464686361	0.33526152488059852	0.1124002900652647	Complications of cardiac and vascular prosthetic devices, implants and grafts	Infection and inflammatory reaction due to other cardiac and vascular devices, implants and grafts	0.33300605464686361
D63	D630	0.32866892367502248	0.33440687341806841	0.1118279569892473	Anemia in chronic diseases classified elsewhere	Anemia in neoplastic disease	0.32866892367502248
E1122	E1151	0.23131455988006491	0.2406618324542521	0.11172022684310021	Type 2 diabetes mellitus with diabetic chronic kidney disease	Type 2 diabetes mellitus with diabetic peripheral angiopathy without gangrene	0.23131455988006491
Z95	Z9581	0.31912525933595731	0.33412515540434812	0.1116396194739787	Presence of cardiac and vascular implants and grafts	Presence of other cardiac implants and grafts	0.31912525933595731
K70	K7290	0.21482837339837449	0.22025903706853481	0.1104951958610495	Alcoholic liver disease	Hepatic failure, unspecified without coma	0.21482837339837449
C78	C798	0.24759563279507449	0.25269513097398089	0.11049037864680319	Secondary malignant neoplasm of respiratory and digestive organs	Secondary malignant neoplasm of other specified sites	0.24759563279507449
Z85	Z853	0.3183657297628017	0.33204151622360462	0.11025156849607121	Personal history of malignant neoplasm	Personal history of malignant neoplasm of breast	0.3183657297628017
G93	I61	0.2220426879006456	0.23241201965168859	0.1094246381927286	Other disorders of brain	Nontraumatic intracerebral hemorrhage	0.2220426879006456
D62	K921	0.20360473693539469	0.216240984511373	0.1090139928408721	Acute posthemorrhagic anemia	Melena	0.20360473693539469
T81	T811	0.32832661783847839	0.32948368541728867	0.1085594989561587	Complications of procedures, not elsewhere classified	Postprocedural shock	0.32832661783847839
Z99	Z993	0.32362721994672078	0.32936281494486691	0.10847986386840611	Dependence on enabling machines and devices, not elsewhere classified	Dependence on wheelchair	0.32362721994672078
I502	I5021	0.32085293539969278	0.32908751181230061	0.108298590430812	Systolic (congestive) heart failure	Acute systolic (congestive) heart failure	0.32085293539969278
I129	N184	0.2430742684805863	0.26243669942517572	0.1077677224736048	Hypertensive chronic kidney disease with stage 1 through stage 4 chronic kidney disease, or unspecified chronic kidney disease	Chronic kidney disease, stage 4 (severe)	0.2430742684805863
C78	J910	0.22272474641156181	0.22860121293403099	0.1073867163252638	Secondary malignant neoplasm of respiratory and digestive organs	Malignant pleural effusion	0.22272474641156181
B95	B957	0.32462642740271042	0.32709611724797399	0.1069918699186992	Streptococcus, Staphylococcus, and Enterococcus as the cause of diseases classified elsewhere	Other staphylococcus as the cause of diseases classified elsewhere	0.32462642740271042
Z90	Z9089	0.32199443064409222	0.32609363841737898	0.1063370610162841	Acquired absence of organs, not elsewhere classified	Acquired absence of other organs	0.32199443064409222
N186	T828	0.2050642771267657	0.21723258066953149	0.10547504025764889	End stage renal disease	Other specified complications of cardiac and vascular prosthetic devices, implants and grafts	0.2050642771267657
R10	R1011	0.31341717126593732	0.32373420699645161	0.104803836779621	Abdominal and pelvic pain	Right upper quadrant pain	0.31341717126593732
D68	T455	0.2132856234358031	0.22078701060197559	0.10412524850894631	Other coagulation defects	Poisoning by, adverse effect of and underdosing of anticoagulants and antithrombotic drugs	0.2132856234358031
G89	G893	0.31509133954340712	0.32256103427203109	0.10404562083064341	Pain, not elsewhere classified	Neoplasm related pain (acute) (chronic)	0.31509133954340712
I702	I7025	0.3209685944996416	0.32186899324841739	0.1035996488147498	Atherosclerosis of native arteries of the extremities	Atherosclerosis of native arteries of other extremities with ulceration	0.3209685944996416
C79	J910	0.2103993747780778	0.21633278776160919	0.1033376123234917	Secondary malignant neoplasm of other and unspecified sites	Malignant pleural effusion	0.2103993747780778
F10	F1021	0.31215263772036361	0.32091585998232891	0.1029869891881986	Alcohol related disorders	Alcohol dependence, in remission	0.31215263772036361
Z68	Z681	0.30952211084178688	0.31911815051792708	0.1018363939899833	Body mass index [BMI]	Body mass index (BMI) 19.9 or less, adult	0.30952211084178688
G93	G935	0.31463076091207071	0.31911676555770058	0.1018355100600071	Other disorders of brain	Compression of brain	0.31463076091207071
N17	N170	0.2995783550075663	0.31851201037141591	0.1014499007508415	Acute kidney failure	Acute kidney failure with tubular necrosis	0.2995783550075663
E112	E115	0.23340559788985291	0.24463236194805901	0.10130674929273881	Type 2 diabetes mellitus with kidney complications	Type 2 diabetes mellitus with circulatory complications	0.23340559788985291
Y92	Y9219	0.29922819034559772	0.3180773663144143	0.10117321096151349	Place of occurrence of the external cause	Other specified residential institution as the place of occurrence of the external cause	0.29922819034559772
E112	I132	0.23844625730058699	0.2492510394997825	0.10117203287080689	Type 2 diabetes mellitus with kidney complications	Hypertensive heart and chronic kidney disease with heart failure and with stage 5 chronic kidney disease, or end stage renal disease	0.23844625730058699
Z85	Z8503	0.30271767778471032	0.31587121405013252	0.099774623865505271	Personal history of malignant neoplasm	Personal history of malignant neoplasm of large intestine	0.30271767778471032
I95	I9581	0.30607816112280167	0.3144092703327302	0.098853189271159131	Hypotension	Postprocedural hypotension	0.30607816112280167
E11	E1165	0.27950457411500551	0.31415993033000328	0.098696461824953452	Type 2 diabetes mellitus	Type 2 diabetes mellitus with hyperglycemia	0.27950457411500551
Y84	Y840	0.30820158599548159	0.31180957285260108	0.097225209722520967	Other medical procedures as the cause of abnormal reaction of the patient, or of later complication, without mention of misadventure at the time of the procedure	Cardiac catheterization as the cause of abnormal reaction of the patient, or of later complication, without mention of misadventure at the time of the procedure	0.30820158599548159
C78	C7989	0.22928011100442219	0.23415286496812851	0.096213531967721908	Secondary malignant neoplasm of respiratory and digestive organs	Secondary malignant neoplasm of other specified sites	0.22928011100442219
I48	I4892	0.28690017393672512	0.31013323218772543	0.096182621707206734	Atrial fibrillation and flutter	Unspecified atrial flutter	0.28690017393672512
K76	K762	0.30580330758153762	0.30931695794056818	0.095676980469607195	Other diseases of liver	Central hemorrhagic necrosis of liver	0.30580330758153762
I120	N185	0.2472959280162956	0.25337401328011622	0.094809543742151531	Hypertensive chronic kidney disease with stage 5 chronic kidney disease or end stage renal disease	Chronic kidney disease, stage 5	0.2472959280162956
I82	I8261	0.30554110883653468	0.30760309824226029	0.094619666048237475	Other venous embolism and thrombosis	Acute embolism and thrombosis of superficial veins of upper extremity	0.30554110883653468
F10	F1022	0.29844598317954862	0.30690543723922592	0.094190947407000181	Alcohol related disorders	Alcohol dependence with intoxication	0.29844598317954862
N40	R338	0.23434124529016229	0.24597928290351839	0.093854877907649584	Benign prostatic hyperplasia	Other retention of urine	0.23434124529016229
K703	K7291	0.2067200276984214	0.21059083117352431	0.091468777484608618	Alcoholic cirrhosis of liver	Hepatic failure, unspecified with coma	0.2067200276984214
E112	E1151	0.2216994384460077	0.23238309950914041	0.09106830122591944	Type 2 diabetes mellitus with kidney complications	Type 2 diabetes mellitus with diabetic peripheral angiopathy without gangrene	0.2216994384460077
K56	K9189	0.21119170363823869	0.21452076345569979	0.091043307086614178	Paralytic ileus and intestinal obstruction without hernia	Other postprocedural complications and disorders of digestive system	0.21119170363823869
N186	T861	0.2111742233078063	0.2209005272711603	0.090660225442834141	End stage renal disease	Complications of kidney transplant	0.2111742233078063
B96	B965	0.29547344836235517	0.30030723040779361	0.0901844326351985	Other bacterial agents as the cause of diseases classified elsewhere	Pseudomonas (aeruginosa) (mallei) (pseudomallei) as the cause of diseases classified elsewhere	0.29547344836235517
N17	R6521	0.20856648034912831	0.24049336545149	0.089798912574436868	Acute kidney failure	Severe sepsis with septic shock	0.20856648034912831
I70	I7026	0.29821898169792588	0.2995358893459123	0.089721749006246451	Atherosclerosis	Atherosclerosis of native arteries of extremities with gangrene	0.29821898169792588
E11	E1140	0.26607455047387463	0.2993782201122811	0.089627318677598003	Type 2 diabetes mellitus	Type 2 diabetes mellitus with diabetic neuropathy, unspecified	0.26607455047387463
D72	D721	0.29327555579068437	0.29821048936057182	0.08892949596467184	Other disorders of white blood cells	Eosinophilia	0.29327555579068437
F102	K701	0.2398496886792513	0.2459272996185671	0.088722716248989489	Alcohol dependence	Alcoholic hepatitis	0.2398496886792513
N18	N184	0.27079640093005353	0.29096682627258502	0.084661693991140055	Chronic kidney disease (CKD)	Chronic kidney disease, stage 4 (severe)	0.27079640093005353
G473	G4730	0.28286613017207751	0.29091527185702848	0.084631695399649667	Sleep apnea	Sleep apnea, unspecified	0.28286613017207751
I120	T8612	0.20112571446488781	0.20862024759417561	0.084344914190037673	Hypertensive chronic kidney disease with stage 5 chronic kidney disease or end stage renal disease	Kidney transplant failure	0.20112571446488781
J96	J9691	0.28167476353271509	0.2882734267736532	0.08310156858382467	Respiratory failure, not elsewhere classified	Respiratory failure, unspecified with hypoxia	0.28167476353271509
Z85	Z851	0.27562426000247392	0.28782105125235241	0.082840957544009261	Personal history of malignant neoplasm	Personal history of malignant neoplasm of trachea, bronchus and lung	0.27562426000247392
Z85	Z8511	0.27511334188924602	0.2872914812522237	0.082536395200097465	Personal history of malignant neoplasm	Personal history of malignant neoplasm of bronchus and lung	0.27511334188924602
E87	R6521	0.20666468899364901	0.2403301153747078	0.082464834924568187	Other disorders of fluid, electrolyte and acid-base balance	Severe sepsis with septic shock	0.20666468899364901
I21	I211	0.28001413065056507	0.28585660915310679	0.081714000996512201	Acute myocardial infarction	ST elevation (STEMI) myocardial infarction of inferior wall	0.28001413065056507
K70	K7291	0.2009505346300125	0.2051160910527316	0.081670362158167031	Alcoholic liver disease	Hepatic failure, unspecified with coma	0.2009505346300125
B96	B964	0.27964326435333209	0.28426484487513698	0.080806502031884969	Other bacterial agents as the cause of diseases classified elsewhere	Proteus (mirabilis) (morganii) as the cause of diseases classified elsewhere	0.27964326435333209
N186	T8612	0.21920972056150789	0.22703807053350411	0.080515297906602251	End stage renal disease	Kidney transplant failure	0.21920972056150789
I12	N184	0.2018536269438391	0.2251925948258206	0.079294665631584785	Hypertensive chronic kidney disease	Chronic kidney disease, stage 4 (severe)	0.2018536269438391
J44	Z998	0.20976646844467811	0.22801443597060131	0.078657009409057066	Other chronic obstructive pulmonary disease	Dependence on other enabling machines and devices	0.20976646844467811
J44	Z9981	0.2099938261836006	0.22820923689120079	0.078657009409057066	Other chronic obstructive pulmonary disease	Dependence on supplemental oxygen	0.2099938261836006
E11	E113	0.2485005047254292	0.27996710730883562	0.078381581174877271	Type 2 diabetes mellitus	Type 2 diabetes mellitus with ophthalmic complications	0.2485005047254292
Z68	Z6842	0.26797629935823741	0.27651540272935438	0.076460767946577635	Body mass index [BMI]	Body mass index (BMI) 45.0-49.9, adult	0.26797629935823741
E78	E7800	0.231238396837565	0.27500010039432732	0.075625055216891945	Disorders of lipoprotein metabolism and other lipidemias	Pure hypercholesterolemia, unspecified	0.231238396837565
I21	I210	0.26753063493603102	0.27315536150638048	0.074613851519681113	Acute myocardial infarction	ST elevation (STEMI) myocardial infarction of anterior wall	0.26753063493603102
Z86	Z861	0.25809797260206507	0.27262060882796457	0.074321996357729986	Personal history of certain other diseases	Personal history of infectious and parasitic diseases	0.25809797260206507
I503	I5030	0.26298616574994738	0.27246427898152697	0.074236783320923302	Diastolic (congestive) heart failure	Unspecified diastolic (congestive) heart failure	0.26298616574994738
E66	Z6842	0.26129678784415089	0.27007765100200148	0.07407407407407407	Overweight and obesity	Body mass index (BMI) 45.0-49.9, adult	0.26129678784415089
Z86	Z860	0.2575804238569957	0.27207843936428538	0.074026677166904559	Personal history of certain other diseases	Personal history of in-situ and benign neoplasms and neoplasms of uncertain behavior	0.2575804238569957
J96	J9600	0.26268101675295741	0.26890630681838179	0.07231060184670153	Respiratory failure, not elsewhere classified	Acute respiratory failure, unspecified whether with hypoxia or hypercapnia	0.26268101675295741
Z798	Z7984	0.25937596063773599	0.26784128173483851	0.071738952201360992	Other long term (current) drug therapy	Long term (current) use of oral hypoglycemic drugs	0.25937596063773599
Z86	Z8601	0.25349094135565808	0.26779347173790458	0.071713343505438801	Personal history of certain other diseases	Personal history of benign neoplasm	0.25349094135565808
G93	G931	0.26118106175146888	0.26503501290519188	0.070243558065654785	Other disorders of brain	Anoxic brain damage, not elsewhere classified	0.26118106175146888
Z95	Z952	0.25239239226828247	0.26479712118699372	0.070117515388919971	Presence of cardiac and vascular implants and grafts	Presence of prosthetic heart valve	0.25239239226828247
J44	V462	0.2023788133315266	0.2190653898160998	0.070060245041629998	Other chronic obstructive pulmonary disease	Person on outside of car injured in collision with other nonmotor vehicle in nontraffic accident	0.2023788133315266
I21	I2109	0.25911000947605639	0.26458454709418677	0.070004982561036377	Acute myocardial infarction	ST elevation (STEMI) myocardial infarction involving other coronary artery of anterior wall	0.25911000947605639
J96	J9621	0.2563187608097186	0.26241559095071371	0.068861942374012677	Respiratory failure, not elsewhere classified	Acute and chronic respiratory failure with hypoxia	0.2563187608097186
E11	E1131	0.22998069853634279	0.25943233095402668	0.067305134344240486	Type 2 diabetes mellitus	Type 2 diabetes mellitus with unspecified diabetic retinopathy	0.22998069853634279
E87	N170	0.20241086100223971	0.22932712754757789	0.067123387508199114	Other disorders of fluid, electrolyte and acid-base balance	Acute kidney failure with tubular necrosis	0.20241086100223971
I70	I7025	0.2576915679668248	0.25885784162204212	0.067007382169222029	Atherosclerosis	Atherosclerosis of native arteries of other extremities with ulceration	0.2576915679668248
I503	I5031	0.24965955411301291	0.25872705167282323	0.06693968726731199	Diastolic (congestive) heart failure	Acute diastolic (congestive) heart failure	0.24965955411301291
I95	I9589	0.25158829745179029	0.25867564401533533	0.066913088806748178	Hypotension	Other hypotension	0.25158829745179029
A41	A418	0.25315186834867559	0.25792866582200602	0.066527196652719667	Other sepsis	Other specified sepsis	0.25315186834867559
I502	I5020	0.2507709015290433	0.25750594381076941	0.066309311097875717	Systolic (congestive) heart failure	Unspecified systolic (congestive) heart failure	0.2507709015290433
I21	I2119	0.25160302255950301	0.25694149865667548	0.06601893373193822	Acute myocardial infarction	ST elevation (STEMI) myocardial infarction involving other coronary artery of inferior wall	0.25160302255950301
A41	A410	0.25020835622593118	0.25493729915275642	0.06499302649930265	Other sepsis	Sepsis due to Staphylococcus aureus	0.25020835622593118
Z85	Z8551	0.24220755445592959	0.25314011369011041	0.06407991715904246	Personal history of malignant neoplasm	Personal history of malignant neoplasm of bladder	0.24220755445592959
D64	D648	0.24112767069960281	0.25027788244294158	0.062639018440123415	Other anemias	Other specified anemias	0.24112767069960281
Z87	Z874	0.2269501558866277	0.24844421281862969	0.061724526883068051	Personal history of other diseases and conditions	Personal history of diseases of genitourinary system	0.2269501558866277
I251	I2511	0.22549763873872669	0.2482744051763181	0.061640180265654647	Atherosclerotic heart disease of native coronary artery	Atherosclerotic heart disease of native coronary artery with angina pectoris	0.22549763873872669
Z87	Z8744	0.2266588326365295	0.24812872797667981	0.061567865647324228	Personal history of other diseases and conditions	Personal history of diseases of urinary system	0.2266588326365295
G47	G4730	0.2379919342601487	0.2477416888088734	0.061375944373871769	Sleep disorders	Sleep apnea, unspecified	0.2379919342601487
E87	E877	0.22715757729189701	0.24528198753105979	0.060163253407186063	Other disorders of fluid, electrolyte and acid-base balance	Fluid overload	0.22715757729189701
Y92	Y928	0.22899684137510021	0.24406900323690101	0.059569678341053728	Place of occurrence of the external cause	Other places as the place of occurrence of the external cause	0.22899684137510021
Z68	Z6843	0.23612681893043749	0.24378758646040111	0.059432387312186981	Body mass index [BMI]	Body mass index (BMI) 50-59.9, adult	0.23612681893043749
J96	J9602	0.23801506363956151	0.24373333911071621	0.059405940594059403	Respiratory failure, not elsewhere classified	Acute respiratory failure with hypercapnia	0.23801506363956151
I25	I2511	0.2169497485179061	0.24062665361766691	0.057901186431237123	Chronic ischemic heart disease	Atherosclerotic heart disease of native coronary artery with angina pectoris	0.2169497485179061
E66	Z6843	0.2298474435466076	0.23773213474317501	0.057485423339081868	Overweight and obesity	Body mass index (BMI) 50-59.9, adult	0.2298474435466076
Z85	Z8552	0.2282684690666659	0.23864860844242519	0.056953158311506373	Personal history of malignant neoplasm	Personal history of malignant neoplasm of kidney	0.2282684690666659
Y83	Y836	0.23417106566341939	0.2379154757154425	0.056603773584905662	Surgical operation and other surgical procedures as the cause of abnormal reaction of the patient, or of later complication, without mention of misadventure at the time of the procedure	Removal of other organ (partial) (total) as the cause of abnormal reaction of the patient, or of later complication, without mention of misadventure at the time of the procedure	0.23417106566341939
I95	I952	0.22952824105962419	0.23607057156048669	0.055729314756895083	Hypotension	Hypotension due to drugs	0.22952824105962419
E86	E869	0.22673056217144019	0.23348236612088599	0.054514015289406623	Volume depletion	Volume depletion, unspecified	0.22673056217144019
Y92	Y9289	0.21809695096514009	0.23253301879814409	0.054071604831377983	Place of occurrence of the external cause	Other specified places as the place of occurrence of the external cause	0.21809695096514009
F10	K701	0.21375744981843831	0.22141303898648829	0.053784130474619753	Alcohol related disorders	Alcoholic hepatitis	0.21375744981843831
I50	I504	0.21275016188582499	0.2307500322393583	0.05324557737846497	Heart failure	Combined systolic (congestive) and diastolic (congestive) heart failure	0.21275016188582499
K76	K767	0.22533900002471369	0.22805240611352351	0.052007899934167212	Other diseases of liver	Hepatorenal syndrome	0.22533900002471369
I48	I482	0.20231605430888311	0.2195352042028772	0.048195705884399913	Atrial fibrillation and flutter	Chronic atrial fibrillation	0.20231605430888311
E87	E873	0.20192015057869131	0.21823776924910801	0.047627723926827487	Other disorders of fluid, electrolyte and acid-base balance	Alkalosis	0.20192015057869131
Z85	Z857	0.20651560965024821	0.2160068311125537	0.04665895108728757	Personal history of malignant neoplasm	Personal history of other malignant neoplasms of lymphoid, hematopoietic and related tissues	0.20651560965024821
A41	A4101	0.20266519272474609	0.206586118284319	0.042677824267782417	Other sepsis	Sepsis due to Methicillin susceptible Staphylococcus aureus	0.20266519272474609
I10	N18	-0.29434807525187329	0.0086483197151772263	0.0055024216786217894	Essential (primary) hypertension	Chronic kidney disease (CKD)	0.29434807525187329
I10	I12	-0.24194983456401481	0.0033525982822403791	0.0017626141867451411	Essential (primary) hypertension	Hypertensive chronic kidney disease	0.24194983456401481
I10	I129	-0.20384746505483101	0.003399835845201061	0.001532707988474036	Essential (primary) hypertension	Hypertensive chronic kidney disease with stage 1 through stage 4 chronic kidney disease, or unspecified chronic kidney disease	0.20384746505483101
