# Supplementary material for: Prospects for artificial intelligence-enhanced electrocardiogram as a unified screening tool for cardiac and non-cardiac conditions: an explorative study in emergency care
Source: Eur Heart J Digit Health. 2024 May 12;5(4):454–60. doi: 10.1093/ehjdh/ztae039 (PMC11284007; doi:10.1093/ehjdh/ztae039)
Supplement: ztae039_Supplementary_Data [file ztae039_supplementary_data.zip › Results_MIMIC_IV_ECG_ICD.csv]

icd10code	auc_ResNet_T(ALL2ALL)-E(ALL2ALL)	auc_S4_T(ALL2ALL)-E(ALL2ALL)	auc_S4_T(ALL2ALL)-E(ALL2HOSP)	auc_S4_T(ALL2ALL)-E(ED2HOSP)	auc_S4_T(ALL2ALL)-E(ED2ED)	auc_S4_T(ALL2ALL)-E(ED2ALL)	auc_S4_T(ED2ALL)-E(ED2ALL)	auc_S4_T(ED2ALL)-E(ALL2ALL)	auc_S4_T(ED2ED)-E(ALL2ALL)	description	block	len	auc_ResNet_T(ALL2ALL)-E(ALL2ALL)_low	auc_ResNet_T(ALL2ALL)-E(ALL2ALL)_high	auc_S4_T(ALL2ALL)-E(ALL2ALL)_low	auc_S4_T(ALL2ALL)-E(ALL2ALL)_high	ecgs_S4_T(ALL2ALL)-E(ALL2ALL)	total_ecgs_S4_T(ALL2ALL)-E(ALL2ALL)	patients_S4_T(ALL2ALL)-E(ALL2ALL)	total_patients_S4_T(ALL2ALL)-E(ALL2ALL)	auc_S4_T(ALL2ALL)-E(ALL2HOSP)_low	auc_S4_T(ALL2ALL)-E(ALL2HOSP)_high	ecgs_S4_T(ALL2ALL)-E(ALL2HOSP)	total_ecgs_S4_T(ALL2ALL)-E(ALL2HOSP)	patients_S4_T(ALL2ALL)-E(ALL2HOSP)	total_patients_S4_T(ALL2ALL)-E(ALL2HOSP)	auc_S4_T(ALL2ALL)-E(ED2HOSP)_low	auc_S4_T(ALL2ALL)-E(ED2HOSP)_high	ecgs_S4_T(ALL2ALL)-E(ED2HOSP)	total_ecgs_S4_T(ALL2ALL)-E(ED2HOSP)	patients_S4_T(ALL2ALL)-E(ED2HOSP)	total_patients_S4_T(ALL2ALL)-E(ED2HOSP)	auc_S4_T(ALL2ALL)-E(ED2ED)_low	auc_S4_T(ALL2ALL)-E(ED2ED)_high	ecgs_S4_T(ALL2ALL)-E(ED2ED)	total_ecgs_S4_T(ALL2ALL)-E(ED2ED)	patients_S4_T(ALL2ALL)-E(ED2ED)	total_patients_S4_T(ALL2ALL)-E(ED2ED)	auc_S4_T(ALL2ALL)-E(ED2ALL)_low	auc_S4_T(ALL2ALL)-E(ED2ALL)_high	ecgs_S4_T(ALL2ALL)-E(ED2ALL)	total_ecgs_S4_T(ALL2ALL)-E(ED2ALL)	patients_S4_T(ALL2ALL)-E(ED2ALL)	total_patients_S4_T(ALL2ALL)-E(ED2ALL)	auc_S4_T(ED2ALL)-E(ED2ALL)_low	auc_S4_T(ED2ALL)-E(ED2ALL)_high	ecgs_S4_T(ED2ALL)-E(ED2ALL)	total_ecgs_S4_T(ED2ALL)-E(ED2ALL)	patients_S4_T(ED2ALL)-E(ED2ALL)
I2109	0.9751150488044579	0.9827259697147482	0.9802547398950331	0.9935669155657668	0.9979804560260587	0.9952501954652071	0.9839718530101642	0.9669805599083076		ST elevation (STEMI) myocardial infarction involving other coronary artery of anterior wall	I00-I99	5	0.9474367797374724	0.9904008209705352	0.964663816988468	0.9950201734900476	57.0	14231	35.0	6171	0.9597799986600876	0.9939394921064376	57.0	11780	35.0	5026	0.9887850239872932	0.997301322221756	20.0	5243	18.0	2907	0.9951797723770142	1.0	2.0	7677	2.0	4197	0.9918310180306434	0.998457945883274	20.0	7694	18.0	4202	0.9594342261552812	0.997266449034214	20.0	7694	18.0
I210	0.9742078794794377	0.9819618166645175	0.9793991845571839	0.9931074095347502	0.9979804560260587	0.9948788115715402	0.9863760750586396	0.9684404781310748		ST elevation (STEMI) myocardial infarction of anterior wall	I00-I99	4	0.9462864696979524	0.9898402497172356	0.9635523587465288	0.9944756507873536	58.0	14231	36.0	6171	0.9592498019337654	0.9933123216032982	58.0	11780	36.0	5026	0.987940602004528	0.9971611633896827	20.0	5243	18.0	2907	0.9951797723770142	1.0	2.0	7677	2.0	4197	0.991138932108879	0.998362497985363	20.0	7694	18.0	4202	0.966474722325802	0.9973401188850404	20.0	7694	18.0
I314	0.9362879642026637	0.9468069551123952	0.938495528109029	0.9820779965589754		0.986516098238306	0.9785537620411352	0.9128699527869777		Cardiac tamponade	I00-I99	4	0.9110487759113312	0.9566813707351683	0.9192849025130272	0.97166418582201	40.0	14231	30.0	6171	0.9079641923308372	0.9630369782447816	40.0	11780	30.0	5026	0.9707034409046174	0.9912989675998688	12.0	5243	11.0	2907			0.0	7677	0.0	4197	0.9775788158178328	0.993569967150688	12.0	7694	11.0	4202	0.965166611969471	0.9909995645284652	12.0	7694	11.0
I447	0.956444639073031	0.9588828654697009	0.9543068395020653	0.9659837197045118	0.9903595622720166	0.971498658359105	0.9755065262870656	0.9574785195475892		Left bundle-branch block, unspecified	I00-I99	4	0.9394351929426192	0.971446904540062	0.9396565452218056	0.9742053464055062	141.0	14231	81.0	6171	0.9339277282357216	0.9707825541496276	141.0	11780	81.0	5026	0.9296954333782196	0.9856494575738908	46.0	5243	33.0	2907	0.9880145788192748	0.992443072795868	1.0	7677	1.0	4197	0.9439729541540146	0.9882143378257752	46.0	7694	33.0	4202	0.9617132514715194	0.9861469194293022	46.0	7694	33.0
K7291	0.9233881641141992	0.9090049674281098	0.8953935079856804	0.9592881306074422	0.917633259481298	0.9684335973881606	0.9452294873463992	0.8713401742896921		Hepatic failure, unspecified with coma	K00-K93	5	0.885797992348671	0.9561007648706435	0.8638948827981949	0.9462365671992302	41.0	14231	30.0	6171	0.8468852654099465	0.9393611639738084	41.0	11780	30.0	5026	0.917524941265583	0.9895908117294312	13.0	5243	13.0	2907	0.6757592931389809	1.0	4.0	7677	4.0	4197	0.9370020166039468	0.9908208250999452	13.0	7694	13.0	4202	0.8924287661910058	0.9882107719779014	13.0	7694	13.0
I451	0.9351735013471938	0.9378255839906404	0.9334331052873547	0.9618064662784802	0.9915320479416363	0.9666904337492571	0.9643731431966727	0.9355761277551098		Other and unspecified right bundle-branch block	I00-I99	4	0.9092314034700394	0.9579232469201088	0.9100669905543328	0.95891595184803	97.0	14231	61.0	6171	0.9044940069317818	0.9537604928016664	97.0	11780	61.0	5026	0.9504322737455368	0.9712229818105698	44.0	5243	35.0	2907	0.9894476532936096	0.9934853315353394	1.0	7677	1.0	4197	0.9566021502017976	0.9747928455471992	44.0	7694	35.0	4202	0.9542088225483896	0.9733491212129592	44.0	7694	35.0
I4510	0.9365161832331093	0.9384963447706638	0.9341852818669405	0.9617889803983284		0.9666696375519905	0.9643018419489007	0.9361388692371182		Unspecified right bundle-branch block	I00-I99	5	0.9103694185614586	0.9592238172888756	0.9108816161751748	0.9602714359760284	96.0	14231	60.0	6171	0.905080533027649	0.9550540775060654	96.0	11780	60.0	5026	0.9502987936139108	0.9710752412676812	44.0	5243	35.0	2907			0.0	7677	0.0	4197	0.9566295206546784	0.9747896254062652	44.0	7694	35.0	4202	0.95456562936306	0.9729362860321998	44.0	7694	35.0
K7031	0.9158902691511387	0.9203906859186363	0.9111471736341664	0.9562954442172233	0.9843648208469056	0.9652920129700719	0.9727693712496739	0.8683182759269715		Alcoholic cirrhosis of liver with ascites	K00-K93	5	0.8740997180342674	0.948035840690136	0.8854409143328666	0.952166898548603	63.0	14231	23.0	6171	0.8722844764590263	0.9455993711948396	62.0	11780	23.0	5026	0.9170629307627678	0.983459459245205	27.0	5243	15.0	2907	0.9736841917037964	0.9940065145492554	2.0	7677	1.0	4197	0.9354969084262847	0.9871313348412514	28.0	7694	15.0	4202	0.9472073659300804	0.9893589198589324	28.0	7694	15.0
V422	0.9048801009204736	0.9204002088318859	0.9072023961927521	0.9538883208361737		0.9650208445043452	0.9544609171581913	0.8918684403932851		Person on outside of car injured in collision with two- or three-wheeled motor vehicle in nontraffic accident	V01-Y98	4	0.8803651511669159	0.9265690639615058	0.9020548939704895	0.9377520918846132	63.0	14231	30.0	6171	0.8843625485897064	0.9277952149510384	63.0	11780	30.0	5026	0.938100452721119	0.9672588393092156	27.0	5243	18.0	2907			0.0	7677	0.0	4197	0.9521165654063224	0.9758309051394464	27.0	7694	18.0	4202	0.9377018064260484	0.9693659543991088	27.0	7694	18.0
I255	0.9447161601180247	0.9489792515165071	0.9421893387237595	0.9548965895082866		0.9648447691103574	0.9640061868733927	0.9310705401354459		Ischemic cardiomyopathy	I00-I99	4	0.9270711958408356	0.9611829057335852	0.9305153250694276	0.9647966802120208	72.0	14231	40.0	6171	0.9208777725696564	0.9602645769715308	72.0	11780	40.0	5026	0.9353860437870024	0.9729997858405112	28.0	5243	23.0	2907			0.0	7677	0.0	4197	0.9489572316408156	0.9781435266137124	28.0	7694	23.0	4202	0.9411613449454308	0.9799634605646134	28.0	7694	23.0
I442	0.9046692021389472	0.9220154145075771	0.9132367881553122	0.9526777153814546	0.9105652627461207	0.962040177406731	0.956570757705639	0.9118527058164857		Atrioventricular block, complete	I00-I99	4	0.8626240029931069	0.94038587808609	0.887720274925232	0.9491080477833748	94.0	14231	63.0	6171	0.8798180565237999	0.9436696588993072	94.0	11780	63.0	5026	0.927719570696354	0.9752980023622512	28.0	5243	24.0	2907	0.7222787991166115	0.994236308336258	8.0	7677	8.0	4197	0.9429777696728706	0.9798326641321182	28.0	7694	24.0	4202	0.9276038631796836	0.9783859342336656	28.0	7694	24.0
Z4502	0.954152493155231	0.9600002765563207	0.9542845870550454	0.9489229589881181		0.9597965836484549	0.941337853696701	0.952569208219254		Encounter for adjustment and management of automatic implantable cardiac defibrillator	Z00-Z99	5	0.9362522408366204	0.9704810887575148	0.946975477039814	0.9721408680081368	51.0	14231	23.0	6171	0.9385382384061812	0.9689398631453514	51.0	11780	23.0	5026	0.9273219600319862	0.9680650442838667	25.0	5243	13.0	2907			0.0	7677	0.0	4197	0.943480822443962	0.9743360415101052	25.0	7694	13.0	4202	0.8861271575093269	0.9795342281460762	25.0	7694	13.0
K767	0.9546503127284542	0.9534887498984648	0.9459529325532388	0.944269340974212		0.9566744730679158	0.947144158209732	0.9348441772940189		Hepatorenal syndrome	K00-K93	4	0.9253300055861472	0.9780353516340256	0.9263660445809364	0.9790393188595772	26.0	14231	19.0	6171	0.9148973777890206	0.9722961068153382	26.0	11780	19.0	5026	0.8683025285601617	0.9906754612922668	8.0	5243	8.0	2907			0.0	7677	0.0	4197	0.8977926105260849	0.9937784805893898	8.0	7694	8.0	4202	0.8840706437826157	0.9922617942094802	8.0	7694	8.0
K729	0.9072862888296713	0.8886431205795471	0.8739450974964896	0.9399824445907394	0.9158385314137989	0.9526122395687613	0.9334862813123682	0.8529879123306304		Hepatic failure, unspecified	K00-K93	4	0.8745251223444939	0.933946943283081	0.8610337018966675	0.9169081151485444	89.0	14231	56.0	6171	0.8389654949307441	0.9087063267827034	89.0	11780	56.0	5026	0.9081443309783936	0.9663123458623886	35.0	5243	28.0	2907	0.8156630754470825	0.9865134850144386	11.0	7677	11.0	4197	0.9281399086117744	0.9738260179758071	35.0	7694	28.0	4202	0.8851157382130623	0.9730148509144784	35.0	7694	28.0
V850	0.917060889842781	0.9296772692278177	0.9223029851349349	0.9453106779943361		0.9522028192004897	0.9484846939064687	0.9074311997009598		Driver of special construction vehicle injured in traffic accident	V01-Y98	4	0.8878721103072167	0.9422795817255972	0.9033166006207466	0.9517758414149284	57.0	14231	35.0	6171	0.8940451979637146	0.94613728672266	57.0	11780	35.0	5026	0.9187661349773408	0.97188800573349	23.0	5243	18.0	2907			0.0	7677	0.0	4197	0.9248026922345162	0.9760532945394516	23.0	7694	18.0	4202	0.9228924199938774	0.9706029102206232	23.0	7694	18.0
I078	0.9057562447209988	0.9092836021642627	0.8945282201383453	0.9368396387184731	0.9000781657113079	0.951026283881377	0.9477172490084972	0.8986789185688091		Other rheumatic tricuspid valve diseases	I00-I99	4	0.8794398471713066	0.9296781331300736	0.886473423242569	0.9298282518982888	97.0	14231	62.0	6171	0.8709250137209892	0.9180694669485092	97.0	11780	62.0	5026	0.901640996336937	0.9666425988078118	27.0	5243	22.0	2907	0.8939407587051391	0.90673406124115	1.0	7677	1.0	4197	0.9226399928331376	0.9740963965654372	27.0	7694	22.0	4202	0.9168597042560578	0.9725015476346016	27.0	7694	22.0
I2581	0.9325972785867749	0.936586894246837	0.927145243997936	0.9367763325682223		0.9497677648999435	0.9519468680817814	0.9229470040582478		Atherosclerosis of other coronary vessels without angina pectoris	I00-I99	5	0.9096275255084038	0.9515624433755876	0.9125923603773116	0.9559365913271904	71.0	14231	45.0	6171	0.9031459391117096	0.9502956479787826	71.0	11780	45.0	5026	0.8808937191963196	0.9760982811450958	15.0	5243	14.0	2907			0.0	7677	0.0	4197	0.9057508647441864	0.979069708287716	15.0	7694	14.0	4202	0.9207050308585168	0.9771766841411592	15.0	7694	14.0
I5020	0.8911250108403435	0.8931485416124649	0.8780495262055605	0.9351143822086281		0.9496658856200643	0.9359324828603663	0.8712076865261758		Unspecified systolic (congestive) heart failure	I00-I99	5	0.8540278971195221	0.9233352065086364	0.8573864385485649	0.9248182594776152	39.0	14231	32.0	6171	0.8392181321978569	0.9105646967887878	39.0	11780	32.0	5026	0.8935382068157196	0.9711833402514458	12.0	5243	11.0	2907			0.0	7677	0.0	4197	0.915522798895836	0.978567925095558	12.0	7694	11.0	4202	0.8890405222773552	0.9769992455840112	12.0	7694	11.0
Z9981	0.8701539566049775	0.9121746038077004	0.9044611440096121	0.9340506863256137		0.9466793929110104	0.9462366677440206	0.8811805333971495		Dependence on supplemental oxygen	Z00-Z99	5	0.8391637533903122	0.8987204611301423	0.8870384782552719	0.93265291005373	128.0	14231	50.0	6171	0.8763885080814362	0.9269293501973151	128.0	11780	50.0	5026	0.9140287920832634	0.9516979426145552	78.0	5243	41.0	2907			0.0	7677	0.0	4197	0.9301880106329918	0.9619895845651628	78.0	7694	41.0	4202	0.9307403445243836	0.9605878427624702	78.0	7694	41.0
Z998	0.8701201650358079	0.9121075746295115	0.9043692874613801	0.933921612430809		0.9466070081878906	0.946442038353803	0.8816624787279302		Dependence on other enabling machines and devices	Z00-Z99	4	0.8391339913010597	0.8987244918942452	0.8869178935885429	0.9326270282268524	128.0	14231	50.0	6171	0.8761246412992477	0.9269612208008766	128.0	11780	50.0	5026	0.9136915072798728	0.9516752779483796	78.0	5243	41.0	2907			0.0	7677	0.0	4197	0.9299389585852624	0.9619304612278938	78.0	7694	41.0	4202	0.9309680104255676	0.96073287576437	78.0	7694	41.0
K7290	0.9075863618432568	0.8873645105922738	0.8739284653918801	0.9320659256420084	0.9462469733656175	0.9458703872734385	0.9468718216195071	0.8606062506041344		Hepatic failure, unspecified without coma	K00-K93	5	0.8637094408273697	0.9406197443604468	0.8499607414007186	0.9224409520626068	54.0	14231	34.0	6171	0.8265809565782547	0.914831992983818	54.0	11780	34.0	5026	0.8920027330517769	0.965426079928875	25.0	5243	19.0	2907	0.8696269854903221	0.9848772913217544	7.0	7677	7.0	4197	0.912033560872078	0.973146615922451	25.0	7694	19.0	4202	0.9065713435411452	0.9757613986730576	25.0	7694	19.0
Z950	0.9235388440011011	0.9276702105175969	0.9210069691660795	0.9348550463962219	0.9439023950367912	0.9431288158296008	0.9397442758818639	0.9235331796339816		Presence of cardiac pacemaker	Z00-Z99	4	0.9085360541939737	0.9363264173269272	0.9140270173549652	0.939556869864464	389.0	14231	160.0	6171	0.9069632023572922	0.934103174507618	382.0	11780	157.0	5026	0.9124850183725356	0.9527458235621452	171.0	5243	76.0	2907	0.9080338403582572	0.9736483961343764	29.0	7677	22.0	4197	0.9263860732316972	0.9587249398231508	178.0	7694	80.0	4202	0.9224138870835304	0.9548270106315612	178.0	7694	80.0
C7952	0.8389961420298738	0.852161170434277	0.8310964258495203	0.9271612037569484	0.9661016949152543	0.9424904231217001	0.9331526648599819	0.8358696933267331		Secondary malignant neoplasm of bone marrow		5	0.8011621624231339	0.8740930438041687	0.8156336128711701	0.8813638910651207	90.0	14231	59.0	6171	0.7949690088629723	0.8673321217298507	89.0	11780	59.0	5026	0.8936420619487763	0.9546206623315812	26.0	5243	21.0	2907	0.9277315735816956	0.990747368335724	7.0	7677	6.0	4197	0.9172278359532356	0.964677768945694	27.0	7694	21.0	4202	0.9029774785041808	0.960627207159996	27.0	7694	21.0
I2789	0.8830740124391204	0.8967306350301351	0.8800952133713728	0.925343732768894	0.9800330248120628	0.94105695943834	0.9427850977374912	0.8901221934148441		Other specified pulmonary heart diseases	I00-I99	5	0.8688910156488419	0.8959949657320976	0.8834863767027855	0.9087918803095818	398.0	14231	191.0	6171	0.8660530135035515	0.8938264966011047	398.0	11780	191.0	5026	0.9060479268431664	0.9428058952093124	132.0	5243	81.0	2907	0.9531668215990068	0.9990035548806192	6.0	7677	4.0	4197	0.9267965018749236	0.954381400346756	132.0	7694	81.0	4202	0.9277145832777024	0.9567746341228484	132.0	7694	81.0
K701	0.9141989568936818	0.9213856971359973	0.9141683961195902	0.9305938463328098	0.9389417437768801	0.9409038550145907	0.929619106128091	0.8955854610751863		Alcoholic hepatitis	K00-K93	4	0.875775633752346	0.9454145073890686	0.8878632411360741	0.950776606798172	70.0	14231	49.0	6171	0.8788355410099029	0.9445106670260428	69.0	11780	48.0	5026	0.8855305537581444	0.96447232067585	33.0	5243	29.0	2907	0.8831780984997749	0.9955142304301262	4.0	7677	4.0	4197	0.9021892428398132	0.9700836732983588	34.0	7694	30.0	4202	0.8900077044963837	0.9592911526560784	34.0	7694	30.0
I5043	0.9159998108210367	0.9183109471560096	0.9053346691474643	0.9216237014236245		0.9400008715736262	0.9400328292732528	0.9157286543069744		Acute on chronic combined systolic (congestive) and diastolic (congestive) heart failure	I00-I99	5	0.8996480643749237	0.9308619543910026	0.9013658821582794	0.9321401253342628	135.0	14231	74.0	6171	0.8876327887177468	0.9198518693447112	135.0	11780	74.0	5026	0.8985905200242996	0.9434119880199432	45.0	5243	38.0	2907			0.0	7677	0.0	4197	0.92352392077446	0.95600373595953	45.0	7694	38.0	4202	0.9228379771113396	0.9556406781077385	45.0	7694	38.0
I481	0.9372638912010655	0.9261035485151558	0.917214195242628	0.9256672226855713		0.9393821068947972	0.9659342349697679	0.860665394613838		Persistent atrial fibrillation	I00-I99	4	0.9051627933979036	0.9630858674645424	0.8989219591021538	0.9499753013253212	33.0	14231	26.0	6171	0.886456874012947	0.9451688066124916	33.0	11780	26.0	5026	0.866001372039318	0.9709766238927842	11.0	5243	11.0	2907			0.0	7677	0.0	4197	0.8873515471816062	0.9753285229206086	11.0	7694	11.0	4202	0.937708367407322	0.9829087615013122	11.0	7694	11.0
I5023	0.927460371035356	0.9293419105384986	0.9185492711641846	0.9196374022482894		0.9370776747951362	0.9347079037800688	0.9214458755319977		Acute on chronic systolic (congestive) heart failure	I00-I99	5	0.9184915691614152	0.9361534923315048	0.9197793826460838	0.9388459831476212	361.0	14231	183.0	6171	0.9064015969634056	0.9299582481384278	361.0	11780	183.0	5026	0.8989778339862824	0.9378031075000764	128.0	5243	84.0	2907			0.0	7677	0.0	4197	0.9211274400353432	0.9512761861085892	128.0	7694	84.0	4202	0.9187493368983268	0.9477763503789902	128.0	7694	84.0
I504	0.9098871573663888	0.9114793331211373	0.8972757312006895	0.9150367439231204	0.8050125966466858	0.9347735770668882	0.9323711638156825	0.9099086827921512		Combined systolic (congestive) and diastolic (congestive) heart failure	I00-I99	4	0.896482004225254	0.9220094889402388	0.8987258449196815	0.9227235987782478	202.0	14231	110.0	6171	0.8822481587529183	0.9098070755600928	202.0	11780	110.0	5026	0.8933674022555351	0.9350245967507362	58.0	5243	48.0	2907	0.7204925864934921	0.8770458474755287	3.0	7677	2.0	4197	0.9185613945126534	0.949706508219242	58.0	7694	48.0	4202	0.9151783496141432	0.9479624435305596	58.0	7694	48.0
Z681	0.909641793401615	0.912980326815536	0.907736448204074	0.9236828334572695		0.9347038304717017	0.9439854299928927	0.9073208150241491		Body mass index (BMI) 19.9 or less, adult	Z00-Z99	4	0.8828129902482033	0.9338091894984244	0.8848811164498329	0.937830451130867	104.0	14231	51.0	6171	0.8760410934686661	0.9323429524898528	104.0	11780	51.0	5026	0.8974931612610817	0.9485866159200668	56.0	5243	40.0	2907			0.0	7677	0.0	4197	0.9100500136613846	0.955901810526848	56.0	7694	40.0	4202	0.9234989985823632	0.962522628903389	56.0	7694	40.0
I441	0.8950970070687322	0.8983028101391765	0.8851308304891922	0.9174995835415625	0.9996091714434602	0.933941764450239	0.952732507605389	0.888391545287319		Atrioventricular block, second degree	I00-I99	4	0.8492219641804695	0.9355112671852112	0.8621162563562393	0.9352218985557555	61.0	14231	38.0	6171	0.8461314216256142	0.9246715396642684	60.0	11780	38.0	5026	0.8661959454417228	0.9621181920170784	23.0	5243	20.0	2907	0.9990880489349364	1.0	1.0	7677	1.0	4197	0.8893289178609848	0.970841671526432	24.0	7694	20.0	4202	0.9269518703222276	0.9765941128134727	24.0	7694	20.0
V433	0.8972495282107474	0.9040309197309809	0.8890906485211099	0.9151250822909809	0.9367965932299136	0.9331990375468637	0.9280659541529107	0.888543924704288		Unspecified car occupant injured in collision with car, pick-up truck or van in nontraffic accident	V01-Y98	4	0.8771060243248939	0.9157025143504144	0.8849128425121308	0.9229644179344176	107.0	14231	43.0	6171	0.8660962983965874	0.9116505399346352	107.0	11780	43.0	5026	0.8827999904751778	0.941954691708088	35.0	5243	24.0	2907	0.912740421295166	0.961372421681881	6.0	7677	6.0	4197	0.9092227384448052	0.9549280405044556	35.0	7694	24.0	4202	0.8972666695713997	0.9529565840959549	35.0	7694	24.0
I482	0.9196639091619379	0.9172297555160503	0.9084133396465283	0.9177846180154761		0.9325372960880869	0.9482023793959995	0.8904700247995014		Chronic atrial fibrillation	I00-I99	4	0.901149968802929	0.9352738305926322	0.8977698743343353	0.9347579255700112	102.0	14231	60.0	6171	0.8859073683619499	0.9304005905985832	102.0	11780	60.0	5026	0.8868749678134918	0.948713743686676	45.0	5243	36.0	2907			0.0	7677	0.0	4197	0.9033774673938753	0.9581442803144457	45.0	7694	36.0	4202	0.9199532732367516	0.9691427156329157	45.0	7694	36.0
J9621	0.8339177366403685	0.8795613537530724	0.8669600393933915	0.9138404547486747		0.9319046066927423	0.9514232942199043	0.8411952766462126		Acute and chronic respiratory failure with hypoxia	J00-J99	5	0.7786402940750122	0.8844814240932465	0.8340141847729683	0.9227505147457122	41.0	14231	25.0	6171	0.8124119713902473	0.9115812301635742	41.0	11780	25.0	5026	0.8692036256194114	0.950366461277008	24.0	5243	17.0	2907			0.0	7677	0.0	4197	0.8975678846240044	0.964479811489582	24.0	7694	17.0	4202	0.9247145593166352	0.9722284853458404	24.0	7694	17.0
I44	0.8990477021831189	0.9124795472170005	0.9026804216741274	0.917600627337591	0.931112586865261	0.9317023773856812	0.928852392473205	0.9062722544549511		Atrioventricular and left bundle-branch block	I00-I99	3	0.8803093805909157	0.9183653935790062	0.8981104001402855	0.9258846834301948	355.0	14231	213.0	6171	0.8861043944954872	0.9177396461367608	353.0	11780	212.0	5026	0.8939722925424576	0.9392406046390532	121.0	5243	94.0	2907	0.8284475147724152	0.9838904604315758	11.0	7677	11.0	4197	0.9127797722816468	0.9492412984371186	123.0	7694	95.0	4202	0.909754042327404	0.9468267664313316	123.0	7694	95.0
Z4501	0.8904172866438917	0.890233092249733	0.8787757537590093	0.9179801071155318		0.9317011763684506	0.9352172591917352	0.8812032498798419		Encounter for adjustment and management of cardiac pacemaker	Z00-Z99	5	0.8432407826185228	0.9292628839612008	0.8453673422336578	0.9271217912435532	49.0	14231	36.0	6171	0.8296135872602463	0.9195093795657158	49.0	11780	36.0	5026	0.8318658113479614	0.970456713438034	15.0	5243	14.0	2907			0.0	7677	0.0	4197	0.8642113983631134	0.975596821308136	15.0	7694	14.0	4202	0.880248174071312	0.97449491918087	15.0	7694	14.0
Z450	0.9181982874531173	0.9203184488005096	0.9110393835616438	0.9158418220257544		0.9315521296054352	0.9348053305461197	0.920844950817352		Encounter for adjustment and management of cardiac device	Z00-Z99	4	0.8919882535934448	0.9408895581960678	0.8949158728122711	0.9399476364254952	100.0	14231	59.0	6171	0.8848666206002236	0.9327347844839096	100.0	11780	59.0	5026	0.8779222413897514	0.9466688320040704	40.0	5243	27.0	2907			0.0	7677	0.0	4197	0.9040688648819925	0.9569936633110048	40.0	7694	27.0	4202	0.895587757229805	0.9637063831090928	40.0	7694	27.0
K72	0.8949426053152063	0.8863226833513087	0.870834522638041	0.9146697477373388	0.859940833550857	0.9311093668236525	0.9219701726844584	0.8509969997108552		Hepatic failure, not elsewhere classified	K00-K93	3	0.8649328783154487	0.9192865505814553	0.8602163076400757	0.9123585805296898	129.0	14231	82.0	6171	0.8407809525728226	0.8989910274744034	129.0	11780	82.0	5026	0.8668463543057442	0.9520905286073684	50.0	5243	41.0	2907	0.7218465074896813	0.96416337788105	15.0	7677	15.0	4197	0.8899216398596763	0.9623427644371988	50.0	7694	41.0	4202	0.8872575357556343	0.952224473655224	50.0	7694	41.0
I7025	0.8947193633786048	0.882116954117518	0.8649604696302609	0.9129908980968748		0.9311047519944502	0.9273326396115158	0.8547096511427542		Atherosclerosis of native arteries of other extremities with ulceration	I00-I99	5	0.8577599942684173	0.92645423412323	0.8357362315058708	0.9232811391353608	45.0	14231	27.0	6171	0.811185459792614	0.910463011264801	45.0	11780	27.0	5026	0.8240639269351959	0.9944857731461524	6.0	5243	5.0	2907			0.0	7677	0.0	4197	0.8608347401022911	0.9950028583407402	6.0	7694	5.0	4202	0.8608895003795624	0.9849413692951202	6.0	7694	5.0
Z9581	0.9303064772565697	0.9346974651965408	0.9269206057246523	0.9156847595132317	0.9358185610010428	0.9301206045294702	0.9170464708057979	0.9244225275648565		Presence of other cardiac implants and grafts	Z00-Z99	5	0.9037055656313896	0.9516300931572914	0.9136552706360817	0.9553649231791496	165.0	14231	73.0	6171	0.904010847210884	0.9489397823810576	164.0	11780	73.0	5026	0.870966662466526	0.9533473819494248	66.0	5243	33.0	2907	0.8616974800825119	0.989924132823944	5.0	7677	4.0	4197	0.8907208234071732	0.9636203989386558	67.0	7694	33.0	4202	0.8626750946044922	0.9558989316225052	67.0	7694	33.0
R570	0.9160064252474429	0.9155570122599391	0.9018939393939394	0.9086862367661213	0.8327903036621921	0.9298325922050745	0.9313938660737641	0.911880802211041		Cardiogenic shock	R00-R99	4	0.8928721308708191	0.9365217298269272	0.8893538609147071	0.9372588992118835	120.0	14231	81.0	6171	0.8725607171654701	0.925911420583725	120.0	11780	81.0	5026	0.8637401789426804	0.9436072915792464	48.0	5243	42.0	2907	0.70095674097538	0.97988862991333	4.0	7677	4.0	4197	0.8976542562246322	0.9585653319954872	48.0	7694	42.0	4202	0.8979860723018647	0.9590223744511605	48.0	7694	42.0
Z6843	0.9101375003783027	0.9115689973468378	0.9071477369769427	0.9233865616844341		0.9298232414429598	0.9401207816700776	0.9150292049592946		Body mass index (BMI) 50-59.9, adult	Z00-Z99	5	0.8771004244685173	0.9354674980044364	0.8870947882533073	0.9352686688303948	70.0	14231	41.0	6171	0.880948606133461	0.9310354471206664	70.0	11780	41.0	5026	0.8937109619379043	0.9502432361245156	26.0	5243	19.0	2907			0.0	7677	0.0	4197	0.9023853510618208	0.9554670453071594	26.0	7694	19.0	4202	0.9117354780435564	0.9644125908613204	26.0	7694	19.0
K3189	0.9024807943573865	0.9038038179702489	0.8948088884738146	0.9177804530489903		0.9293367723123239	0.9209146126001296	0.8728975289263997		Other diseases of stomach and duodenum	K00-K93	5	0.8668564856052399	0.9313562482595444	0.8665271162986755	0.9374320402741432	99.0	14231	57.0	6171	0.8571834921836853	0.9319836020469664	99.0	11780	57.0	5026	0.8650270402431488	0.9619823679327963	47.0	5243	34.0	2907			0.0	7677	0.0	4197	0.8770412936806679	0.9676150515675545	47.0	7694	34.0	4202	0.8638250887393951	0.962620320916176	47.0	7694	34.0
Z7682	0.888186309567848	0.8876445781646897	0.8746246335827158	0.9152993667242372		0.9291144609762464	0.8934636844166014	0.8360576093121902		Awaiting organ transplant status	Z00-Z99	5	0.8518627494573593	0.9221942633390426	0.851230899989605	0.9199892431497574	86.0	14231	29.0	6171	0.8343349725008011	0.908582265675068	86.0	11780	29.0	5026	0.8570253759622574	0.96328237503767	32.0	5243	10.0	2907			0.0	7677	0.0	4197	0.8789996922016143	0.9696340084075928	32.0	7694	10.0	4202	0.8269760668277741	0.9530600100755692	32.0	7694	10.0
T8612	0.8475067104696987	0.9030687165757139	0.8895798578420847	0.9114814217780285		0.9290999485684897	0.9441659523401338	0.8904821748524153		Kidney transplant failure	S00-T98	5	0.8150432616472244	0.8775825053453445	0.8819955661892891	0.9244471311569212	62.0	14231	20.0	6171	0.8639134973287582	0.915661384165287	62.0	11780	20.0	5026	0.868082945048809	0.948469939827919	19.0	5243	8.0	2907			0.0	7677	0.0	4197	0.8979981869459153	0.9576961353421212	19.0	7694	8.0	4202	0.9081339210271836	0.9712267711758612	19.0	7694	8.0
Z768	0.888202750581601	0.8876256709988738	0.8746087240127117	0.915287372865093		0.9290859109892978	0.8935003915426782	0.836231884057971		Persons encountering health services in other specified circumstances	Z00-Z99	4	0.8518845438957214	0.9222176671028136	0.8511883988976479	0.9199756145477296	86.0	14231	29.0	6171	0.8342872947454453	0.9085375621914864	86.0	11780	29.0	5026	0.8569855779409409	0.9632438212633132	32.0	5243	10.0	2907			0.0	7677	0.0	4197	0.8789527878165245	0.9696112260222436	32.0	7694	10.0	4202	0.8271840244531632	0.9530529960989952	32.0	7694	10.0
J948	0.8570457002514748	0.8534498460598369	0.8313395025124626	0.9100897190763347	0.7902931596091205	0.9285993303571428	0.9246837797619047	0.8405456062422149		Other specified pleural conditions	J00-J99	4	0.8147205621004104	0.8941717609763146	0.8110534936189652	0.8982333064079284	48.0	14231	34.0	6171	0.7735819905996323	0.8793466597795486	47.0	11780	33.0	5026	0.8280964195728302	0.969603717327118	13.0	5243	11.0	2907	0.6633812338113785	0.9149296283721924	2.0	7677	2.0	4197	0.8688038349151611	0.9745572984218598	14.0	7694	12.0	4202	0.8707727983593941	0.9692144453525544	14.0	7694	12.0
I132	0.8910119509006559	0.885911126022421	0.872970753673102	0.909434072006049		0.927654036778172	0.948487617329805	0.8957090135011627		Hypertensive heart and chronic kidney disease with heart failure and with stage 5 chronic kidney disease, or end stage renal disease	I00-I99	4	0.8560427069664002	0.9236819371581078	0.8502178326249122	0.9194737985730173	61.0	14231	26.0	6171	0.8294198781251907	0.9098380580544472	61.0	11780	26.0	5026	0.8705132231116295	0.9449680209159852	33.0	5243	23.0	2907			0.0	7677	0.0	4197	0.8955310165882111	0.9557191088795662	33.0	7694	23.0	4202	0.925096382200718	0.9695964843034744	33.0	7694	23.0
I502	0.9102365862506504	0.9106561480744639	0.898191465552144	0.9090601195940747		0.9263094110713033	0.9215615749355972	0.9058402973045288		Systolic (congestive) heart failure	I00-I99	4	0.9023395255208017	0.9184529021382332	0.9023992270231248	0.9190530613064766	915.0	14231	384.0	6171	0.8890471532940865	0.9072729051113128	915.0	11780	384.0	5026	0.8932312041521072	0.9232083946466446	328.0	5243	184.0	2907			0.0	7677	0.0	4197	0.913533130288124	0.9382380858063698	328.0	7694	184.0	4202	0.9077915415167808	0.9340344399213792	328.0	7694	184.0
Z952	0.8884085046993145	0.8795310402091725	0.8670022437540811	0.9096888803533706	0.9319218241042345	0.9256929549579277	0.9282743496672716	0.8409251112995548		Presence of prosthetic heart valve	Z00-Z99	4	0.8619429737329483	0.913570123910904	0.8501037687063218	0.9041547641158104	80.0	14231	44.0	6171	0.8383115708827973	0.8974140286445618	78.0	11780	43.0	5026	0.8828758895397186	0.9354177594184876	36.0	5243	28.0	2907	0.8743484377861023	0.9871026873588562	2.0	7677	2.0	4197	0.903539951145649	0.9456733241677284	38.0	7694	30.0	4202	0.897424353659153	0.9570091500878334	38.0	7694	30.0
Z951	0.9033639120452892	0.907460808206648	0.8966936496830866	0.909290289620927	0.8736573168080017	0.9247263659142692	0.9061459414409737	0.8898245540586885		Presence of aortocoronary bypass graft	Z00-Z99	4	0.8937119975686073	0.9136142313480378	0.8988302454352379	0.91651391685009	699.0	14231	276.0	6171	0.8860570192337036	0.9065309524536131	698.0	11780	275.0	5026	0.8936730727553368	0.9243206679821014	246.0	5243	144.0	2907	0.80718392431736	0.9413014948368073	12.0	7677	9.0	4197	0.9114233076572418	0.9373788371682168	247.0	7694	145.0	4202	0.8913784325122833	0.9205894842743874	247.0	7694	145.0
K762	0.8862687256310281	0.8750718243381901	0.8556572979259547	0.9041608611316013	0.9102597515420033	0.9241071428571429	0.9481026785714285	0.8860122101374923		Central hemorrhagic necrosis of liver	K00-K93	4	0.8446143597364426	0.9265783727169036	0.8309495493769645	0.917248733341694	55.0	14231	45.0	6171	0.8093491211533547	0.9003461435437202	55.0	11780	45.0	5026	0.8322653248906136	0.962955103814602	14.0	5243	14.0	2907	0.8614773362874985	0.9899880647659302	3.0	7677	3.0	4197	0.8718921318650246	0.9725833162665368	14.0	7694	14.0	4202	0.9035768613219262	0.9838521867990494	14.0	7694	14.0
J94	0.8498187715957972	0.8521345462238206	0.8279197451719584	0.8980001639209901	0.8342671009771987	0.9234535746842036	0.916542952641403	0.8385572244552569		Other pleural conditions	J00-J99	3	0.8089127719402314	0.8860799252986908	0.8101695448160171	0.8960228249430656	50.0	14231	36.0	6171	0.7740260496735573	0.8749949395656585	49.0	11780	35.0	5026	0.8255112126469613	0.953740718960762	14.0	5243	12.0	2907	0.703466284275055	0.9615685343742372	2.0	7677	2.0	4197	0.8684559002518654	0.96697199344635	15.0	7694	13.0	4202	0.8630615159869194	0.9612184211611748	15.0	7694	13.0
I211	0.9295024021693981	0.9412010585742687	0.9345361052678125	0.9085453743197529	0.9231327994039858	0.922706378376213	0.9496559943116382	0.9349428782665716		ST elevation (STEMI) myocardial infarction of inferior wall	I00-I99	4	0.8755819499492645	0.972495312988758	0.894505675137043	0.9794408455491066	54.0	14231	39.0	6171	0.8859806925058364	0.974142226576805	54.0	11780	39.0	5026	0.7929490059614184	0.9959153473377228	13.0	5243	11.0	2907	0.8122182607650756	0.9995145440101624	7.0	7677	6.0	4197	0.8218056410551071	0.9963290840387344	13.0	7694	11.0	4202	0.8774789094924926	0.9987649545073508	13.0	7694	11.0
D65	0.8954933270713474	0.9020997221243787	0.8891490690281563	0.9031574587395654		0.9225353640544997	0.9328950794064046	0.890925991154945		Disseminated intravascular coagulation [defibrination syndrome]	D50-D89	3	0.8459621489048005	0.9398933440446854	0.8379889458417893	0.9505271926522256	36.0	14231	28.0	6171	0.8258428856730461	0.9424869492650032	36.0	11780	28.0	5026	0.8269808799028396	0.9691045105457304	12.0	5243	11.0	2907			0.0	7677	0.0	4197	0.8539565443992615	0.9750290662050248	12.0	7694	11.0	4202	0.8726006716489791	0.9824488744139672	12.0	7694	11.0
I440	0.8689750916852736	0.9007890139639274	0.8907281001137656	0.9051781950565243	0.9980458572173007	0.9219767896727082	0.9075029338896856	0.892742691208626		Atrioventricular block, first degree	I00-I99	4	0.8216582953929901	0.9075970485806464	0.8584000036120415	0.9321858540177346	61.0	14231	40.0	6171	0.8503707036375999	0.92584877461195	60.0	11780	39.0	5026	0.8709696128964424	0.9366658151149748	24.0	5243	19.0	2907	0.9971339106559752	0.9989578127861024	1.0	7677	1.0	4197	0.8926256164908409	0.9486578643321992	25.0	7694	20.0	4202	0.8608710676431656	0.9476154670119286	25.0	7694	20.0
Z45	0.913494916370618	0.9148795134290499	0.9049881355975311	0.9042629007604955		0.9219244485663203	0.922628779404219	0.9141052321792689		Encounter for adjustment and management of implanted device	Z00-Z99	3	0.884988859295845	0.9383629888296128	0.8890978455543518	0.9360284760594368	101.0	14231	60.0	6171	0.8770530894398689	0.9279216647148132	101.0	11780	60.0	5026	0.8641353979706764	0.9399185419082642	41.0	5243	28.0	2907			0.0	7677	0.0	4197	0.8884344190359116	0.9520757511258126	41.0	7694	28.0	4202	0.8740440979599953	0.9576425090432168	41.0	7694	28.0
I509	0.8894529668653565	0.8968700384179362	0.8814272947528627	0.905925765060108	0.876005793184245	0.9217902075547809	0.9219671657013251	0.8935116374240218	0.8508636137546349	Heart failure, unspecified	I00-I99	4	0.8825213804841041	0.8966998264193535	0.8894432470202446	0.9038362577557564	1744.0	14231	699.0	6171	0.8740846395492554	0.8889963030815125	1735.0	11780	697.0	5026	0.8929653942584992	0.91849734634161	583.0	5243	329.0	2907	0.8593167886137962	0.8924421653151512	233.0	7677	151.0	4197	0.9116379395127296	0.9319001212716104	592.0	7694	331.0	4202	0.9111107677221298	0.9321614891290664	592.0	7694	331.0
E1129	0.8585035567477927	0.8806602245008436	0.8622695315332635	0.9008484603071161		0.9210653482613242	0.9237929353347092	0.8721441789767004		Type 2 diabetes mellitus with other diabetic kidney complication	E00-E90	5	0.8344862669706344	0.8820199921727181	0.8578451707959175	0.9003213703632355	153.0	14231	70.0	6171	0.8365570858120919	0.8846394002437592	153.0	11780	70.0	5026	0.8676430732011795	0.9291402667760849	61.0	5243	39.0	2907			0.0	7677	0.0	4197	0.8952240645885468	0.9450840219855308	61.0	7694	39.0	4202	0.8960614800453186	0.9468597427010536	61.0	7694	39.0
I13	0.8809196905794876	0.8913415601083167	0.8798336210343585	0.9035702954590521		0.9209874566319725	0.929025887376568	0.8820540545181561		Hypertensive heart and chronic kidney disease	I00-I99	3	0.8679589778184891	0.894458019733429	0.8780390053987503	0.9043842107057573	387.0	14231	159.0	6171	0.865491159260273	0.894127182662487	387.0	11780	159.0	5026	0.8866167068481445	0.920176275074482	200.0	5243	121.0	2907			0.0	7677	0.0	4197	0.9064513742923735	0.9341566070914268	200.0	7694	121.0	4202	0.9140315428376198	0.9424378618597984	200.0	7694	121.0
I130	0.8802456154495634	0.8897893892871621	0.878108434268837	0.9033790638133423		0.9209410917491953	0.9313422719833685	0.8815918308843457		Hypertensive heart and chronic kidney disease with heart failure and stage 1 through stage 4 chronic kidney disease, or unspecified chronic kidney disease	I00-I99	4	0.8657676294445992	0.8947189420461654	0.8767760992050171	0.9034445613622666	321.0	14231	138.0	6171	0.8636279314756393	0.8931660786271095	321.0	11780	138.0	5026	0.8858782932162285	0.9206508710980416	163.0	5243	101.0	2907			0.0	7677	0.0	4197	0.9056528985500336	0.9359445586800575	163.0	7694	101.0	4202	0.916917096078396	0.944299539923668	163.0	7694	101.0
Z76	0.8815130196113721	0.8864005965045347	0.8741865067023294	0.9064735648228931		0.920348241585678	0.8802790995716201	0.830909765833403		Persons encountering health services in other circumstances	Z00-Z99	3	0.8441521763801575	0.9162771701812744	0.8494867295026779	0.9195838034152984	88.0	14231	30.0	6171	0.8336377918720246	0.9103482022881508	88.0	11780	30.0	5026	0.8472051739692689	0.9577891692519188	33.0	5243	11.0	2907			0.0	7677	0.0	4197	0.8648211553692817	0.9626336336135864	33.0	7694	11.0	4202	0.81000667065382	0.9369514644145964	33.0	7694	11.0
I48	0.9073552805833962	0.9091333057523177	0.9005048365254057	0.9079873160858946	0.8919966965931797	0.9178244885704455	0.9168936507342603	0.903668429920629	0.8738768797309231	Atrial fibrillation and flutter	I00-I99	3	0.9011021718382836	0.9132140204310416	0.9029106929898262	0.9152873128652572	2909.0	14231	1144.0	6171	0.8939516618847847	0.9066679939627648	2823.0	11780	1112.0	5026	0.8978864848613739	0.9172196194529534	1091.0	5243	571.0	2907	0.8702551484107971	0.9115543097257616	298.0	7677	222.0	4197	0.9086121127009392	0.9265244886279106	1177.0	7694	609.0	4202	0.908512742817402	0.9251234009861946	1177.0	7694	609.0
I4892	0.8900974304111183	0.8979433626590804	0.8847021856800189	0.9006684019829695	0.9427425273719875	0.9174361337898341	0.9111430076376087	0.8784273968618262		Unspecified atrial flutter	I00-I99	5	0.872645752131939	0.9058526486158373	0.8816502809524536	0.914467366039753	288.0	14231	153.0	6171	0.8662858873605728	0.9009742558002471	277.0	11780	148.0	5026	0.8689208686351776	0.9270419612526892	89.0	5243	64.0	2907	0.8734281018376351	0.9882239922881126	26.0	7677	21.0	4197	0.8899737000465393	0.9421386152505876	100.0	7694	69.0	4202	0.8862697541713714	0.9352300733327864	100.0	7694	69.0
I8510	0.8967999002155405	0.8980380793316876	0.8871377166615604	0.8991708377572172		0.9166082329648573	0.8941250068745532	0.8528521471151492		Secondary esophageal varices without bleeding	I00-I99	5	0.8635798379778862	0.9229766085743903	0.8682753160595894	0.9246467828750612	93.0	14231	53.0	6171	0.8555696070194244	0.9178014844655992	93.0	11780	53.0	5026	0.8559965774416923	0.9338000148534776	38.0	5243	27.0	2907			0.0	7677	0.0	4197	0.8810125753283501	0.94682098031044	38.0	7694	27.0	4202	0.8426411479711533	0.9335236087441444	38.0	7694	27.0
K703	0.8943096182714315	0.8940472640290313	0.8827835953651619	0.9004482259376053	0.9194335153364381	0.9160284435080326	0.9056399789307349	0.8682217289710806		Alcoholic cirrhosis of liver	K00-K93	4	0.8744922965765	0.9134902805089952	0.8710109755396843	0.9132509827613832	227.0	14231	103.0	6171	0.8589751958847046	0.9041261851787568	225.0	11780	103.0	5026	0.8671793192625046	0.93026155680418	98.0	5243	62.0	2907	0.8679986447095871	0.9592400282621384	13.0	7677	10.0	4197	0.8852557718753815	0.9418396398425102	100.0	7694	62.0	4202	0.87123271971941	0.9338759690523148	100.0	7694	62.0
I428	0.9039583383808609	0.9095991859347616	0.8961037081478207	0.8935187875266318	0.6699039673228175	0.915874165310229	0.9064506619842867	0.895381579620372		Other cardiomyopathies	I00-I99	4	0.8874630689620971	0.9202388674020768	0.8926609247922898	0.926359076797962	266.0	14231	127.0	6171	0.876113723218441	0.914834989607334	264.0	11780	126.0	5026	0.8594724118709565	0.9259342193603516	80.0	5243	53.0	2907	0.3940365344285965	0.9768208384513856	6.0	7677	5.0	4197	0.8899106740951538	0.9392360731959344	82.0	7694	54.0	4202	0.8767907977104187	0.9322349458932876	82.0	7694	54.0
R64	0.8824194096552775	0.8934024811037387	0.8804313696842937	0.8945655669174866		0.9150685529648066	0.8998864727971356	0.8641192314655706		Cachexia	R00-R99	3	0.8554772779345512	0.9052175253629684	0.8719645604491234	0.9145963713526726	134.0	14231	77.0	6171	0.8569049790501595	0.9022733137011528	134.0	11780	77.0	5026	0.8626739054918289	0.9239581659436226	60.0	5243	52.0	2907			0.0	7677	0.0	4197	0.888167430460453	0.938604699075222	60.0	7694	52.0	4202	0.8713949665427208	0.92746954113245	60.0	7694	52.0
Z958	0.9073286565096849	0.9082631169228521	0.8977890107631089	0.8965270491886772	0.9250782064650678	0.9150584219508993	0.9064583834178163	0.902097938987271		Presence of other cardiac and vascular implants and grafts	Z00-Z99	4	0.881757415831089	0.9298531875014304	0.8843363374471664	0.9328971430659294	189.0	14231	89.0	6171	0.87263702750206	0.9220148086547852	188.0	11780	89.0	5026	0.8556670263409615	0.9329420790076256	76.0	5243	42.0	2907	0.8353166550397872	0.9888057917356492	5.0	7677	4.0	4197	0.8809808135032654	0.9454284250736236	77.0	7694	42.0	4202	0.8606709986925125	0.9419716984033584	77.0	7694	42.0
I489	0.8972717647270432	0.8996747847117684	0.8883563970155373	0.9012528035371328	0.8908510791712734	0.913665006715443	0.9115180581023814	0.8937806640452052	0.8662745658261756	Unspecified atrial fibrillation and atrial flutter	I00-I99	4	0.890086655318737	0.9035031720995904	0.8926999747753144	0.9061401784420012	2455.0	14231	1046.0	6171	0.8816067054867744	0.8952589556574821	2371.0	11780	1013.0	5026	0.8901855856180191	0.9120946660637856	886.0	5243	499.0	2907	0.8682897537946701	0.9109858080744744	293.0	7677	219.0	4197	0.9042580798268318	0.923137278854847	970.0	7694	538.0	4202	0.9012368381023408	0.9204890444874764	970.0	7694	538.0
J962	0.8382666130521549	0.8757818782950586	0.8609084971736143	0.8898555748122472		0.9128283621140764	0.9234379905808477	0.8624162273255295		Acute and chronic respiratory failure	J00-J99	4	0.7989203482866287	0.8751735225319862	0.8434837207198143	0.906191684305668	95.0	14231	52.0	6171	0.8207294121384621	0.8934198766946793	95.0	11780	52.0	5026	0.8486523896455764	0.9250673338770866	50.0	5243	35.0	2907			0.0	7677	0.0	4197	0.8822093203663827	0.941885970532894	50.0	7694	35.0	4202	0.8950496643781662	0.946732158958912	50.0	7694	35.0
E6601	0.9059626783850978	0.9126469491708635	0.9057879959421575	0.9028162002407224	0.9184471078686816	0.912510120594878	0.9073518131844718	0.8957908948319336		Morbid (severe) obesity due to excess calories	E00-E90	5	0.8907347619533539	0.919379822909832	0.8966061145067215	0.9268516063690184	326.0	14231	148.0	6171	0.8890081629157066	0.92204532623291	326.0	11780	148.0	5026	0.874694474041462	0.9276971518993378	124.0	5243	71.0	2907	0.9125764086842536	0.9243095517158508	1.0	7677	1.0	4197	0.8893218949437142	0.9362913683056832	124.0	7694	71.0	4202	0.8800228744745254	0.9314729258418084	124.0	7694	71.0
E660	0.9061939167366931	0.9127967204832085	0.9059675378887915	0.902588511137163	0.9183168316831684	0.9123065134099617	0.9074160391068833	0.8961987060171256		Obesity due to excess calories	E00-E90	4	0.8908626541495324	0.9194447800517084	0.8967917129397392	0.926634418964386	328.0	14231	148.0	6171	0.8891804322600365	0.9225615277886392	328.0	11780	148.0	5026	0.8749318197369576	0.9268591985106468	125.0	5243	71.0	2907	0.9123599618673324	0.924299657344818	1.0	7677	1.0	4197	0.8891092002391815	0.9355320349335672	125.0	7694	71.0	4202	0.8803085252642632	0.9315696954727172	125.0	7694	71.0
I851	0.9047241257161005	0.9012727961205369	0.8909176777352066	0.8947720674971347		0.9109684828088048	0.8950364971802801	0.8575909707208033		Secondary esophageal varices	I00-I99	4	0.8744949445128442	0.9289393976330758	0.8739648759365082	0.92584760338068	116.0	14231	67.0	6171	0.8613056153059006	0.9201151713728905	116.0	11780	67.0	5026	0.8392068818211555	0.9365529030561448	46.0	5243	34.0	2907			0.0	7677	0.0	4197	0.8619516074657441	0.9454545110464097	46.0	7694	34.0	4202	0.8408793836832047	0.938030968606472	46.0	7694	34.0
I081	0.8679167269261719	0.8561299677009051	0.840027700831025	0.8911291424200202		0.9105933779761906	0.9435081845238096	0.8409149061620442		Rheumatic disorders of both mitral and tricuspid valves	I00-I99	4	0.8252300128340722	0.9104091227054596	0.8081322774291039	0.904600964486599	38.0	14231	27.0	6171	0.7846778616309166	0.8888233512639999	38.0	11780	27.0	5026	0.7917890176177026	0.955874203145504	14.0	5243	13.0	2907			0.0	7677	0.0	4197	0.8324127614498138	0.9642532467842102	14.0	7694	13.0	4202	0.895477682352066	0.9808173462748528	14.0	7694	13.0
I5022	0.8812984695205301	0.8822060531599867	0.8660394407922878	0.8883803947250152		0.9104390551694311	0.9018533108332402	0.8769903149988084		Chronic systolic (congestive) heart failure	I00-I99	5	0.8689936339855194	0.8938331216573715	0.8691963717341423	0.8953888416290283	423.0	14231	218.0	6171	0.8515163853764534	0.8807526841759682	423.0	11780	218.0	5026	0.8650981277227402	0.9083705961704254	153.0	5243	94.0	2907			0.0	7677	0.0	4197	0.8911405116319656	0.926980809867382	153.0	7694	94.0	4202	0.8805373549461365	0.9216845005750656	153.0	7694	94.0
V85	0.8481758117113284	0.8489187579753297	0.8332938652938653	0.8985250737463126		0.9103731787742769	0.9240394532328118	0.8372647100524598		Occupant of special construction vehicle injured in transport accident	V01-Y98	3	0.815160694718361	0.8754360407590867	0.8146111100912095	0.8787806481122971	125.0	14231	86.0	6171	0.7990136563777923	0.8688134089112282	125.0	11780	86.0	5026	0.8537246227264405	0.9338386982679368	45.0	5243	40.0	2907			0.0	7677	0.0	4197	0.8661467716097832	0.9425489977002144	45.0	7694	40.0	4202	0.8908512622117997	0.9518090307712554	45.0	7694	40.0
I4891	0.8942199402283436	0.896535100526697	0.8850705598919936	0.8973705500963127	0.883793868981188	0.910138194344879	0.9077053392311444	0.8906960802338955	0.8622979101550531	Unspecified atrial fibrillation	I00-I99	5	0.8870883584022522	0.900568088889122	0.8895958304405213	0.9034904599189758	2331.0	14231	1007.0	6171	0.8781904056668282	0.8924031347036362	2256.0	11780	976.0	5026	0.8862091138958931	0.9085353508591651	842.0	5243	477.0	2907	0.8597919121384621	0.904004094004631	269.0	7677	203.0	4197	0.900123955309391	0.9200775310397148	917.0	7694	515.0	4202	0.8972979038953781	0.9169647619128228	917.0	7694	515.0
I21A	0.8633499064727889	0.8814564657302181	0.8675889275349948	0.8876476122100364		0.9098980017090923	0.9366499265427084	0.8438227924048847		Other type of myocardial infarction	I00-I99	4	0.8204506039619446	0.900090616941452	0.8399978637695312	0.91807359457016	64.0	14231	36.0	6171	0.8218363463878632	0.9052536010742188	64.0	11780	36.0	5026	0.8305501937866211	0.9386563166975976	31.0	5243	27.0	2907			0.0	7677	0.0	4197	0.8579715117812157	0.9512917071580886	31.0	7694	27.0	4202	0.9071279376745224	0.9644167363643646	31.0	7694	27.0
K766	0.8928971631082346	0.8895643282684075	0.8776290365063478	0.8924685810733756		0.9098018600264393	0.8966394285405054	0.8600609321364852		Portal hypertension	K00-K93	4	0.8713920027017593	0.9113640993833542	0.8682369083166123	0.9108842074871064	205.0	14231	110.0	6171	0.8544334575533867	0.8999564111232757	205.0	11780	110.0	5026	0.8566547989845276	0.9255740836262702	85.0	5243	54.0	2907			0.0	7677	0.0	4197	0.8773699894547462	0.9375092327594756	85.0	7694	54.0	4202	0.8599142298102379	0.9290991365909576	85.0	7694	54.0
I21A1	0.8668080539198552	0.8826833104783416	0.8689504193472786	0.8874990716213206		0.9097927620362614	0.9361700336345995	0.8421224220913661		Myocardial infarction type 2	I00-I99	5	0.8237792551517487	0.9029275789856912	0.8414127469062805	0.9203627079725264	63.0	14231	35.0	6171	0.8223586156964302	0.9070701524615288	63.0	11780	35.0	5026	0.8302882120013237	0.939034678041935	31.0	5243	27.0	2907			0.0	7677	0.0	4197	0.8581152975559235	0.9513795554637908	31.0	7694	27.0	4202	0.906130488216877	0.9643890261650084	31.0	7694	27.0
K70	0.8887620946295426	0.8917666304588285	0.8806764095097723	0.8935874572276591	0.9152664721240977	0.9095981411204266	0.9012964498771603	0.8639962470758727		Alcoholic liver disease	K00-K93	3	0.8702438309788704	0.9060260310769082	0.8717943415045738	0.9097397789359092	274.0	14231	131.0	6171	0.8590460017323494	0.8995406836271286	271.0	11780	130.0	5026	0.8631804049015045	0.919851577281952	124.0	5243	81.0	2907	0.8691852867603302	0.9501288548111916	17.0	7677	14.0	4197	0.8823988616466523	0.9327095165848732	127.0	7694	82.0	4202	0.8725571826100349	0.9258933365345	127.0	7694	82.0
I469	0.8405914805618565	0.8568087169322581	0.8284088660646832	0.8693475761640161	0.9603434765573984	0.90910540121444	0.8869807592906589	0.8211721204141651		Cardiac arrest, cause unspecified	I00-I99	4	0.7942929744720459	0.8815041720867157	0.8195359453558922	0.8932099029421806	79.0	14231	64.0	6171	0.782351566851139	0.8734795331954956	76.0	11780	61.0	5026	0.8030578941106796	0.9266094073653222	24.0	5243	23.0	2907	0.9248669043183326	0.9858818918466568	20.0	7677	20.0	4197	0.8576293647289276	0.9504526749253271	27.0	7694	26.0	4202	0.8302448138594627	0.9417834550142288	27.0	7694	26.0
I278	0.8633804850374294	0.8745186033712524	0.8552605332267817	0.886984285679731	0.9801851127623518	0.9088600082758019	0.9071631058939682	0.86705106010748		Other specified pulmonary heart diseases	I00-I99	4	0.8478978633880615	0.8788265079259873	0.8584919095039367	0.8891786247491836	427.0	14231	206.0	6171	0.8387160629034043	0.8712442889809608	427.0	11780	206.0	5026	0.8562375217676162	0.9117500483989716	146.0	5243	93.0	2907	0.9524594768881798	0.9990551471710204	6.0	7677	4.0	4197	0.8870396763086319	0.9299318805336952	146.0	7694	93.0	4202	0.8814115628600121	0.9312584295868872	146.0	7694	93.0
I50	0.8935111138583742	0.8963685369171858	0.8845344247306927	0.8939508744645741	0.9034979123910355	0.9088137882601939	0.905834582544887	0.8907785765753439	0.8676101879348381	Heart failure	I00-I99	3	0.887473538517952	0.8990991204977036	0.8902806997299194	0.9024215817451476	2773.0	14231	968.0	6171	0.8781674236059189	0.8910495176911354	2764.0	11780	968.0	5026	0.8833949089050293	0.9028888642787932	1090.0	5243	538.0	2907	0.889577604830265	0.9160738006234168	236.0	7677	151.0	4197	0.900780799984932	0.9165894120931626	1099.0	7694	538.0	4202	0.8973148629069329	0.914345182478428	1099.0	7694	538.0
T861	0.822597998711218	0.8737071059104006	0.8581717295939322	0.8873107875071853		0.9080780095610603	0.9244567579313342	0.8561160058595072		Complications of kidney transplant	S00-T98	4	0.7888821840286255	0.8557762145996094	0.8474255636334419	0.8995832085609436	73.0	14231	22.0	6171	0.8270566448569298	0.8875747755169868	73.0	11780	22.0	5026	0.839157722890377	0.9270877376198768	24.0	5243	10.0	2907			0.0	7677	0.0	4197	0.8725107669830322	0.9411036893725396	24.0	7694	10.0	4202	0.8787652581930161	0.9601847007870674	24.0	7694	10.0
I5033	0.8694953262524155	0.8771197634622229	0.8618331668415838	0.8861017160007153		0.9077544399547977	0.9049803803828848	0.8678402605876946		Acute on chronic diastolic (congestive) heart failure	I00-I99	5	0.8578577563166618	0.880777832865715	0.8656131163239479	0.8883658841252327	583.0	14231	252.0	6171	0.8493486195802689	0.8748839169740676	583.0	11780	252.0	5026	0.8707507342100144	0.901623110473156	258.0	5243	157.0	2907			0.0	7677	0.0	4197	0.8935963675379753	0.9220801681280136	258.0	7694	157.0	4202	0.892349062860012	0.9174728468060492	258.0	7694	157.0
Z684	0.8814439858622743	0.8964292030218267	0.8908392738447858	0.899758535279987		0.907520693918138	0.8921354712569539	0.8748915468388966		Body mass index (BMI) 40 or greater, adult	Z00-Z99	4	0.8658249571919441	0.896624593436718	0.8818317383527756	0.9112138405442238	347.0	14231	173.0	6171	0.8744113996624947	0.9062890097498894	347.0	11780	173.0	5026	0.8800453931093216	0.91907080411911	158.0	5243	92.0	2907			0.0	7677	0.0	4197	0.889438134431839	0.9256318554282188	158.0	7694	92.0	4202	0.8696205332875252	0.912383522093296	158.0	7694	92.0
C925	0.8500454254020829	0.8744328013486516	0.8590624817610006	0.89054441260745	0.9538822303282959	0.9068110850897736	0.9215944574551133	0.828102604472236		Acute myelomonocytic leukemia		4	0.8081849753856659	0.8901951745152473	0.8325843691825867	0.9118868574500084	57.0	14231	16.0	6171	0.8153596058487892	0.8983486354351043	57.0	11780	16.0	5026	0.8197595328092575	0.9453671604394912	8.0	5243	6.0	2907	0.949314311146736	0.9585870876908302	1.0	7677	1.0	4197	0.8514180585741997	0.9546470806002616	8.0	7694	6.0	4202	0.8747000202536583	0.961523386836052	8.0	7694	6.0
Z590	0.8288793407571949	0.8817822620475552	0.8911215351812366	0.9165019818639684	0.8618532516616708	0.9061801778270369	0.923274587111599	0.8601675843091648		Homelessness	Z00-Z99	4	0.7726873487234116	0.8840574160218239	0.8386804088950157	0.9188411325216294	58.0	14231	35.0	6171	0.8487297937273979	0.9258406162261964	55.0	11780	33.0	5026	0.8860168799757957	0.9459537163376808	34.0	5243	26.0	2907	0.4633663296699524	0.9982343792915344	4.0	7677	4.0	4197	0.865923722088337	0.9396080076694489	37.0	7694	28.0	4202	0.8930883944034577	0.9490357056260108	37.0	7694	28.0
V667	0.8429558779600658	0.8481699281325594	0.8232359068544925	0.8760994545722568		0.9039673463936629	0.9185663130305585	0.8438151243769438		Person on outside of heavy transport vehicle injured in collision with other nonmotor vehicle in traffic accident	V01-Y98	4	0.8132337540388107	0.8706998586654663	0.8195424661040306	0.874398447573185	121.0	14231	93.0	6171	0.790572664141655	0.8531756788492203	121.0	11780	93.0	5026	0.8342741906642914	0.9142294332385064	47.0	5243	45.0	2907			0.0	7677	0.0	4197	0.8677729442715645	0.9353381529450416	47.0	7694	45.0	4202	0.8932814434170723	0.9448630690574646	47.0	7694	45.0
V66	0.843052521217588	0.8481330279796874	0.8232110971625509	0.875992989697476		0.9038449231933535	0.9184717132848649	0.8436789452413446		Occupant of heavy transport vehicle injured in collision with other nonmotor vehicle	V01-Y98	3	0.8133902177214622	0.8707199662923812	0.8195158079266548	0.874431224167347	121.0	14231	93.0	6171	0.7905215039849282	0.8531407907605171	121.0	11780	93.0	5026	0.8339634612202644	0.9141359150409698	47.0	5243	45.0	2907			0.0	7677	0.0	4197	0.8674218714237213	0.9354034438729286	47.0	7694	45.0	4202	0.8933853551745414	0.9448003962635994	47.0	7694	45.0
I46	0.8361605749726946	0.8529769334789619	0.8242592094977526	0.8627037392138063	0.9574441687344913	0.903583621339238	0.8901550390860145	0.822287668383003		Cardiac arrest	I00-I99	3	0.79309251755476	0.8747932180762291	0.8172318294644356	0.8871685996651649	87.0	14231	68.0	6171	0.7817439183592796	0.8664714351296425	84.0	11780	65.0	5026	0.7974816471338272	0.9188208505511284	28.0	5243	27.0	2907	0.918235182762146	0.985328894853592	20.0	7677	20.0	4197	0.8564608618617058	0.9473206758499144	31.0	7694	30.0	4202	0.8377302587032318	0.9416767314076424	31.0	7694	30.0
I85	0.8899564742789564	0.8952868134323064	0.8844994501987744	0.8860653651797724		0.9030305724085309	0.8826711904250406	0.8502253575705215		Esophageal varices	I00-I99	3	0.8605180636048317	0.9144850820302964	0.8692961066961289	0.9193479418754578	134.0	14231	72.0	6171	0.8531146466732026	0.9137469336390496	134.0	11780	72.0	5026	0.8307364106178283	0.9289699256420136	53.0	5243	38.0	2907			0.0	7677	0.0	4197	0.8543439820408821	0.940665665268898	53.0	7694	38.0	4202	0.8305776327848434	0.9302381262183188	53.0	7694	38.0
I110	0.8406947994091803	0.8550185289468611	0.8422567596382001	0.883576061187828		0.9026869966582589	0.9057614624278196	0.8304701162868721		Hypertensive heart disease with heart failure	I00-I99	4	0.8231629967689514	0.8578517854213714	0.8386596620082856	0.8712600320577621	339.0	14231	158.0	6171	0.8238908752799035	0.8596236139535904	339.0	11780	158.0	5026	0.8636064425110817	0.9024755612015724	166.0	5243	105.0	2907			0.0	7677	0.0	4197	0.8868779376149177	0.9184945777058602	166.0	7694	105.0	4202	0.8889219671487808	0.9209825769066812	166.0	7694	105.0
F1023	0.8505149269989997	0.866314383765328	0.858965883678874	0.8923548539231017	0.898310336480271	0.9013381076533172	0.8807433122319788	0.8449243591639671		Alcohol dependence with withdrawal	F00-F99	5	0.8230421602725982	0.8753236010670662	0.8424287810921669	0.8890813201665878	179.0	14231	113.0	6171	0.8287339702248573	0.8853135392069816	174.0	11780	108.0	5026	0.8596298441290855	0.9241469368338584	78.0	5243	63.0	2907	0.8426787346601486	0.9451761111617089	27.0	7677	26.0	4197	0.8720126703381539	0.9284485459327698	83.0	7694	68.0	4202	0.8466087311506272	0.9128050908446312	83.0	7694	68.0
I11	0.8368684841561436	0.8520824971440921	0.8394439664280853	0.8825582561521436	0.8003825421665797	0.9002899780422139	0.9032819857770112	0.828511120030463		Hypertensive heart disease	I00-I99	3	0.819826066493988	0.8535425007343292	0.8350388884544373	0.8690372660756112	350.0	14231	165.0	6171	0.8203702166676521	0.8570174559950828	346.0	11780	162.0	5026	0.862146757543087	0.9010379329323768	169.0	5243	107.0	2907	0.6731003239750862	0.8897965997457504	9.0	7677	9.0	4197	0.8843737348914147	0.9162593588232996	173.0	7694	110.0	4202	0.8865203782916069	0.918335334956646	173.0	7694	110.0
I45	0.8527794764743113	0.8684324931706108	0.8563715738727207	0.8821662796384656	0.8594822343845018	0.900064285369667	0.8951939840368864	0.8607046822367932		Other conduction disorders	I00-I99	3	0.8273161739110947	0.8767749667167664	0.8457982167601585	0.8898439094424248	227.0	14231	132.0	6171	0.8297617539763451	0.8794771745800972	227.0	11780	132.0	5026	0.8520985141396522	0.9085949867963792	101.0	5243	81.0	2907	0.7346274256706238	0.9757607281208038	3.0	7677	3.0	4197	0.8731558546423912	0.9234383866190912	101.0	7694	81.0	4202	0.8704746291041374	0.9167050331830978	101.0	7694	81.0
V462	0.8496910235256776	0.8710472410397775	0.8523945784783664	0.8755231004520933		0.8993851271085768	0.9000522689474935	0.8388885234994647		Person on outside of car injured in collision with other nonmotor vehicle in nontraffic accident	V01-Y98	4	0.8233117923140526	0.8738856509327888	0.8457526922225952	0.8926510483026504	149.0	14231	75.0	6171	0.8239739507436752	0.878475372493267	149.0	11780	75.0	5026	0.8333421602845192	0.910404534637928	69.0	5243	41.0	2907			0.0	7677	0.0	4197	0.8656376793980598	0.9272717759013176	69.0	7694	41.0	4202	0.8756744384765625	0.923644782602787	69.0	7694	41.0
T8285	0.8166572816217358	0.7548479622721194	0.7364714472042645	0.8792247469925529		0.8989117238987167	0.8979578563995838	0.6849704371084677		Stenosis due to cardiac and vascular prosthetic devices, implants and grafts	S00-T98	5	0.7502624854445458	0.8754559829831123	0.6530230537056922	0.8403231516480446	24.0	14231	18.0	6171	0.641604882478714	0.8245527029037476	24.0	11780	18.0	5026	0.7997692942619323	0.9499983459711072	6.0	5243	6.0	2907			0.0	7677	0.0	4197	0.8260237246751786	0.9624920308589936	6.0	7694	6.0	4202	0.8081047832965851	0.9694327116012572	6.0	7694	6.0
I2119	0.9157775684525525	0.9273807006414324	0.9194475429138005	0.8809250764525994	0.9152169864034271	0.8986901423449647	0.941334469253251	0.9250914729874341		ST elevation (STEMI) myocardial infarction involving other coronary artery of inferior wall	I00-I99	5	0.8507900238037109	0.9682226479053496	0.8649584233760834	0.975546918809414	44.0	14231	33.0	6171	0.8552633106708527	0.969271783530712	44.0	11780	33.0	5026	0.7322871431708335	0.9936591625213622	11.0	5243	9.0	2907	0.780916053056717	0.9996112644672394	7.0	7677	6.0	4197	0.766620846092701	0.9950408548116684	11.0	7694	9.0	4202	0.8632665947079659	0.9994376331567764	11.0	7694	9.0
R57	0.8550886027528951	0.8654622908243963	0.844456748080385	0.868272198218852	0.8074688023840566	0.8983532737312648	0.90046882843688	0.8592699128128275		Shock, not elsewhere classified	R00-R99	3	0.8330314308404922	0.8745165064930915	0.8441588968038559	0.8862434208393097	227.0	14231	152.0	6171	0.8193948641419411	0.8669253915548325	227.0	11780	152.0	5026	0.8330194368958473	0.9024014204740524	88.0	5243	77.0	2907	0.6783537387847901	0.9265190839767456	7.0	7677	7.0	4197	0.8729163527488708	0.9229247882962228	88.0	7694	77.0	4202	0.8748488083481789	0.924065923690796	88.0	7694	77.0
R18	0.874608223992812	0.8761383306245953	0.8603376378800107	0.8765454444896954	0.9490378484901176	0.8982539057371669	0.8871458067992137	0.8530628559347789		Ascites	R00-R99	3	0.8515208899974823	0.8945754423737526	0.8528064683079719	0.8968811288475991	216.0	14231	143.0	6171	0.8351470351219177	0.8831588834524154	216.0	11780	143.0	5026	0.8311738938093185	0.9149132668972016	77.0	5243	62.0	2907	0.9046050682663918	0.98330255150795	9.0	7677	9.0	4197	0.8620275020599365	0.93229760825634	77.0	7694	62.0	4202	0.8463306918740273	0.92094686627388	77.0	7694	62.0
T811	0.7804368550022713	0.8125227928521616	0.7833969908302277	0.8645284459717448		0.8978280660684095	0.8834698920535831	0.8095637208171518		Postprocedural shock	S00-T98	4	0.6881693482398987	0.8600847378373147	0.7331035971641541	0.8818229228258133	22.0	14231	18.0	6171	0.6908703684806824	0.8628961905837059	22.0	11780	18.0	5026	0.7759541869163513	0.940619759261608	5.0	5243	4.0	2907			0.0	7677	0.0	4197	0.8361620754003525	0.9585446268320084	5.0	7694	4.0	4202	0.7948164552450181	0.9583891212940217	5.0	7694	4.0
V42	0.8272964799066826	0.846168300346177	0.8243912295786758	0.8742804814233386	0.9024459241850546	0.8977737653023483	0.8981688869285955	0.8246208985550872		Car occupant injured in collision with two- or three-wheeled motor vehicle	V01-Y98	3	0.8001363858580589	0.852751775085926	0.8238608539104462	0.8676243007183075	151.0	14231	66.0	6171	0.7976826936006546	0.8481696546077728	150.0	11780	66.0	5026	0.8414020478725434	0.9039417624473572	56.0	5243	32.0	2907	0.8503301903605461	0.9499936535954476	18.0	7677	11.0	4197	0.8733618199825287	0.921304440498352	57.0	7694	33.0	4202	0.8681453615427017	0.9255813583731652	57.0	7694	33.0
E103	0.8978829840598922	0.878267704862362	0.8707669436926887	0.8868789564550164	0.9550547159979156	0.8971207376478774	0.8990605427974948	0.8753872117136607		Type 1 diabetes mellitus with ophthalmic complications	E00-E90	4	0.8553498595952987	0.9313618138432502	0.8314262002706527	0.9216009840369224	82.0	14231	21.0	6171	0.8196837037801743	0.9147854223847388	82.0	11780	21.0	5026	0.7882882192730903	0.959117703139782	30.0	5243	11.0	2907	0.9499739408493042	0.9598724365234376	1.0	7677	1.0	4197	0.8145081266760827	0.9659574955701828	30.0	7694	11.0	4202	0.8174494594335556	0.9661853909492492	30.0	7694	11.0
K7030	0.8840496786285842	0.8821320266945472	0.8698770735293264	0.8791379366687364	0.9183525840191638	0.8966988833493688	0.8819535554972449	0.8559654406524873		Alcoholic cirrhosis of liver without ascites	K00-K93	5	0.8606707394123078	0.9069306522607804	0.853973650932312	0.9034452900290488	164.0	14231	87.0	6171	0.8405226290225982	0.8960530743002891	163.0	11780	87.0	5026	0.8378772273659706	0.9190965831279756	71.0	5243	50.0	2907	0.867163360118866	0.959577402472496	11.0	7677	9.0	4197	0.8546299502253533	0.9305322393774986	72.0	7694	50.0	4202	0.8384183719754219	0.9199198171496392	72.0	7694	50.0
I348	0.8488300084044766	0.8663911950779154	0.8457255594250742	0.8702620714823347	0.8334984358706986	0.8945382016652106	0.8837553052499749	0.8370029830044504		Other nonrheumatic mitral valve disorders	I00-I99	4	0.829255199432373	0.8675184398889542	0.8479003638029099	0.8833731144666672	282.0	14231	169.0	6171	0.8262943238019943	0.8645054191350937	282.0	11780	169.0	5026	0.8366735845804214	0.9011156067252158	85.0	5243	59.0	2907	0.634308934211731	0.9796163499355316	5.0	7677	3.0	4197	0.8670677453279495	0.9196694746613504	85.0	7694	59.0	4202	0.8551352068781852	0.9107589930295944	85.0	7694	59.0
I5042	0.8833979555868875	0.88709445065976	0.8699079597750127	0.865197639366535		0.8944842044386612	0.8591050386756308	0.87916966789781		Chronic combined systolic (congestive) and diastolic (congestive) heart failure	I00-I99	5	0.8533786356449127	0.909178963303566	0.8608980402350426	0.9108176872134208	46.0	14231	33.0	6171	0.8407982811331749	0.8979790568351745	46.0	11780	33.0	5026	0.7992729276418686	0.9286505043506622	9.0	5243	9.0	2907			0.0	7677	0.0	4197	0.8406358852982521	0.9453906238079072	9.0	7694	9.0	4202	0.7980834409594536	0.9156483426690102	9.0	7694	9.0
Z6842	0.8591456581201821	0.8842205122440568	0.875655481634154	0.8806041013166037		0.8941412030991556	0.8895164098546182	0.8630033279853937		Body mass index (BMI) 45.0-49.9, adult	Z00-Z99	5	0.8301222816109657	0.8863731011748314	0.8602062478661537	0.9082642883062364	83.0	14231	52.0	6171	0.8495757490396499	0.900764475762844	83.0	11780	52.0	5026	0.8422874763607979	0.9138527378439903	36.0	5243	28.0	2907			0.0	7677	0.0	4197	0.8619635164737701	0.9236760094761848	36.0	7694	28.0	4202	0.8571939304471016	0.9245760440826416	36.0	7694	28.0
E134	0.8296212284353839	0.8385751202354462	0.8153481416957027	0.8692580029286919	0.9510161542470037	0.8929628723277425	0.8802401972780152	0.8149015385351613		Other specified diabetes mellitus with neurological complications	E00-E90	4	0.8111771926283836	0.8485836684703827	0.8197067514061928	0.8557367071509361	300.0	14231	116.0	6171	0.795230695605278	0.8357329308986664	300.0	11780	116.0	5026	0.8379022508859635	0.8937996223568916	105.0	5243	58.0	2907	0.9458051323890686	0.9563518166542052	1.0	7677	1.0	4197	0.8687478318810463	0.9147463381290436	105.0	7694	58.0	4202	0.8556439325213432	0.9028187975287436	105.0	7694	58.0
E1122	0.8441939382825832	0.8506892635072788	0.8379240489973719	0.8723418263216802	0.900095560767961	0.8928282235235316	0.9186380921824675	0.8306960793179501		Type 2 diabetes mellitus with diabetic chronic kidney disease	E00-E90	5	0.8255297169089317	0.8625356838107109	0.8321042582392693	0.8689384594559669	344.0	14231	149.0	6171	0.8174849063158035	0.8580490916967392	341.0	11780	148.0	5026	0.8495594933629036	0.8942068248987198	180.0	5243	112.0	2907	0.7451914817094802	0.9928348064422609	3.0	7677	3.0	4197	0.8724371954798699	0.910961763560772	183.0	7694	113.0	4202	0.9046155631542204	0.9309506833553314	183.0	7694	113.0
E1342	0.8297552221663915	0.8385004665853134	0.8152636469221836	0.8689836697621828	0.9514069828035435	0.8927294517754395	0.8803142392811651	0.8150214150695093		Other specified diabetes mellitus with diabetic polyneuropathy	E00-E90	5	0.8112687081098556	0.8487263783812523	0.8197556212544441	0.8555763065814972	300.0	14231	116.0	6171	0.7951068699359893	0.8356652244925499	300.0	11780	116.0	5026	0.8375845149159431	0.8936707466840744	105.0	5243	58.0	2907	0.9463261961936952	0.9566180109977722	1.0	7677	1.0	4197	0.8683610007166862	0.914558607339859	105.0	7694	58.0	4202	0.8558838203549385	0.902977530658245	105.0	7694	58.0
Z515	0.8551828773356008	0.8674478254879611	0.8508221597393573	0.8640492487838477		0.8924208590568764	0.9067855017327411	0.8374786874917186		Encounter for palliative care	Z00-Z99	4	0.8293591544032097	0.8799256086349487	0.8440656796097755	0.8898613080382347	162.0	14231	116.0	6171	0.821500352025032	0.8775123044848442	162.0	11780	116.0	5026	0.8276519522070884	0.898767027258873	81.0	5243	75.0	2907			0.0	7677	0.0	4197	0.8611112296581268	0.9204506650567056	81.0	7694	75.0	4202	0.8791523054242134	0.932469029724598	81.0	7694	75.0
I359	0.8670010042623604	0.8752938963603875	0.8561365486848047	0.8639206624301945	0.9534815490937542	0.8916902145473574	0.8972056514913658	0.8499591257984939		Nonrheumatic aortic valve disorder, unspecified	I00-I99	4	0.8441804274916649	0.8868113741278648	0.8554713144898415	0.8946621224284173	217.0	14231	132.0	6171	0.83504209369421	0.8790409877896309	217.0	11780	132.0	5026	0.8268451958894729	0.8983710885047913	50.0	5243	37.0	2907	0.8713178768754006	0.9957500353455544	8.0	7677	8.0	4197	0.8614521384239197	0.9170394986867904	50.0	7694	37.0	4202	0.8720575094223022	0.9216733828186988	50.0	7694	37.0
R188	0.8745603961270689	0.8753497411496641	0.8591977179664475	0.8674623780438451	0.9529273699308906	0.8902350882531954	0.8738440014877933	0.8463031389506167		Other ascites	R00-R99	4	0.8500344768166542	0.8967372506856919	0.8501450523734093	0.8996186390519142	187.0	14231	123.0	6171	0.8325499147176743	0.8850862517952919	187.0	11780	123.0	5026	0.8142187610268593	0.9141772240400314	62.0	5243	50.0	2907	0.908139917254448	0.98990318775177	8.0	7677	8.0	4197	0.8468020260334015	0.9300766468048096	62.0	7694	50.0	4202	0.8244193032383919	0.9158583223819732	62.0	7694	50.0
E43	0.8472062038190008	0.8636304573804573	0.8495383834321572	0.8677056192883531		0.8890861206215434	0.8856373452725835	0.8417323668807838		Unspecified severe protein-calorie malnutrition	E00-E90	3	0.8199310272932052	0.8714715838432312	0.8384832799434662	0.8864882484078407	208.0	14231	115.0	6171	0.8211729779839516	0.875062282383442	208.0	11780	115.0	5026	0.8289478734135628	0.9017200380563736	100.0	5243	74.0	2907			0.0	7677	0.0	4197	0.854507565498352	0.9172723323106766	100.0	7694	74.0	4202	0.8541995778679848	0.9152603313326836	100.0	7694	74.0
R34	0.7984698742616496	0.8160831707068569	0.7870986285620432	0.8541839447102605		0.8890408777719877	0.8818612124370332	0.7907251965233202		Anuria and oliguria	R00-R99	3	0.7459215477108956	0.8488907381892205	0.769547937810421	0.8608282715082168	54.0	14231	39.0	6171	0.7321206673979759	0.8370083093643188	54.0	11780	39.0	5026	0.7894203826785088	0.9081937715411186	18.0	5243	17.0	2907			0.0	7677	0.0	4197	0.8342900112271309	0.9372003510594368	18.0	7694	17.0	4202	0.8175838813185692	0.9410071358084678	18.0	7694	17.0
E1040	0.8454098795682317	0.8026167968867935	0.7877672155379293	0.8722206790735817	0.958017923953711	0.8883505409721754	0.8683716849989878	0.8073155267837139		Type 1 diabetes mellitus with diabetic neuropathy, unspecified	E00-E90	5	0.7954823032021523	0.8839725106954575	0.7445313036441803	0.8533629775047302	89.0	14231	23.0	6171	0.7304319530725479	0.8391421243548394	89.0	11780	23.0	5026	0.7896488562226296	0.940333706140518	29.0	5243	7.0	2907	0.8988620638847351	0.9890047281980514	15.0	7677	2.0	4197	0.8244465634226799	0.950989417731762	29.0	7694	7.0	4202	0.7846951276063919	0.9366547062993048	29.0	7694	7.0
Z95	0.8742837991689905	0.8791053566923024	0.8684277554631259	0.8696710522279656	0.8636667127135425	0.8871277246319834	0.8764056698554143	0.8636251233070015		Presence of cardiac and vascular implants and grafts	Z00-Z99	3	0.8654937073588371	0.8826765477657318	0.8705097734928131	0.8874323934316635	1519.0	14231	596.0	6171	0.8583577483892441	0.8769861727952957	1506.0	11780	591.0	5026	0.8553083330392838	0.8847802758216858	637.0	5243	333.0	2907	0.8238146141171456	0.9008347585797308	57.0	7677	41.0	4197	0.8743615165352822	0.8982916131615639	650.0	7694	340.0	4202	0.8648436114192009	0.8880455613136291	650.0	7694	340.0
I07	0.8563406954012526	0.8618483634078795	0.8421930591138033	0.8598550420535418	0.9566180302240751	0.8869578134284017	0.8714973262032085	0.8457140815102986		Rheumatic tricuspid valve diseases	I00-I99	3	0.8270606875419617	0.8869609802961349	0.8338549196720123	0.8873017340898514	138.0	14231	82.0	6171	0.8121259316802025	0.8703241243958473	138.0	11780	82.0	5026	0.8034133151173591	0.9108830124139784	44.0	5243	35.0	2907	0.9522922277450562	0.9606649994850158	1.0	7677	1.0	4197	0.8393979892134666	0.9279427275061608	44.0	7694	35.0	4202	0.8261582672595978	0.914280517399311	44.0	7694	35.0
F1022	0.851479970320827	0.8809491917241462	0.8826530003460331	0.8911205073995772	0.9027967460364585	0.8869425189641642	0.8940895021361931	0.8518893382236744		Alcohol dependence with intoxication	F00-F99	5	0.8159348949790001	0.884331651031971	0.8441179230809212	0.9105130106210708	94.0	14231	59.0	6171	0.8469355806708336	0.9167061552405358	86.0	11780	52.0	5026	0.8369542017579079	0.9415278166532516	40.0	5243	33.0	2907	0.849496328830719	0.9515172451734544	22.0	7677	19.0	4197	0.8396711900830269	0.9287553384900094	48.0	7694	40.0	4202	0.84839958101511	0.9304988488554956	48.0	7694	40.0
G931	0.8486397550503273	0.8587081485652612	0.8395783713281162	0.8632019738671115		0.8868694757019631	0.8129991835575592	0.7442135332347903		Anoxic brain damage, not elsewhere classified	G00-G99	4	0.7777844831347466	0.9100332334637642	0.778442145884037	0.9276474490761756	24.0	14231	17.0	6171	0.7576723828911781	0.9111336290836334	24.0	11780	17.0	5026	0.7210347130894662	0.9582110345363616	11.0	5243	9.0	2907			0.0	7677	0.0	4197	0.7451037839055061	0.9694901168346404	11.0	7694	9.0	4202	0.6950133576989174	0.912594513595104	11.0	7694	9.0
I458	0.8016715052892582	0.8406348771239062	0.8257468458694954	0.8646716687023789	0.9788952579468473	0.8862439827065856	0.8842385478594851	0.8243694215665508		Other specified conduction disorders	I00-I99	4	0.7466080740094185	0.8529141187667847	0.799864774942398	0.8771273270249367	68.0	14231	39.0	6171	0.7833508536219597	0.8677413254976273	68.0	11780	39.0	5026	0.8111622378230094	0.9120748117566108	33.0	5243	26.0	2907	0.9755080938339232	0.98188978433609	1.0	7677	1.0	4197	0.8352940574288369	0.926703754067421	33.0	7694	26.0	4202	0.8366589158773422	0.924924510717392	33.0	7694	26.0
V4364	0.8125446831727875	0.8022842508278146	0.7758225852679851	0.8625082974668636	0.7678478289216326	0.8857085053969462	0.8807268919063657	0.793048239012643		Car passenger injured in collision with van in traffic accident	V01-Y98	5	0.7892874166369438	0.8378671288490296	0.7795752003788948	0.8268339768052101	151.0	14231	80.0	6171	0.7497798159718514	0.8031916663050651	150.0	11780	80.0	5026	0.8332280695438385	0.8910867750644684	54.0	5243	42.0	2907	0.6626727148890496	0.8716355010867118	8.0	7677	7.0	4197	0.8608914643526078	0.910112988948822	55.0	7694	43.0	4202	0.8542262211441993	0.9066132128238678	55.0	7694	43.0
I21	0.8693561939782185	0.8742958431862289	0.8575845762955564	0.8588027345273064	0.8555409546715286	0.8856933169520004	0.8701028234834829	0.8532801228793389	0.8240861620056931	Acute myocardial infarction	I00-I99	3	0.8562358990311623	0.8817987740039825	0.8613349065184593	0.8862558245658875	771.0	14231	439.0	6171	0.8435727536678315	0.8715095028281212	768.0	11780	437.0	5026	0.8357977643609047	0.8819632723927497	279.0	5243	221.0	2907	0.8167540833353997	0.8924057766795158	109.0	7677	98.0	4197	0.8664210304617882	0.903587406873703	282.0	7694	223.0	4202	0.8480913028120994	0.891030053794384	282.0	7694	223.0
I4581	0.8106256584020243	0.8448169506619315	0.8309281328999638	0.864927586808585	0.9815007816571131	0.8855399049890631	0.8809831772891425	0.832372202130779		Long QT syndrome	I00-I99	5	0.7597434371709824	0.8579104855656623	0.8049222052097321	0.8826444044709205	65.0	14231	36.0	6171	0.7872648373246193	0.8744580268859863	65.0	11780	36.0	5026	0.8103729918599129	0.9120856761932372	33.0	5243	26.0	2907	0.9782419696450232	0.9842365980148317	1.0	7677	1.0	4197	0.8333448901772499	0.926801174879074	33.0	7694	26.0	4202	0.8323124930262565	0.9241857305169106	33.0	7694	26.0
I340	0.8481081158348938	0.8537034125183531	0.8379227723396406	0.8620457191885762		0.8853444492286059	0.9133026730982438	0.8193867840726		Nonrheumatic mitral (valve) insufficiency	I00-I99	4	0.8249783501029014	0.8689996004104614	0.8295706748962403	0.8734886243939399	139.0	14231	73.0	6171	0.8127063795924186	0.8595779478549957	139.0	11780	73.0	5026	0.8172503784298897	0.9008571162819864	63.0	5243	42.0	2907			0.0	7677	0.0	4197	0.8445486828684807	0.918497434258461	63.0	7694	42.0	4202	0.8850853934884071	0.9397346183657648	63.0	7694	42.0
I2511	0.8551921832940341	0.8495917930847401	0.8430395861539395	0.872330053667263		0.8846100068998428	0.9034143583602083	0.7809778185839784		Atherosclerotic heart disease of native coronary artery with angina pectoris	I00-I99	5	0.8290470600128174	0.8810912534594536	0.8229872465133667	0.8775764584541321	136.0	14231	93.0	6171	0.8113453313708305	0.872814978659153	136.0	11780	93.0	5026	0.8302459612488746	0.9075258195400238	43.0	5243	37.0	2907			0.0	7677	0.0	4197	0.8499397531151771	0.9175488978624344	43.0	7694	37.0	4202	0.8691035613417626	0.9311246007680892	43.0	7694	37.0
I120	0.8768431770843188	0.8729868885674431	0.8562534254993693	0.8557625722553885	0.9147290203434687	0.8837617662695061	0.8880500046908716	0.8709886119906914		Hypertensive chronic kidney disease with stage 5 chronic kidney disease or end stage renal disease	I00-I99	4	0.8612418830394745	0.8911317229270935	0.8580858439207077	0.8874323382973671	421.0	14231	127.0	6171	0.8377368897199631	0.8709201857447624	413.0	11780	127.0	5026	0.8278126582503319	0.8827290669083595	162.0	5243	67.0	2907	0.882898935675621	0.940971638262272	36.0	7677	23.0	4197	0.8606824576854706	0.905442088842392	170.0	7694	67.0	4202	0.86584013402462	0.9093285724520684	170.0	7694	67.0
Z992	0.8770499594415669	0.8648806486856129	0.8491412474470461	0.8574126432272291	0.892046691929091	0.8835639407403454	0.8877749164965464	0.8581195000138016		Dependence on renal dialysis	Z00-Z99	4	0.8603718459606171	0.8937831774353981	0.8469972118735314	0.883413827419281	323.0	14231	96.0	6171	0.8275037541985512	0.8685199975967407	319.0	11780	95.0	5026	0.8292627513408661	0.8846682459115982	145.0	5243	60.0	2907	0.8522398248314857	0.9280961111187936	24.0	7677	10.0	4197	0.8599896728992462	0.9036525800824166	149.0	7694	61.0	4202	0.8637907683849335	0.907688207924366	149.0	7694	61.0
V600	0.8442870219217424	0.8652055044827781	0.8607837115971715	0.8844018717003779	0.8924824668173651	0.883058895277923	0.8686244492569636	0.8448205423463523		Driver of heavy transport vehicle injured in collision with pedestrian or animal in nontraffic accident	V01-Y98	4	0.8062716245651245	0.8800483405590057	0.8388785421848297	0.8908206313848496	82.0	14231	53.0	6171	0.8307210385799408	0.8844715729355812	81.0	11780	52.0	5026	0.8479933485388755	0.916734717786312	41.0	5243	30.0	2907	0.8337395295500756	0.95832150131464	9.0	7677	8.0	4197	0.8478623896837235	0.9142875984311104	42.0	7694	31.0	4202	0.830450776219368	0.902739891409874	42.0	7694	31.0
J910	0.8537350902969794	0.8604151000150398	0.8423906677714489	0.852218874126832	0.9230418350058647	0.8829636395267919	0.9040057411273485	0.8800640929231694		Malignant pleural effusion	J00-J99	4	0.8008158713579178	0.8944876432418823	0.8085014447569847	0.9087596669793128	61.0	14231	33.0	6171	0.7825111389160156	0.8913677573204041	59.0	11780	32.0	5026	0.7748783752322197	0.9198744967579842	28.0	5243	23.0	2907	0.8176133632659912	0.9992183446884156	4.0	7677	3.0	4197	0.8157434180378914	0.9378393098711968	30.0	7694	24.0	4202	0.8436639428138732	0.9534778222441672	30.0	7694	24.0
R6521	0.8576006195721461	0.8702438905557878	0.8508141892933091	0.851387880310682	0.8792912152460515	0.8829402527452852	0.8868213251969443	0.8667597107580624		Severe sepsis with septic shock	R00-R99	5	0.8398177996277809	0.8751098126173019	0.8525409087538719	0.8859664306044579	355.0	14231	228.0	6171	0.8317656472325325	0.869385339319706	355.0	11780	228.0	5026	0.8218737930059433	0.8846636667847634	142.0	5243	128.0	2907	0.814619579911232	0.9346097156405448	16.0	7677	14.0	4197	0.8571146637201309	0.9072885736823082	142.0	7694	128.0	4202	0.8623824805021286	0.9106239840388298	142.0	7694	128.0
N186	0.8767689333347646	0.8689464711095842	0.8521790744605999	0.8537206245391299	0.9022232262891048	0.8823258606885508	0.8871697357886308	0.8642880637892555	0.828618936257266	End stage renal disease	N00-N99	4	0.8628575429320335	0.8909107029438019	0.8549839988350868	0.8827026158571243	488.0	14231	144.0	6171	0.8345277085900307	0.8683741450309753	473.0	11780	143.0	5026	0.8276562049984932	0.8800423726439476	185.0	5243	79.0	2907	0.8792528361082077	0.9216706052422524	71.0	7677	35.0	4197	0.8618220031261444	0.9013677209615708	200.0	7694	81.0	4202	0.8654752418398857	0.9070183858275414	200.0	7694	81.0
N08	0.8186424264320848	0.8320994838984077	0.8088856355303651	0.8567819269464334		0.8814575941589511	0.8781558416903332	0.8254424136267284		Glomerular disorders in diseases classified elsewhere	N00-N99	3	0.7841905280947685	0.8509830459952354	0.7985990032553673	0.8628180846571922	124.0	14231	57.0	6171	0.7734814524650574	0.8438544973731041	124.0	11780	57.0	5026	0.8063184916973114	0.902446499466896	51.0	5243	29.0	2907			0.0	7677	0.0	4197	0.8342308670282363	0.9195019856095314	51.0	7694	29.0	4202	0.8354442030191421	0.9194851309061052	51.0	7694	29.0
I080	0.8659834154530052	0.8667893280693846	0.848547850472737	0.8500927169256347		0.8807933194154488	0.863339422407794	0.8310346301506132		Rheumatic disorders of both mitral and aortic valves	I00-I99	4	0.8422960445284844	0.8881069824099541	0.8453658118844032	0.8910502806305886	91.0	14231	63.0	6171	0.8220487058162689	0.874126747250557	91.0	11780	63.0	5026	0.8096913427114487	0.8869052723050117	30.0	5243	27.0	2907			0.0	7677	0.0	4197	0.8513370364904403	0.909131896495819	30.0	7694	27.0	4202	0.8330762550234795	0.8923784554004669	30.0	7694	27.0
Z895	0.8598620095690739	0.8639783639140085	0.846812923414631	0.854641211323239		0.8805364370581762	0.8670434409564844	0.8367084102021392		Acquired absence of leg below knee	Z00-Z99	4	0.8214495092630386	0.8966158911585808	0.8280823454260826	0.8972028955817223	89.0	14231	28.0	6171	0.8056569635868073	0.8829663291573524	89.0	11780	28.0	5026	0.7889034062623979	0.912848548591137	35.0	5243	15.0	2907			0.0	7677	0.0	4197	0.8202934741973877	0.9269662216305732	35.0	7694	15.0	4202	0.7922473937273026	0.9274793788790704	35.0	7694	15.0
E1139	0.825901732297371	0.8433170781584595	0.8227981066965905	0.8549958341344612	0.8923918707660239	0.8799224603589475	0.8665895004107237	0.8362857564465885		Type 2 diabetes mellitus with other diabetic ophthalmic complication	E00-E90	5	0.7920654848217964	0.8569817006587982	0.8114714697003365	0.8751374259591103	122.0	14231	52.0	6171	0.7855077713727951	0.8563415542244911	122.0	11780	52.0	5026	0.8006295278668404	0.9056205064058304	42.0	5243	29.0	2907	0.8853502303361893	0.8986261785030365	1.0	7677	1.0	4197	0.8329573377966881	0.9228113830089568	42.0	7694	29.0	4202	0.8155386194586753	0.9152780890464782	42.0	7694	29.0
Z8951	0.8613271583115322	0.8642646860316379	0.8472537554816036	0.854256772780143		0.8798110889264322	0.8660574412532637	0.8362215808655744		Acquired absence of leg below knee	Z00-Z99	5	0.8223683953285217	0.8984796568751335	0.8274592444300651	0.8975728794932365	88.0	14231	27.0	6171	0.80635846555233	0.883607491850853	88.0	11780	27.0	5026	0.785211206972599	0.9150196447968484	34.0	5243	14.0	2907			0.0	7677	0.0	4197	0.8176582306623459	0.927802801132202	34.0	7694	14.0	4202	0.7896358951926231	0.9283841907978058	34.0	7694	14.0
V46	0.8213924224848116	0.8402060517882071	0.817127976835496	0.8516581507539481		0.8795196197090097	0.884521062723535	0.8145211458681504		Car occupant injured in collision with other nonmotor vehicle	V01-Y98	3	0.7949062138795853	0.8457007184624672	0.8163034126162529	0.8648084342479706	181.0	14231	95.0	6171	0.7862465918064118	0.8412193432450294	181.0	11780	95.0	5026	0.8112786412239075	0.8842442035675049	87.0	5243	56.0	2907			0.0	7677	0.0	4197	0.8479065582156181	0.9053926810622216	87.0	7694	56.0	4202	0.8547080919146538	0.9112468540668488	87.0	7694	56.0
V420	0.8260533462396816	0.8708468894804299	0.8546542677656102	0.854527685983719	0.9054902984425303	0.8794435757101904	0.9162496742246548	0.8603851290186693		Car driver injured in collision with two- or three-wheeled motor vehicle in nontraffic accident	V01-Y98	4	0.7870921045541763	0.8614206209778785	0.8377673342823982	0.8997199594974518	63.0	14231	25.0	6171	0.819427314400673	0.8893834218382836	62.0	11780	25.0	5026	0.7949067398905754	0.9029373079538344	19.0	5243	9.0	2907	0.8450205087661743	0.9545741274952888	15.0	7677	9.0	4197	0.8320514798164368	0.9203034311532974	20.0	7694	10.0	4202	0.8863562121987343	0.9403811722993852	20.0	7694	10.0
I08	0.8494146663145098	0.8542665572948941	0.8359847879041385	0.8502313042070593		0.8786666497599243	0.8859534557381483	0.8377033366855952		Multiple valve diseases	I00-I99	3	0.8268806397914886	0.8706223145127296	0.8310614839196205	0.876042602956295	168.0	14231	109.0	6171	0.8108043894171715	0.8605306684970856	168.0	11780	109.0	5026	0.8066266313195228	0.8880811348557472	62.0	5243	52.0	2907			0.0	7677	0.0	4197	0.8429393619298935	0.9112023830413818	62.0	7694	52.0	4202	0.8579948574304581	0.9134148180484772	62.0	7694	52.0
T888	0.7492055105475324	0.7736135571993268	0.7475813416043302	0.9502957450868155	0.837785016286645	0.8783859922853551	0.7939149655441424	0.6888047434542679		Other specified complications of surgical and medical care, not elsewhere classified	S00-T98	4	0.6844122976064683	0.8123017013072967	0.7084000065922738	0.8352866873145103	36.0	14231	35.0	6171	0.6745833441615106	0.815603856742382	35.0	11780	34.0	5026	0.9409789323806764	0.9589722067117692	2.0	5243	2.0	2907	0.7019940435886383	0.9699883460998536	2.0	7677	2.0	4197	0.7056674778461456	0.96815288066864	3.0	7694	3.0	4202	0.695957362651825	0.8825900554656982	3.0	7694	3.0
I480	0.8222703713676792	0.8301287711322217	0.8137371137765489	0.853728851859141	0.8929874869655892	0.8783500145758429	0.8908617562271239	0.7991546067669033		Paroxysmal atrial fibrillation	I00-I99	4	0.800944609940052	0.8407000005245209	0.8117523327469826	0.8491938307881355	345.0	14231	155.0	6171	0.7917735829949379	0.8345940336585045	343.0	11780	154.0	5026	0.8273751705884933	0.8797479137778282	162.0	5243	102.0	2907	0.7215400218963623	0.9955761790275574	5.0	7677	5.0	4197	0.854257908463478	0.8995698615908623	164.0	7694	103.0	4202	0.8727208882570267	0.909199033677578	164.0	7694	103.0
E115	0.8397009719081423	0.8543284413991117	0.8387148978336807	0.8516595775620751		0.8775128218424438	0.8750064819136091	0.8291221770084233		Type 2 diabetes mellitus with circulatory complications	E00-E90	4	0.81292904317379	0.8633995398879051	0.8263071805238724	0.8797769382596016	138.0	14231	64.0	6171	0.8101170733571053	0.8666918039321899	138.0	11780	64.0	5026	0.8056925386190414	0.89701526761055	53.0	5243	38.0	2907			0.0	7677	0.0	4197	0.836873197555542	0.915248529613018	53.0	7694	38.0	4202	0.8324143275618553	0.912327253818512	53.0	7694	38.0
I272	0.8366586736306562	0.8464828369370161	0.8314513253844571	0.854308306639646	0.6440361393449744	0.8775018395879324	0.9001655629139073	0.8388134608179657		Other secondary pulmonary hypertension	I00-I99	4	0.8162769764661789	0.8584047749638557	0.8257125064730644	0.8673427805304528	284.0	14231	139.0	6171	0.8078893631696701	0.8544535651803017	284.0	11780	139.0	5026	0.8211575895547867	0.8847342059016228	144.0	5243	94.0	2907	0.1996886145323514	0.996133740246296	3.0	7677	3.0	4197	0.8498132348060607	0.90559763610363	144.0	7694	94.0	4202	0.8737744763493538	0.9249012038111688	144.0	7694	94.0
I258	0.8855659140701628	0.8827264893802307	0.8670085327783558	0.8509827537872102		0.8769047224055713	0.8610704213420682	0.8564992804040736		Other forms of chronic ischemic heart disease	I00-I99	4	0.8633722305297852	0.9077404841780664	0.8589861631393433	0.9042798966169358	155.0	14231	101.0	6171	0.8420701861381531	0.8927224949002266	155.0	11780	101.0	5026	0.7898688316345215	0.9051763921976088	37.0	5243	31.0	2907			0.0	7677	0.0	4197	0.827052666246891	0.9215957760810852	37.0	7694	31.0	4202	0.7956400245428086	0.9134770795702932	37.0	7694	31.0
I313	0.8604113346921886	0.8637446169407366	0.8510089594711763	0.8599697251554778	0.9728623566214808	0.8768098403182464	0.9297722999013237	0.8666901656679591		Pericardial effusion (noninflammatory)	I00-I99	4	0.8011954337358475	0.9145843595266342	0.7975415870547294	0.9152192339301108	46.0	14231	28.0	6171	0.7863316893577575	0.9076719179749488	46.0	11780	28.0	5026	0.7381247147917749	0.9563002079725266	21.0	5243	17.0	2907	0.9184183597564698	0.9996112823486328	5.0	7677	4.0	4197	0.7511773690581321	0.9594997972249985	21.0	7694	17.0	4202	0.8564051195979119	0.9821305587887764	21.0	7694	17.0
I259	0.9008479928713763	0.8989953340807944	0.888483657041366	0.8628285769220204	0.4577905158936947	0.8765961585808817	0.8598572006091315	0.8886940811860149		Chronic ischemic heart disease, unspecified	I00-I99	4	0.8704699710011482	0.9268125131726264	0.871749860048294	0.9225346446037292	145.0	14231	91.0	6171	0.8589835479855538	0.9155957236886024	144.0	11780	90.0	5026	0.7896696582436562	0.9257751554250716	42.0	5243	34.0	2907	0.4469686165452003	0.4693850874900818	1.0	7677	1.0	4197	0.8090147972106935	0.933639508485794	43.0	7694	35.0	4202	0.7798535585403442	0.9239993527531624	43.0	7694	35.0
Z51	0.7822533200057118	0.7913357767306076	0.7664330015866148	0.845421219762772		0.8759436642905877	0.892318188797761	0.740676852777381		Encounter for other aftercare and medical care	Z00-Z99	3	0.751023605465889	0.8145409971475601	0.7637873068451881	0.820300067961216	225.0	14231	163.0	6171	0.7343919470906257	0.7954907715320587	225.0	11780	163.0	5026	0.8036406487226486	0.8855659082531929	83.0	5243	77.0	2907			0.0	7677	0.0	4197	0.8387559279799461	0.9090309113264085	83.0	7694	77.0	4202	0.8575859650969505	0.9231800958514214	83.0	7694	77.0
I503	0.8451504383346631	0.84815259890511	0.8303413820596202	0.850379552671636		0.8756368107079271	0.8710490126973212	0.8371363136614735		Diastolic (congestive) heart failure	I00-I99	4	0.8353642791509628	0.8542210265994072	0.8391621872782707	0.8570238098502159	1349.0	14231	487.0	6171	0.8200970038771629	0.8404119074344635	1349.0	11780	487.0	5026	0.8365543887019158	0.8643448114395141	586.0	5243	293.0	2907			0.0	7677	0.0	4197	0.8637866660952568	0.887712924182415	586.0	7694	293.0	4202	0.8583934098482132	0.8840145692229271	586.0	7694	293.0
C25	0.8173694542599137	0.8124861492823802	0.7933401775678591	0.8512968299711815	0.8555787278415016	0.8747060360595768	0.8838679122027698	0.8195576495223137		Malignant neoplasm of pancreas	C00-D48	3	0.7782428041100502	0.8557486653327941	0.7714038193225861	0.8481204733252525	81.0	14231	43.0	6171	0.7505765497684479	0.8357948258519172	79.0	11780	41.0	5026	0.7982858002185822	0.895949000120163	38.0	5243	25.0	2907	0.7274299651384354	0.9495376467704773	5.0	7677	5.0	4197	0.830788055062294	0.9144186347723008	40.0	7694	27.0	4202	0.8359388202428818	0.9232248097658158	40.0	7694	27.0
micro	0.8616114265064763	0.86216840709529	0.8526736460764868	0.8598710657008197	0.8635213696042608	0.8741260849079038	0.8766965145759932	0.8511123004486346	0.7331115977101896	CODE NOT FOUND	CODE NOT FOUND	5	0.8602021038532257	0.8629904165863991	0.8607168212532997	0.8637361019849777		14231		6171	0.8511455282568932	0.8543074011802674		11780		5026	0.8575569286942482	0.8620688006281853		5243		2907	0.8603650763630867	0.8665117815136909		7677		4197	0.8721571534872055	0.8761358365416527		7694		4202	0.8745653703808784	0.8788657709956169		7694
J9601	0.7951306101468637	0.8218291429223509	0.7995146068216905	0.8413379374413896	0.9467031535053426	0.8734988461142714	0.8960758085774622	0.7883906832404767		Acute respiratory failure with hypoxia	J00-J99	5	0.7717737123370171	0.8187785297632217	0.7986496210098266	0.8413694724440575	284.0	14231	175.0	6171	0.7772532492876053	0.823269498348236	283.0	11780	174.0	5026	0.810748641192913	0.869302649796009	134.0	5243	122.0	2907	0.9104810804128648	0.9697102904319764	3.0	7677	3.0	4197	0.8461840242147446	0.8968800887465477	135.0	7694	123.0	4202	0.8726681157946586	0.9163906335830688	135.0	7694	123.0
Z59	0.8166088569815277	0.8661123210812651	0.875046928327645	0.8815713635674199	0.8582692558321386	0.8734977196890746	0.8977541088621392	0.8546041605047816		Problems related to housing and economic circumstances	Z00-Z99	3	0.7624795079231262	0.870292130112648	0.8207571819424629	0.9072533756494522	63.0	14231	38.0	6171	0.8252400115132332	0.9173617079854012	60.0	11780	36.0	5026	0.8263712078332901	0.9293339550495148	38.0	5243	29.0	2907	0.4493225634098053	0.9984366178512574	4.0	7677	4.0	4197	0.8172382637858391	0.9198888629674912	41.0	7694	31.0	4202	0.8570192933082581	0.934353604912758	41.0	7694	31.0
E1151	0.8504494936668502	0.8604348825115795	0.8456146093857598	0.8469591226321037		0.8730659606509096	0.8687944627019982	0.8375962945494564		Type 2 diabetes mellitus with diabetic peripheral angiopathy without gangrene	E00-E90	5	0.82431311160326	0.875879879295826	0.8317022785544396	0.8854742735624314	129.0	14231	60.0	6171	0.81665720641613	0.8729456827044487	129.0	11780	60.0	5026	0.7965246677398682	0.8950543746352195	51.0	5243	36.0	2907			0.0	7677	0.0	4197	0.8290818125009537	0.9135869443416595	51.0	7694	36.0	4202	0.8220225632190704	0.9075233817100524	51.0	7694	36.0
I42	0.8844365819678409	0.8869874177736154	0.8722369521848253	0.843751542575072	0.6852359605982794	0.8728034313747882	0.8732392050100265	0.8785452279364909		Cardiomyopathy	I00-I99	3	0.8679260551929474	0.8996027901768684	0.872334000468254	0.9023441016674042	412.0	14231	190.0	6171	0.8546994745731353	0.8886227115988732	410.0	11780	189.0	5026	0.8095534250140191	0.8730349957942962	143.0	5243	96.0	2907	0.5423961013555527	0.8089323461055755	18.0	7677	15.0	4197	0.8425139963626862	0.8978248938918114	145.0	7694	97.0	4202	0.8479590013623237	0.8984154477715492	145.0	7694	97.0
D46	0.7471467583115692	0.7547204771652432	0.7269839322294298	0.8381660046568963		0.8727870746524542	0.8668331407700048	0.7495058939789652		Myelodysplastic syndromes	C00-D48	3	0.6804226577281952	0.8065670534968377	0.7012145966291428	0.8061658829450608	64.0	14231	31.0	6171	0.660449481010437	0.7838956072926522	64.0	11780	31.0	5026	0.7914175122976304	0.8790503516793251	28.0	5243	21.0	2907			0.0	7677	0.0	4197	0.8352214738726615	0.9076271533966064	28.0	7694	21.0	4202	0.8155395179986954	0.9106754347682	28.0	7694	21.0
I5021	0.8705633991600393	0.8669563339588359	0.8482832241064793	0.843449637919684		0.8726764031111858	0.8541062801932366	0.8451195901468441		Acute systolic (congestive) heart failure	I00-I99	5	0.8346910029649734	0.9047510012984276	0.8292566373944282	0.9000339850783348	95.0	14231	65.0	6171	0.8086228355765342	0.8851884454488754	95.0	11780	65.0	5026	0.7636706069111824	0.9084022179245947	35.0	5243	33.0	2907			0.0	7677	0.0	4197	0.8072161108255387	0.9318052411079408	35.0	7694	33.0	4202	0.7779475554823876	0.9167691871523858	35.0	7694	33.0
D469	0.7601397549660447	0.7656651665374782	0.7383176262731532	0.8375907409943844		0.8726379933658828	0.8691252655510417	0.7655321216608628		Myelodysplastic syndrome, unspecified	C00-D48	4	0.6917894393205642	0.8171817138791084	0.7120922148227692	0.8150271311402321	61.0	14231	30.0	6171	0.6745460942387581	0.7944479629397392	61.0	11780	30.0	5026	0.7894049912691117	0.8783997997641564	28.0	5243	21.0	2907			0.0	7677	0.0	4197	0.833275505900383	0.9071053743362428	28.0	7694	21.0	4202	0.8148120090365409	0.9125298202037812	28.0	7694	21.0
J918	0.8349084980770825	0.845597922900361	0.8212465984207924	0.8378320149205737	0.9134278964074449	0.8720095873611777	0.8655471389329764	0.8281702555324719		Pleural effusion in other conditions classified elsewhere	J00-J99	4	0.812797549366951	0.8546214491128922	0.8245432630181313	0.8655137538909912	263.0	14231	197.0	6171	0.7944062799215317	0.8425858795642853	262.0	11780	196.0	5026	0.7887352630496025	0.8806564971804619	60.0	5243	55.0	2907	0.8736787870526314	0.948809602856636	29.0	7677	23.0	4197	0.8319735720753669	0.9087334275245668	61.0	7694	56.0	4202	0.8208186358213425	0.9043548554182052	61.0	7694	56.0
J9581	0.7852464941600947	0.8009147639380055	0.7704534188954485	0.8374513483458439		0.8715345568137446	0.8093311088234946	0.7114995131656038		Postprocedural pneumothorax and air leak	J00-J99	5	0.7423865988850593	0.8265030443668365	0.7594214290380478	0.8419783547520637	67.0	14231	59.0	6171	0.7170982763171196	0.8158559516072272	67.0	11780	59.0	5026	0.7309876516461373	0.9325403183698654	11.0	5243	11.0	2907			0.0	7677	0.0	4197	0.7870091378688813	0.9547462329268456	11.0	7694	11.0	4202	0.6986802488565445	0.9203221142292024	11.0	7694	11.0
V103	0.7991435931681228	0.8111112746333473	0.7878838550935825	0.8470343052224585	0.841998554681227	0.8711955936220642	0.86419447586727	0.7790689902358829		Person boarding or alighting a pedal cycle injured in collision with pedestrian or animal	V01-Y98	4	0.7769881546497345	0.8190480470657349	0.7919753447175026	0.8304432928562164	233.0	14231	125.0	6171	0.7655068039894104	0.8101672545075417	232.0	11780	124.0	5026	0.8193305313587189	0.8709643825888633	77.0	5243	56.0	2907	0.7975038260221482	0.8844929352402687	13.0	7677	10.0	4197	0.8485043421387672	0.8906471580266953	78.0	7694	57.0	4202	0.8360587224364281	0.8893826186656952	78.0	7694	57.0
I472	0.8263245346307613	0.8293503862985698	0.8062995431872841	0.8421426266537593	0.9665362035225049	0.8709741765502796	0.8765644090195069	0.8292687779861722		Ventricular tachycardia	I00-I99	4	0.8013446077704429	0.8508000716567039	0.8036588206887245	0.8535417467355728	248.0	14231	151.0	6171	0.776669728755951	0.8348559886217117	247.0	11780	150.0	5026	0.7941154971718788	0.8850821346044541	78.0	5243	61.0	2907	0.9173629567027092	0.994137066602707	12.0	7677	9.0	4197	0.8314572736620903	0.9087696686387062	79.0	7694	62.0	4202	0.838159866631031	0.9093915536999704	79.0	7694	62.0
V10	0.7958856371222168	0.8064617508674405	0.7828335007325636	0.8459031449350907	0.8442888835032905	0.86993026754324	0.8636718003274683	0.7775876372312145		Pedal cycle rider injured in collision with pedestrian or animal	V01-Y98	3	0.7733455985784531	0.8165823101997376	0.7862758859992027	0.8259543493390084	236.0	14231	128.0	6171	0.7594262436032295	0.804725880920887	235.0	11780	127.0	5026	0.8180150821805	0.8697329923510552	78.0	5243	57.0	2907	0.8019278764724731	0.8849863171577453	14.0	7677	11.0	4197	0.8461179092526436	0.8887149602174759	79.0	7694	58.0	4202	0.8354566320776939	0.8882852584123612	79.0	7694	58.0
D684	0.8505320511208116	0.8523825394393542	0.8335929024509044	0.8413096079313077		0.8691947837890247	0.8776856699631569	0.8427002037423654		Acquired coagulation factor deficiency	D50-D89	4	0.815992659330368	0.8783467203378678	0.8154776945710183	0.8832975178956985	124.0	14231	86.0	6171	0.7991173505783081	0.8661343783140183	124.0	11780	86.0	5026	0.7795342519879341	0.8924572870135308	54.0	5243	50.0	2907			0.0	7677	0.0	4197	0.8181052878499031	0.9161294862627984	54.0	7694	50.0	4202	0.8333441734313964	0.9174520000815392	54.0	7694	50.0
I2582	0.8802982666580379	0.8682648068520962	0.8508326020224237	0.8417161652934789		0.8689591481964363	0.8322631464580617	0.8397761118778398		Chronic total occlusion of coronary artery	I00-I99	5	0.8494749754667282	0.9087590992450714	0.8402766078710556	0.8982003316283226	94.0	14231	61.0	6171	0.8172036617994308	0.8809688001871109	94.0	11780	61.0	5026	0.7693205878138543	0.902364481985569	24.0	5243	19.0	2907			0.0	7677	0.0	4197	0.8041114330291748	0.9282428100705148	24.0	7694	19.0	4202	0.7436129674315453	0.9111632227897644	24.0	7694	19.0
E1131	0.8313426755182161	0.8419069251581027	0.8259985697507009	0.847115253493653	0.7445602605863192	0.8682707494274658	0.8590134644239121	0.8206954803065667		Type 2 diabetes mellitus with unspecified diabetic retinopathy	E00-E90	5	0.8095467790961266	0.8512633860111236	0.8214140757918358	0.8625824227929115	334.0	14231	90.0	6171	0.8027150571346283	0.8481579959392548	332.0	11780	90.0	5026	0.8112425535917283	0.8794948905706406	132.0	5243	52.0	2907	0.7307967483997345	0.7581413418054581	2.0	7677	2.0	4197	0.836075259745121	0.8990126624703407	134.0	7694	52.0	4202	0.8281771764159203	0.8884532615542412	134.0	7694	52.0
Z9861	0.824692466521963	0.8281434520086821	0.8039847256508079	0.8413315768563244	0.7912873353332464	0.8678134578567023	0.8642164712199518	0.8159213817967773		Coronary angioplasty status	Z00-Z99	5	0.8104340866208076	0.8385841578245163	0.8145046517252922	0.8420736536383628	640.0	14231	282.0	6171	0.7888429701328278	0.8190883666276931	640.0	11780	282.0	5026	0.8160355284810066	0.8654742509126663	209.0	5243	123.0	2907	0.6510013088583946	0.902853475511074	10.0	7677	7.0	4197	0.8461466893553734	0.8908848866820336	209.0	7694	123.0	4202	0.8412983000278473	0.8856481239199638	209.0	7694	123.0
L8915	0.8175720634015351	0.8352466601526188	0.809559924522677	0.82925013031499	0.711400651465798	0.8674029708037061	0.8740960326438268	0.8333773660601334		Pressure ulcer of sacral region	L00-L99	5	0.7941770121455193	0.8405495956540108	0.8139570444822312	0.8557343274354935	204.0	14231	124.0	6171	0.7824176847934723	0.83352360278368	204.0	11780	124.0	5026	0.7924519583582879	0.8664815187454223	78.0	5243	62.0	2907	0.4312141835689544	0.9842431098222733	2.0	7677	2.0	4197	0.8349615007638931	0.898761373758316	78.0	7694	62.0	4202	0.8421749264001847	0.9038018226623536	78.0	7694	62.0
L891	0.817318001557221	0.8348667905174475	0.8091186802986571	0.8289845359545264	0.7117915309446254	0.8672380009696186	0.8747104611075199	0.8332386280241046		Pressure ulcer of back	L00-L99	4	0.79347163438797	0.8401741966605186	0.8138863787055016	0.8554185837507248	204.0	14231	124.0	6171	0.7819688186049462	0.8330994099378586	204.0	11780	124.0	5026	0.7920387715101243	0.8658415287733078	78.0	5243	62.0	2907	0.4323033675551414	0.9843668341636658	2.0	7677	2.0	4197	0.8347680389881134	0.8984941318631172	78.0	7694	62.0	4202	0.8431289747357369	0.903807221353054	78.0	7694	62.0
R652	0.8439104482488723	0.8544659287192061	0.8330576092261528	0.8322341286129298	0.9024939136630841	0.8670530772608875	0.8734130961679646	0.8483929369724748		Severe sepsis	R00-R99	4	0.8288761898875237	0.8605236947536469	0.8386268019676208	0.868393124639988	490.0	14231	314.0	6171	0.8151978626847267	0.8505119144916534	490.0	11780	314.0	5026	0.8038674339652061	0.8604735344648361	199.0	5243	180.0	2907	0.8540655374526978	0.9446163147687912	22.0	7677	20.0	4197	0.8431735515594483	0.8895060017704963	199.0	7694	180.0	4202	0.8511737197637558	0.89538584202528	199.0	7694	180.0
Z986	0.823916700996706	0.8273272385191524	0.8031041048885994	0.8395901336890806	0.791313421155602	0.8663434374284187	0.8626116667939223	0.8151170923706159		Angioplasty status	Z00-Z99	4	0.8096165999770164	0.8374981105327606	0.8132259473204613	0.8410279884934425	642.0	14231	282.0	6171	0.7880103468894959	0.8182638049125671	642.0	11780	282.0	5026	0.8128353923559188	0.8642285674810409	210.0	5243	123.0	2907	0.6514882445335388	0.9026896432042122	10.0	7677	7.0	4197	0.8444579035043717	0.8894258171319962	210.0	7694	123.0	4202	0.8395458325743675	0.8839186996221542	210.0	7694	123.0
I214	0.847405776113112	0.8533688312912422	0.8349247683073407	0.8373483136071944	0.8076216712580349	0.8661336900724548	0.8468727715145807	0.8319250772623759		Non-ST elevation (NSTEMI) myocardial infarction	I00-I99	4	0.8313205391168594	0.8622099682688713	0.8367190331220626	0.8683348223567009	549.0	14231	319.0	6171	0.8178293943405152	0.851803520321846	549.0	11780	319.0	5026	0.8084365546703338	0.8653668388724327	196.0	5243	154.0	2907	0.7512388572096824	0.8590664148330689	54.0	7677	47.0	4197	0.8393585875630378	0.8882332637906074	196.0	7694	154.0	4202	0.8177564650774002	0.8735302060842514	196.0	7694	154.0
I27	0.8436591891145513	0.8492646326602475	0.8297229749550357	0.8369786525606522	0.8139019300991133	0.8659446827066778	0.8647531363353904	0.8423410100495754		Other pulmonary heart diseases	I00-I99	3	0.830051589012146	0.8582590445876122	0.8361576229333878	0.861769723892212	721.0	14231	330.0	6171	0.8145455300807953	0.8444404944777488	721.0	11780	330.0	5026	0.812953631579876	0.8608470976352691	287.0	5243	174.0	2907	0.6159148007631302	0.9802572444081306	9.0	7677	7.0	4197	0.8448860451579094	0.886979466676712	287.0	7694	174.0	4202	0.842155733704567	0.8868335574865341	287.0	7694	174.0
E113	0.8253294522729006	0.8383557740188979	0.8218405387150023	0.8433417633653437	0.7490226739640344	0.865933118354185	0.8520555680279746	0.8176008321864395		Type 2 diabetes mellitus with ophthalmic complications	E00-E90	4	0.8042882218956947	0.8441239550709725	0.8192463099956513	0.858519832789898	373.0	14231	105.0	6171	0.8000655010342598	0.8431273311376571	371.0	11780	105.0	5026	0.8122415617108345	0.8743406653404235	154.0	5243	67.0	2907	0.712304612994194	0.7769671678543091	3.0	7677	3.0	4197	0.8374620392918587	0.8936473995447158	156.0	7694	67.0	4202	0.8242709979414939	0.8792343407869339	156.0	7694	67.0
E13	0.8092327378007669	0.8130438957390095	0.7873779332458827	0.839023372429905	0.943843648208469	0.8657489700504559	0.853786511132713	0.793640138018273		Other specified diabetes mellitus	E00-E90	3	0.7889292031526566	0.8295294046401978	0.7919175148010253	0.8328486829996109	345.0	14231	143.0	6171	0.766567924618721	0.8100928530097008	345.0	11780	143.0	5026	0.8004021137952805	0.8737292617559433	114.0	5243	66.0	2907	0.9261189699172974	0.9603934586048126	2.0	7677	2.0	4197	0.8332287788391113	0.8936189740896225	114.0	7694	66.0	4202	0.8182620272040367	0.8847888812422752	114.0	7694	66.0
K318	0.829478602665556	0.8216563411078716	0.8082006321393038	0.8488234108198737	0.9593835705890035	0.8656919502458185	0.8657527095661698	0.8115124032661122		Other specified diseases of stomach and duodenum	K00-K93	4	0.8074409872293472	0.8509359255433082	0.7965702816843987	0.8461155295372009	343.0	14231	122.0	6171	0.783599978685379	0.8321814820170402	342.0	11780	122.0	5026	0.8138805016875267	0.8806921228766441	154.0	5243	77.0	2907	0.8993087872862816	0.9900075271725656	20.0	7677	1.0	4197	0.8301052510738373	0.8963789656758309	155.0	7694	77.0	4202	0.8324351206421852	0.8963047116994858	155.0	7694	77.0
R65	0.8407191054072753	0.8498365656634997	0.8280380829754621	0.8304331219922083	0.9013246838822554	0.8654334244435767	0.8699142245011199	0.8438425549936757		Symptoms and signs specifically associated with systemic inflammation and infection	R00-R99	3	0.8252187058329582	0.8569411292672158	0.8351628020405769	0.8638880908489227	514.0	14231	330.0	6171	0.8114146247506142	0.8451734200119972	514.0	11780	330.0	5026	0.8033522099256516	0.857550571858883	208.0	5243	189.0	2907	0.8544016852974892	0.9414609357714652	23.0	7677	21.0	4197	0.8426363810896873	0.8881222397089005	208.0	7694	189.0	4202	0.8480210959911346	0.8924470484256745	208.0	7694	189.0
R578	0.8446076354563856	0.8477595688810021	0.8258468750425402	0.8304254503641242	0.9659979155810318	0.8651610379449732	0.8815177989307601	0.861655706534531		Other shock	R00-R99	4	0.7995505273342133	0.8896294355392456	0.803568996489048	0.8881387367844582	69.0	14231	48.0	6171	0.7775369107723236	0.869398120045662	69.0	11780	48.0	5026	0.7476170092821122	0.8974431261420249	25.0	5243	22.0	2907	0.9619544148445128	0.9695113897323608	1.0	7677	1.0	4197	0.7959554702043534	0.92453902810812	25.0	7694	22.0	4202	0.8260454133152961	0.9307257503271102	25.0	7694	22.0
I2720	0.8069894807146435	0.8354236099515778	0.8206601672479724	0.8408420947445807	0.6386319218241043	0.8640997673065736	0.88963544696529	0.828186341626315		Pulmonary hypertension, unspecified	I00-I99	5	0.7649076446890831	0.8470823720097542	0.7976767763495446	0.8721886575222015	106.0	14231	54.0	6171	0.7787332385778427	0.86056317538023	106.0	11780	54.0	5026	0.777297131717205	0.8972336456179619	54.0	5243	37.0	2907	0.2765763401985168	0.9961014956235884	2.0	7677	2.0	4197	0.8064674183726311	0.9158880546689032	54.0	7694	37.0	4202	0.8404000073671342	0.9308766379952432	54.0	7694	37.0
J91	0.8355120478451654	0.8439954299593331	0.82009406963306	0.828176527643065	0.9006509363652222	0.8640227324957037	0.8672184056900617	0.8327265689984703		Pleural effusion in conditions classified elsewhere	J00-J99	3	0.8138210073113441	0.8541476666927338	0.8228821396827698	0.8634951949119568	324.0	14231	225.0	6171	0.7953630864620209	0.8415911599993706	321.0	11780	224.0	5026	0.7831731110811233	0.8685061067342759	88.0	5243	77.0	2907	0.8561365187168122	0.9410171613097192	33.0	7677	26.0	4197	0.8265693470835686	0.8982245266437531	91.0	7694	78.0	4202	0.8313039094209671	0.9007814586162568	91.0	7694	78.0
E112	0.819689914519132	0.8323842722319399	0.8157879638821228	0.8373363554356148	0.8547504235631435	0.8639920894195987	0.8688022730401912	0.8228139381985535		Type 2 diabetes mellitus with kidney complications	E00-E90	4	0.8039318352937699	0.8356680348515511	0.8175291806459427	0.8473313108086586	542.0	14231	223.0	6171	0.798888249695301	0.8327058151364326	538.0	11780	222.0	5026	0.8141306385397911	0.8576840609312057	265.0	5243	151.0	2907	0.7024699360132217	0.9948472827672958	4.0	7677	4.0	4197	0.8445383563637734	0.8825094670057296	269.0	7694	152.0	4202	0.849638395011425	0.8873380944132805	269.0	7694	152.0
R6520	0.8486342369159471	0.8543530823549441	0.8320251177394034	0.8259787601810564	0.9264481873177526	0.8621542850902341	0.8700799046240933	0.8492596462466973		Severe sepsis without septic shock	R00-R99	5	0.8289353206753731	0.8676237106323242	0.8355884909629822	0.8724904283881187	314.0	14231	216.0	6171	0.8085942670702935	0.8541837573051453	314.0	11780	216.0	5026	0.7863935366272926	0.86304469704628	116.0	5243	109.0	2907	0.8852035641670227	0.95894266217947	18.0	7677	16.0	4197	0.8312855288386345	0.8890956327319145	116.0	7694	109.0	4202	0.8411339163780213	0.8981072083115578	116.0	7694	109.0
Z8942	0.7949010043962391	0.8002770379402925	0.7752896042549449	0.8285191926933639		0.8620599739243808	0.8391134289439375	0.7669415653178449		Acquired absence of other toe(s)	Z00-Z99	5	0.7480289593338967	0.8375103786587715	0.7568599104881287	0.8425465628504754	66.0	14231	27.0	6171	0.7246958553791046	0.8237916573882103	66.0	11780	27.0	5026	0.767794169485569	0.8819458678364753	24.0	5243	16.0	2907			0.0	7677	0.0	4197	0.814822481572628	0.9069863021373747	24.0	7694	16.0	4202	0.7624126419425011	0.9053466990590096	24.0	7694	16.0
I200	0.8692346470535011	0.8650711580471285	0.8546873950144459	0.8592400690846287	0.7484676947101307	0.8615814851293249	0.8908719092768171	0.853225271339874		Unstable angina	I00-I99	4	0.8454380944371224	0.8905554309487342	0.8412425622344017	0.8878261312842369	165.0	14231	111.0	6171	0.8284090757369995	0.879210689663887	164.0	11780	110.0	5026	0.8070949539542198	0.9039317041635512	32.0	5243	25.0	2907	0.6824317753314972	0.8085725620388985	47.0	7677	38.0	4197	0.8068218871951104	0.9109706148505212	33.0	7694	26.0	4202	0.8378431215882302	0.933094847202301	33.0	7694	26.0
J9690	0.828563662448942	0.8299149242234339	0.8034448611540349	0.8270548751370365	0.8990070551345701	0.8610877046933533	0.8646432241522647	0.8219564990472215		Respiratory failure, unspecified, unspecified whether with hypoxia or hypercapnia	J00-J99	5	0.8105041891336441	0.8470481514930726	0.8113346248865128	0.8493447244167328	379.0	14231	275.0	6171	0.7829105034470558	0.8254193514585495	378.0	11780	274.0	5026	0.7880875080823898	0.8626490369439125	116.0	5243	107.0	2907	0.8318395346403122	0.9555936083197594	23.0	7677	20.0	4197	0.8288292050361633	0.8914086759090424	117.0	7694	108.0	4202	0.8334580421447754	0.8978152498602867	117.0	7694	108.0
I6935	0.8050738764621382	0.8162271701210753	0.803516960651289	0.8330094323273834		0.8608899908651964	0.8731988229994991	0.8106312846295916		Hemiplegia and hemiparesis following cerebral infarction	I00-I99	5	0.7464873254299164	0.859331700205803	0.7716537982225418	0.8578546687960624	55.0	14231	28.0	6171	0.7550995528697968	0.8501566156744957	55.0	11780	28.0	5026	0.7810548841953278	0.8818801894783973	31.0	5243	22.0	2907			0.0	7677	0.0	4197	0.8154131889343262	0.8996314123272896	31.0	7694	22.0	4202	0.828877580165863	0.9073568254709244	31.0	7694	22.0
Z99	0.8345833860855454	0.828233836372839	0.8086117836384219	0.8275759862886614	0.870638965111721	0.860118452586509	0.8693035912269268	0.8237015479665035		Dependence on enabling machines and devices, not elsewhere classified	Z00-Z99	3	0.8189990103244782	0.848861674964428	0.8123621612787246	0.8453149825334549	522.0	14231	183.0	6171	0.7899459481239319	0.8267100214958191	518.0	11780	182.0	5026	0.8037626773118973	0.8490225896239281	255.0	5243	122.0	2907	0.8266863033175469	0.9093744635581972	24.0	7677	10.0	4197	0.8408697977662086	0.879229074716568	259.0	7694	123.0	4202	0.8510551109910012	0.8867904528975487	259.0	7694	123.0
J80	0.7653705888922882	0.8026212918044568	0.7748100675217663	0.8228746043872095	0.8951573849878934	0.8599862476537382	0.9049787210317977	0.8003073874976327		Acute respiratory distress syndrome	J00-J99	3	0.692297239601612	0.8348029837012291	0.7259985536336899	0.874092735350132	29.0	14231	24.0	6171	0.6886837929487228	0.8524411961436271	29.0	11780	24.0	5026	0.6891765162348747	0.9505947425961494	7.0	5243	7.0	2907	0.8436095893383027	0.947856405377388	7.0	7677	7.0	4197	0.746503210067749	0.9634078621864318	7.0	7694	7.0	4202	0.8370667263865471	0.970183901488781	7.0	7694	7.0
A415	0.8291348927109917	0.8249434989857501	0.8014805931878576	0.8225233413203337		0.859766019526428	0.8525511540044141	0.8212317976131154		Sepsis due to other Gram-negative organisms	A00-B99	4	0.7984433427453042	0.8579998567700386	0.7910614684224129	0.8558242425322533	141.0	14231	101.0	6171	0.7646547749638558	0.8358143046498299	141.0	11780	101.0	5026	0.7764416113495827	0.8678468927741051	56.0	5243	50.0	2907			0.0	7677	0.0	4197	0.8196003854274749	0.898968018591404	56.0	7694	50.0	4202	0.8066360771656036	0.9002549290657044	56.0	7694	50.0
K720	0.8659379183989852	0.8730357268691424	0.8569399488926746	0.8317903596021423	0.7809201094747816	0.8592438251508443	0.9117767070365065	0.8212476217320837		Acute and subacute hepatic failure	K00-K93	4	0.8054019659757614	0.9152530640363692	0.8168877601623535	0.9230414032936096	40.0	14231	29.0	6171	0.7961128070950508	0.9073411375284196	40.0	11780	29.0	5026	0.6904327511787415	0.949503755569458	15.0	5243	15.0	2907	0.2482036899775266	0.9726542621850968	4.0	7677	4.0	4197	0.7275139525532722	0.9476650103926658	15.0	7694	15.0	4202	0.8415622487664223	0.9642627984285356	15.0	7694	15.0
Z6841	0.830391142384106	0.8394270206201083	0.8288367913283702	0.843295090220185		0.8591401193170277	0.8293378246481874	0.8123372591812161		Body mass index (BMI) 40.0-44.9, adult	Z00-Z99	5	0.8014257937669754	0.8570198073983193	0.8129206374287605	0.866368542611599	151.0	14231	90.0	6171	0.7989076390862465	0.8553215906023979	151.0	11780	90.0	5026	0.809521758556366	0.8764341622591019	73.0	5243	53.0	2907			0.0	7677	0.0	4197	0.8267183899879456	0.8918268531560898	73.0	7694	53.0	4202	0.7854192018508911	0.8683713898062706	73.0	7694	53.0
K830	0.8120963051719184	0.8209175057633152	0.8003550419259754	0.8322652700972969	0.8632481418698656	0.8586558577405858	0.8482524558850282	0.7837421958756384		Cholangitis	K00-K93	4	0.7735740602016449	0.8486297890543938	0.7798289969563484	0.8552486047148704	101.0	14231	60.0	6171	0.759050564467907	0.8377793669700623	101.0	11780	60.0	5026	0.7763255223631859	0.8820507273077964	46.0	5243	30.0	2907	0.7514222428202629	0.9502539426088332	8.0	7677	7.0	4197	0.8000257089734077	0.9058114349842072	46.0	7694	30.0	4202	0.8022449687123299	0.8911407142877579	46.0	7694	30.0
Z955	0.822904323067226	0.8211468408354887	0.810667708239601	0.8392253918141841	0.8055555555555556	0.858421100496126	0.8722270950440771	0.7952871177378339		Presence of coronary angioplasty implant and graft	Z00-Z99	4	0.8041940227150917	0.8409743845462799	0.8018513783812523	0.8408514261245728	331.0	14231	151.0	6171	0.7882239669561386	0.8322265535593033	329.0	11780	150.0	5026	0.8113938465714454	0.8666385591030121	175.0	5243	106.0	2907	0.6769777342677117	0.9089239791035651	9.0	7677	7.0	4197	0.8340001538395881	0.8806523755192757	177.0	7694	107.0	4202	0.8553394764661789	0.8889306142926217	177.0	7694	107.0
K65	0.8546123318786208	0.8545772401296482	0.8370742839849019	0.8288780317571105	0.8812255541069101	0.8583538030085478	0.8525827390205408	0.8358376081463901		Peritonitis	K00-K93	3	0.8172302976250648	0.8878540500998497	0.8150562435388565	0.8903368473052978	111.0	14231	82.0	6171	0.7923114791512489	0.8732932180166244	111.0	11780	82.0	5026	0.7562151730060578	0.9030980691313744	33.0	5243	31.0	2907	0.7738861858844757	0.985826037824154	7.0	7677	7.0	4197	0.7944082707166672	0.9169536799192428	33.0	7694	31.0	4202	0.7866233646869659	0.9148884192109108	33.0	7694	31.0
E1142	0.8406640293868324	0.8420476594141472	0.8313165313968389	0.8327411817425261		0.8580206610371144	0.864085487942892	0.7955571253649806		Type 2 diabetes mellitus with diabetic polyneuropathy	E00-E90	5	0.8049705505371094	0.8735839888453484	0.8073471575975418	0.8750722408294678	75.0	14231	31.0	6171	0.7952410906553269	0.8639523923397064	75.0	11780	31.0	5026	0.7810098901391029	0.8765034839510918	36.0	5243	22.0	2907			0.0	7677	0.0	4197	0.8115571022033692	0.8957858622074127	36.0	7694	22.0	4202	0.8337585464119911	0.891947141289711	36.0	7694	22.0
Y830	0.7742402335374771	0.83670862241476	0.8157551439182993	0.8265950074460712		0.857449540548132	0.8798904538341159	0.8035080099836172		Surgical operation with transplant of whole organ as the cause of abnormal reaction of the patient, or of later complication, without mention of misadventure at the time of the procedure	V01-Y98	4	0.7338521331548691	0.8085867121815682	0.8086863830685616	0.8641854122281074	103.0	14231	41.0	6171	0.7834981769323349	0.8455933436751366	103.0	11780	41.0	5026	0.7716955646872521	0.8761095866560936	26.0	5243	17.0	2907			0.0	7677	0.0	4197	0.8111027762293815	0.8960567206144333	26.0	7694	17.0	4202	0.8200078800320626	0.9325002029538154	26.0	7694	17.0
K7200	0.8657212317666126	0.8716475230780072	0.8555387563884157	0.8301198673807701	0.7823211260263261	0.85742935278031	0.9115596648869211	0.8189010640546824		Acute and subacute hepatic failure without coma	K00-K93	5	0.8050019353628158	0.9151601657271384	0.8155001491308213	0.9221397802233696	40.0	14231	29.0	6171	0.794439660012722	0.9065603941679	40.0	11780	29.0	5026	0.6884655460715294	0.9486629977822304	15.0	5243	15.0	2907	0.2594267189502716	0.9724099710583688	4.0	7677	4.0	4197	0.7246765479445458	0.9473852381110192	15.0	7694	15.0	4202	0.8412902519106865	0.9637074247002602	15.0	7694	15.0
V60	0.8067376973182786	0.8302501001815054	0.8223237119881902	0.854333875395618	0.9005535269228541	0.8569428102438954	0.8463677169128863	0.810922534159929		Occupant of heavy transport vehicle injured in collision with pedestrian or animal	V01-Y98	3	0.7606537282466889	0.8497178941965103	0.7906075358390808	0.8671651840209961	90.0	14231	58.0	6171	0.7780247807502747	0.8594635128974915	89.0	11780	57.0	5026	0.8010134339332581	0.9023938402533532	44.0	5243	33.0	2907	0.8485744386911392	0.9590901032090188	9.0	7677	8.0	4197	0.8061424642801285	0.902624636888504	45.0	7694	34.0	4202	0.7961428970098495	0.8873355284333229	45.0	7694	34.0
L89	0.810652783479159	0.8220894372583599	0.7952629694549577	0.8165600845242729	0.6280948657805577	0.8563974173145341	0.8534758955631272	0.8133237599764521		Pressure ulcer	L00-L99	3	0.7916543647646904	0.8303536489605904	0.8022577330470085	0.8414471104741097	289.0	14231	178.0	6171	0.7716756224632263	0.816152834892273	289.0	11780	178.0	5026	0.7830646559596062	0.849692752957344	105.0	5243	84.0	2907	0.4341172635555267	0.9796769022941588	3.0	7677	3.0	4197	0.8251379236578942	0.8846897333860397	105.0	7694	84.0	4202	0.8224123597145081	0.8832893878221512	105.0	7694	84.0
J960	0.7810433612703188	0.8054929951704382	0.7805361203079499	0.8199085633500929	0.9121299073953306	0.8562798055759354	0.870310589386158	0.7761309052668609		Acute respiratory failure	J00-J99	4	0.7606449827551842	0.8010884761810303	0.7853812500834465	0.8236874759197235	386.0	14231	241.0	6171	0.7595009252429008	0.8014237299561501	385.0	11780	240.0	5026	0.7915330231189728	0.8469076842069626	173.0	5243	155.0	2907	0.864081834256649	0.9472005993127824	10.0	7677	9.0	4197	0.8304384559392929	0.8800829887390137	174.0	7694	156.0	4202	0.844645707309246	0.8939741984009743	174.0	7694	156.0
E8349	0.7393717150725837	0.7715223904687926	0.7436891545687446	0.8282499442972793	0.8625407166123779	0.8559395166552306	0.8486232546000262	0.7555035459561976		Other disorders of magnesium metabolism	E00-E90	5	0.6821897178888321	0.7963298574090004	0.7196431666612626	0.8173735350370407	70.0	14231	59.0	6171	0.6899655908346176	0.7971564888954162	70.0	11780	59.0	5026	0.7652968391776085	0.8830805331468582	31.0	5243	29.0	2907	0.7832204103469849	0.9398938193917274	2.0	7677	2.0	4197	0.7996025994420052	0.9045549839735032	31.0	7694	29.0	4202	0.7890170350670814	0.9029518738389016	31.0	7694	29.0
W184	0.763239713879801	0.7806567857596082	0.7601580605977915	0.8387319131235701	0.7883149083723271	0.8559242596510042	0.8408384196755829	0.7630574840365109		Slipping, tripping and stumbling without falling	V01-Y98	4	0.734917564690113	0.7937053740024567	0.750829455256462	0.8074868202209473	184.0	14231	149.0	6171	0.7255189299583436	0.7917808219790459	182.0	11780	147.0	5026	0.7995820671319962	0.873585368692875	65.0	5243	60.0	2907	0.6295144438743592	0.9195166394114496	14.0	7677	14.0	4197	0.8214388146996499	0.8884698525071144	67.0	7694	62.0	4202	0.8074223458766937	0.8742931947112084	67.0	7694	62.0
W1849	0.7631391199111058	0.7806919936486516	0.7601471644410083	0.8386100959681493	0.7886411513581029	0.8558714230082053	0.8409323514850032	0.7629089144827459		Other slipping, tripping and stumbling without falling	V01-Y98	5	0.73474610298872	0.7935622468590736	0.7508934587240219	0.8075595200061798	184.0	14231	149.0	6171	0.7254755184054374	0.7917649358510971	182.0	11780	147.0	5026	0.7992430537939071	0.873458807170391	65.0	5243	60.0	2907	0.6298343673348428	0.9193147331476212	14.0	7677	14.0	4197	0.8212617710232735	0.8884128913283348	67.0	7694	62.0	4202	0.8072050005197525	0.8741578742861748	67.0	7694	62.0
K3184	0.8397930187079243	0.8223816693491165	0.8149683400937681	0.8459659642006878	0.9590244220974271	0.855237166559552	0.8664598246274997	0.8281051520343354		Gastroparesis	K00-K93	5	0.8092480301856995	0.8684131413698196	0.7910943865776062	0.852212518453598	206.0	14231	42.0	6171	0.7828115165233612	0.8465583086013794	205.0	11780	42.0	5026	0.7990957096219062	0.8875944331288338	88.0	5243	28.0	2907	0.8883727714419366	0.9937467634677888	20.0	7677	1.0	4197	0.8095112234354019	0.895025934278965	89.0	7694	28.0	4202	0.8184019967913628	0.9083405658602716	89.0	7694	28.0
M129	0.7912118335706375	0.7540198662344701	0.7214157465311706	0.8227432216905901	0.8920010422094842	0.8551907822361183	0.8472077470904986	0.7475385998040978		Arthropathy, unspecified	M00-M99	4	0.7554089948534966	0.8290366068482399	0.7173831149935722	0.7862566411495209	84.0	14231	49.0	6171	0.6825432926416397	0.7604145258665085	84.0	11780	49.0	5026	0.7812549531459808	0.8614819049835205	18.0	5243	15.0	2907	0.8849369019269944	0.8990222454071045	1.0	7677	1.0	4197	0.8191303044557572	0.889241075515747	18.0	7694	15.0	4202	0.7856270059943199	0.9052059724926949	18.0	7694	15.0
T86	0.7917456622715086	0.8277447815241312	0.8071088660886003	0.8242910185007362		0.8548721743420098	0.8760192681582077	0.7853159204620302		Complications of transplanted organs and tissue	S00-T98	3	0.7593230545520783	0.8170625984668731	0.8000610649585724	0.8551264598965644	149.0	14231	51.0	6171	0.7771065950393676	0.836090224981308	149.0	11780	51.0	5026	0.7712494656443596	0.8707866758108139	36.0	5243	19.0	2907			0.0	7677	0.0	4197	0.8110248133540153	0.8928016722202301	36.0	7694	19.0	4202	0.8272176533937454	0.919701200723648	36.0	7694	19.0
K31	0.8179543315425969	0.8076590003686259	0.7920967843038925	0.8344696837930914	0.9562165338905576	0.8547650752118455	0.8472551621421403	0.794607394600097		Other diseases of stomach and duodenum	K00-K93	3	0.7960021317005157	0.8381728067994118	0.7834325090050698	0.8318662598729134	386.0	14231	149.0	6171	0.7673516124486923	0.8157379373908042	385.0	11780	149.0	5026	0.7994379788637161	0.8672422155737877	170.0	5243	89.0	2907	0.8993704110383988	0.987334695458412	20.0	7677	1.0	4197	0.8218652695417404	0.8847671672701836	171.0	7694	89.0	4202	0.8119982108473778	0.8791937246918679	171.0	7694	89.0
A419	0.8243886454802897	0.8271258358859438	0.8024228487371416	0.8177323932247346	0.8944227281732426	0.8544864774247786	0.8600525482447247	0.8179967125384915		Sepsis, unspecified organism	A00-B99	4	0.8086924195289612	0.8398117303848267	0.8099203810095787	0.8431220948696136	504.0	14231	328.0	6171	0.7852663844823837	0.8198916107416153	503.0	11780	327.0	5026	0.7896454736590386	0.8430839359760285	216.0	5243	181.0	2907	0.8547988653182984	0.9277800738811492	69.0	7677	64.0	4197	0.829579247534275	0.876955097913742	217.0	7694	182.0	4202	0.8397414863109589	0.8820116639137268	217.0	7694	182.0
J159	0.7221692523797192	0.7406419944911364	0.7131863777853699	0.8171236327000576	0.9387701928087546	0.8539627381884625	0.8400221874184286	0.7361886040288469		Unspecified bacterial pneumonia	J00-J99	4	0.669159558415413	0.771953447163105	0.6892962992191315	0.7879023239016533	72.0	14231	49.0	6171	0.6560365036129951	0.7666362777352334	72.0	11780	49.0	5026	0.7589641526341439	0.8715661123394967	32.0	5243	31.0	2907	0.9339426517486572	0.9434601068496704	1.0	7677	1.0	4197	0.8042109578847885	0.898989936709404	32.0	7694	31.0	4202	0.7761155292391777	0.9000615835189819	32.0	7694	31.0
V153	0.7669535278531425	0.7747625620765703	0.7438380691379393	0.8225207431229057		0.8535396863525617	0.8526274550175583	0.7713259396766466		Person boarding or alighting a pedal cycle injured in collision with railway train or railway vehicle	V01-Y98	4	0.7422438338398933	0.7905438497662545	0.7504473745822906	0.7985907450318337	225.0	14231	121.0	6171	0.7181902393698693	0.7702165022492409	225.0	11780	121.0	5026	0.7895521864295005	0.8540571972727775	92.0	5243	72.0	2907			0.0	7677	0.0	4197	0.8244950190186501	0.8793725118041038	92.0	7694	72.0	4202	0.8248697862029076	0.8815306082367897	92.0	7694	72.0
V15	0.7595707069958092	0.7716747884529257	0.7399937933740132	0.8215627226215919		0.8531864196718435	0.85409811792577	0.768036149116589		Pedal cycle rider injured in collision with railway train or railway vehicle	V01-Y98	3	0.7364433094859123	0.7822136074304581	0.7474879324436188	0.7942795887589454	241.0	14231	134.0	6171	0.7157380685210228	0.7656092643737793	241.0	11780	134.0	5026	0.7895759984850883	0.8529189273715019	96.0	5243	76.0	2907			0.0	7677	0.0	4197	0.8253967732191085	0.8776796206831932	96.0	7694	76.0	4202	0.8261783957481384	0.882328949868679	96.0	7694	76.0
C786	0.8418347288741189	0.8223514590731872	0.8079858169999016	0.832500258032173		0.8530004815216083	0.8242847397776975	0.77717069038543		Secondary malignant neoplasm of retroperitoneum and peritoneum		4	0.7992503315210342	0.8846304103732109	0.7713422372937202	0.8753004357218742	65.0	14231	44.0	6171	0.7502918839454651	0.8592163801193238	65.0	11780	44.0	5026	0.7324575230479241	0.9198927208781242	26.0	5243	22.0	2907			0.0	7677	0.0	4197	0.7713670685887337	0.9336555153131484	26.0	7694	22.0	4202	0.7278576180338859	0.9080894082784652	26.0	7694	22.0
Q23	0.8661370613125362	0.8654553499820239	0.8537912564633663	0.8351185921958684		0.8529496028128664	0.8632113556452663	0.8184393926823197		Congenital malformations of aortic and mitral valves	Q00-Q99	3	0.8050446480512619	0.91818687915802	0.811292041838169	0.9180058017373084	51.0	14231	33.0	6171	0.7890364661812783	0.909888143837452	51.0	11780	33.0	5026	0.696235653758049	0.9406711742281914	15.0	5243	12.0	2907			0.0	7677	0.0	4197	0.7254748836159706	0.947893488407135	15.0	7694	12.0	4202	0.7694517284631729	0.9395490452647208	15.0	7694	12.0
I7026	0.8284696325846269	0.8443489289740699	0.8236641704830104	0.8324740627585769	0.2390568004168838	0.8523890045091919	0.8803113076656262	0.7950380134709334		Atherosclerosis of native arteries of extremities with gangrene	I00-I99	5	0.7626844108104706	0.8878344342112541	0.7766827628016472	0.8953645125031471	39.0	14231	27.0	6171	0.7497825026512146	0.881714403629303	39.0	11780	27.0	5026	0.5414752900600435	0.9882569685578346	6.0	5243	5.0	2907	0.2301403533667326	0.2478602115064859	1.0	7677	1.0	4197	0.6020794808864594	0.9899577260017396	6.0	7694	5.0	4202	0.8023654341697692	0.951526802778244	6.0	7694	5.0
I693	0.7974467105641734	0.8086512614367802	0.7966418875113853	0.8236190895303057		0.8519587298621214	0.8765846691848747	0.8076278083306616		Sequelae of cerebral infarction	I00-I99	4	0.7513262972235679	0.8405442565679551	0.7660237938165665	0.8522276684641839	86.0	14231	52.0	6171	0.748426279425621	0.8393561393022537	86.0	11780	52.0	5026	0.7783069312572479	0.8702453285455704	49.0	5243	38.0	2907			0.0	7677	0.0	4197	0.8100158914923667	0.8923169702291489	49.0	7694	38.0	4202	0.8448072627186776	0.9059866920113564	49.0	7694	38.0
Z894	0.8303899228646239	0.8101372868162197	0.7872003424657534	0.819694909241412		0.8512820512820513	0.8483578689979735	0.8025893425801429		Acquired absence of toe(s), foot, and ankle	Z00-Z99	4	0.7904646068811417	0.8627880573272705	0.7735696688294411	0.8457777515053749	100.0	14231	36.0	6171	0.7441319108009339	0.8251536265015602	100.0	11780	36.0	5026	0.7558328524231911	0.8727324828505516	39.0	5243	20.0	2907			0.0	7677	0.0	4197	0.792556208372116	0.8996953517198563	39.0	7694	20.0	4202	0.7793314144015312	0.9054610475897787	39.0	7694	20.0
Z9089	0.7117635576047147	0.7146972429307108	0.6816765298413499	0.8234904562671751		0.8509890424452649	0.8318817274460858	0.6989839930097232		Acquired absence of other organs	Z00-Z99	5	0.6693924739956856	0.7487668469548225	0.6707605436444283	0.7586033135652542	76.0	14231	44.0	6171	0.6339319437742233	0.7292635142803192	76.0	11780	44.0	5026	0.7862922444939613	0.8606009393930435	31.0	5243	24.0	2907			0.0	7677	0.0	4197	0.8172040402889251	0.881868588924408	31.0	7694	24.0	4202	0.7932210400700569	0.8685973539948464	31.0	7694	24.0
N170	0.8151361533761965	0.822443487621098	0.794675553296243	0.8066379251625725		0.8506898409437257	0.852382044458678	0.8099710043735879		Acute kidney failure with tubular necrosis	N00-N99	4	0.7937196344137192	0.8344522640109062	0.8034911662340164	0.8411430045962334	296.0	14231	205.0	6171	0.7716502457857132	0.8174907982349395	296.0	11780	205.0	5026	0.7731762409210206	0.8397269785404206	97.0	5243	89.0	2907			0.0	7677	0.0	4197	0.8235350757837295	0.8763482883572579	97.0	7694	89.0	4202	0.8212510421872139	0.8846415981650353	97.0	7694	89.0
A4151	0.8283038283038282	0.8334698334698334	0.8099969523598431	0.8080234911313043		0.8497919337787075	0.8469892255437839	0.824954324954325		Sepsis due to Escherichia coli [E. coli]	A00-B99	5	0.783033800125122	0.8724231958389282	0.794169919192791	0.8690314263105392	74.0	14231	56.0	6171	0.7651466131210327	0.8514374315738678	74.0	11780	56.0	5026	0.7503394231200219	0.8672550603747368	29.0	5243	27.0	2907			0.0	7677	0.0	4197	0.7983976945281028	0.8969936072826385	29.0	7694	27.0	4202	0.7777168557047844	0.9131067618727684	29.0	7694	27.0
A41	0.8253443066833197	0.8287205203951833	0.8049377082717751	0.8126125262047327	0.8917062893369299	0.8496585088738373	0.8567623280214521	0.8213761151362806		Other sepsis	A00-B99	3	0.8116524115204811	0.8388980850577354	0.8146812364459037	0.8419237449765206	705.0	14231	443.0	6171	0.7893292769789696	0.820598529279232	704.0	11780	443.0	5026	0.7868333145976066	0.8366049095988274	295.0	5243	246.0	2907	0.8511166170239449	0.9260573893785476	69.0	7677	64.0	4197	0.8286849275231362	0.8696606904268265	296.0	7694	246.0	4202	0.8381757125258446	0.8763257905840873	296.0	7694	246.0
E102	0.8454901534109455	0.8214285714285714	0.8069303440164933	0.8265307181941834	0.8709495265398315	0.8492847032745166	0.8625493718872326	0.8417559102849062		Type 1 diabetes mellitus with kidney complications	E00-E90	4	0.7990731999278069	0.8852374136447907	0.7745836198329925	0.865549947321415	91.0	14231	20.0	6171	0.7563227102160454	0.8523074716329575	91.0	11780	20.0	5026	0.7466898635029793	0.8937099575996399	37.0	5243	10.0	2907	0.6810317993164062	0.9702892899513244	3.0	7677	2.0	4197	0.7875666171312332	0.9094472870230674	37.0	7694	10.0	4202	0.7976190790534019	0.9171697109937668	37.0	7694	10.0
F1721	0.7793772098332359	0.7866957599042289	0.7892593896025183	0.8441127880603703	0.7840390879478828	0.849050208801699	0.8797407936019304	0.7642391561569086		Nicotine dependence, cigarettes	F00-F99	5	0.757208314538002	0.801699909567833	0.7660272017121315	0.8072321325540542	416.0	14231	242.0	6171	0.7666153088212013	0.810955573618412	414.0	11780	240.0	5026	0.8207595527172089	0.867469710111618	213.0	5243	161.0	2907	0.6837495639920235	0.8811001852154732	2.0	7677	2.0	4197	0.827054999768734	0.871142403781414	215.0	7694	163.0	4202	0.8637057140469551	0.8957799091935158	215.0	7694	163.0
D630	0.8017694872472443	0.8149373950386777	0.79358091464629	0.8171825930910722	0.8358520062532568	0.8482842954222986	0.8389029945485774	0.8008828664133876		Anemia in neoplastic disease	D50-D89	4	0.7581503257155419	0.8396647572517395	0.777272267639637	0.8524904802441597	98.0	14231	70.0	6171	0.7447709023952485	0.833293479681015	98.0	11780	70.0	5026	0.7543335214257241	0.8775193184614182	42.0	5243	35.0	2907	0.8275143504142761	0.8435360044240952	1.0	7677	1.0	4197	0.793866953253746	0.8961980462074279	42.0	7694	35.0	4202	0.77986930757761	0.8974676251411438	42.0	7694	35.0
D631	0.8307165735651701	0.8338443904094335	0.8138741519373065	0.8153801630785692		0.8476236228392773	0.8572424681269837	0.8321368075612794		Anemia in chronic kidney disease	D50-D89	4	0.8122352674603462	0.8476758047938346	0.8148259311914444	0.8503556549549103	412.0	14231	173.0	6171	0.7935846611857414	0.8341426998376846	412.0	11780	173.0	5026	0.7843148306012153	0.8449907094240189	171.0	5243	97.0	2907			0.0	7677	0.0	4197	0.814895236492157	0.874914875626564	171.0	7694	97.0	4202	0.8281155750155449	0.8844157859683036	171.0	7694	97.0
F11	0.8511047002248969	0.8547459848965083	0.8501597024648355	0.8411076964993328	0.9048929155894979	0.8471207847770158	0.8331579503268383	0.8215383569737567		Opioid related disorders	F00-F99	3	0.8302282437682151	0.8707415521144867	0.8304050967097283	0.8776226326823234	212.0	14231	127.0	6171	0.8246763631701469	0.873842965066433	208.0	11780	125.0	5026	0.806427076458931	0.8757943034172058	97.0	5243	75.0	2907	0.8614057868719102	0.9461225345730782	11.0	7677	11.0	4197	0.8104293435811997	0.8797383606433868	101.0	7694	77.0	4202	0.7914617881178856	0.8708326026797295	101.0	7694	77.0
V436	0.7955056130174328	0.7888865344969915	0.7717772273884754	0.8493314329780496	0.5817786475320722	0.8470269610291586	0.8415237587825913	0.778795022226931		Car passenger injured in collision with car, pick-up truck or van in traffic accident	V01-Y98	4	0.7651291280984879	0.8254762217402458	0.7593015775084495	0.8163930222392082	161.0	14231	88.0	6171	0.7438942074775696	0.8000957950949669	158.0	11780	86.0	5026	0.8047383189201355	0.8852965503931045	56.0	5243	44.0	2907	0.4001228109002114	0.7576408639550208	12.0	7677	11.0	4197	0.795873586833477	0.8916423141956329	59.0	7694	47.0	4202	0.7953237548470498	0.8865040317177773	59.0	7694	47.0
I6529	0.82589114281773	0.8230601651113687	0.7996096017516789	0.8153644696639022	0.9216401702719137	0.8466068335695166	0.8356254358143824	0.8054578963524132		Occlusion and stenosis of unspecified carotid artery	I00-I99	5	0.7920536309480667	0.8578770503401756	0.7918266043066978	0.8515416353940963	114.0	14231	75.0	6171	0.7638080462813378	0.8326811835169792	114.0	11780	75.0	5026	0.7493859991431236	0.8804912880063057	29.0	5243	22.0	2907	0.8467571914196015	0.9628012776374816	3.0	7677	2.0	4197	0.7798350200057029	0.9003776118159295	29.0	7694	22.0	4202	0.7767130449414253	0.8942001521587372	29.0	7694	22.0
R000	0.8307819733653433	0.8305013879944142	0.8155245058760684	0.820218182307325	0.8876646110891263	0.8464251265975403	0.849090564607806	0.8234590564528133	0.7930749121996592	Tachycardia, unspecified	R00-R99	4	0.804432325065136	0.854754151403904	0.8069497868418694	0.8543031007051468	298.0	14231	224.0	6171	0.7859209418296814	0.8443809136748314	260.0	11780	188.0	5026	0.77637297809124	0.8624647721648216	116.0	5243	107.0	2907	0.8565467700362206	0.9160196661949158	96.0	7677	91.0	4197	0.8100306406617165	0.87886663377285	154.0	7694	143.0	4202	0.8148911938071252	0.8795236647129059	154.0	7694	143.0
E66	0.827730660536083	0.8373880076668552	0.8266259313791943	0.8318955242516771	0.9219645648775404	0.8461604754409413	0.8276820582379989	0.8155695886725148		Overweight and obesity	E00-E90	3	0.8161108940839767	0.8394218429923057	0.8256334766745568	0.8481909960508347	1153.0	14231	575.0	6171	0.814960028231144	0.8376597627997399	1153.0	11780	575.0	5026	0.8120455905795098	0.8488104701042175	481.0	5243	299.0	2907	0.9166123867034912	0.927696704864502	1.0	7677	1.0	4197	0.8305458664894104	0.8609519109129906	481.0	7694	299.0	4202	0.8104027837514878	0.8450294181704521	481.0	7694	299.0
I518	0.818199006514378	0.8503755650664329	0.8298105751310516	0.8089754845681096		0.8461255545594556	0.8525618922832907	0.8491122226232833		Other ill-defined heart diseases	I00-I99	4	0.7285193115472793	0.9016512632369996	0.7821967542171478	0.904881963133812	41.0	14231	24.0	6171	0.7562398597598076	0.8966582730412483	41.0	11780	24.0	5026	0.6961407616734505	0.9123625248670578	17.0	5243	15.0	2907			0.0	7677	0.0	4197	0.7465467527508736	0.936137492954731	17.0	7694	15.0	4202	0.7601706847548485	0.931790155172348	17.0	7694	15.0
R401	0.716674500355178	0.74815147767703	0.7183799176270731	0.8215116279069767	0.8266947660217447	0.8453221068877107	0.8126820252408333	0.7207852854428771		Stupor	R00-R99	4	0.670872575044632	0.7601342901587486	0.7031079575419427	0.7883158892393112	93.0	14231	68.0	6171	0.6671737506985664	0.7658587276935578	91.0	11780	66.0	5026	0.7669872641563416	0.8731706783175468	40.0	5243	38.0	2907	0.7689305886626243	0.8749563574790954	23.0	7677	23.0	4197	0.7987149372696877	0.8880268141627312	42.0	7694	40.0	4202	0.764978289604187	0.8594741970300674	42.0	7694	40.0
T4551	0.8090104618270015	0.8044561453106226	0.789660718073403	0.8198743831314491	0.7016938110749185	0.8450605332028341	0.8801251090448732	0.8071323665035365		Poisoning by, adverse effect of and underdosing of anticoagulants	S00-T98	5	0.7680051639676094	0.8476912766695023	0.7592599332332611	0.8483153328299522	82.0	14231	54.0	6171	0.7429660961031914	0.8363660976290703	81.0	11780	53.0	5026	0.7655427753925323	0.869421124458313	42.0	5243	35.0	2907	0.4048892490565777	0.9926352307200432	2.0	7677	2.0	4197	0.7977482423186302	0.8885667890310287	43.0	7694	36.0	4202	0.8304271817207336	0.9266224414110183	43.0	7694	36.0
L0312	0.7889980355337781	0.7917089295653034	0.7641662235004656	0.8131787135767284	0.7734735529794999	0.8450415249803819	0.8506054363937571	0.775179584809284		Acute lymphangitis of other parts of limb	L00-L99	5	0.7595306873321533	0.8173071086406708	0.7607673093676567	0.8225650548934936	164.0	14231	114.0	6171	0.7309836551547051	0.7971130117774009	163.0	11780	113.0	5026	0.7680693283677101	0.852457208931446	47.0	5243	41.0	2907	0.7158916726708412	0.8249167680740357	26.0	7677	24.0	4197	0.8089749768376351	0.8829777419567109	48.0	7694	42.0	4202	0.8128218129277229	0.8893881440162659	48.0	7694	42.0
L9750	0.8297099283109316	0.8226479119222707	0.7974387459518206	0.8101686139438554	0.8738597862913735	0.8447846508669901	0.8635266533342528	0.7937186462234156		Non-pressure chronic ulcer of other part of unspecified foot	L00-L99	5	0.7942143201828004	0.8679944336414337	0.7834471091628075	0.8599612325429916	78.0	14231	49.0	6171	0.7511295825242996	0.8392369449138641	78.0	11780	49.0	5026	0.7393073216080666	0.8852412879467011	17.0	5243	12.0	2907	0.7877292409539223	0.9273221641778946	3.0	7677	2.0	4197	0.7836583524942399	0.9108990475535392	17.0	7694	12.0	4202	0.805559691786766	0.9170456752181052	17.0	7694	12.0
N9982	0.7456145053875001	0.7464419025207356	0.7060815730057175	0.8041569647993426	0.779614181438999	0.8442519846446275	0.8569145764227946	0.7196323999636777		Postprocedural hemorrhage of a genitourinary system organ or structure following a procedure	N00-N99	5	0.7145685106515884	0.7749338939785957	0.7173052787780761	0.7763297170400619	147.0	14231	123.0	6171	0.6741597667336464	0.7393326491117478	147.0	11780	123.0	5026	0.751427948474884	0.8585038900375366	28.0	5243	27.0	2907	0.6206779181957245	0.9872304499149324	5.0	7677	5.0	4197	0.7986987560987473	0.8882891952991485	28.0	7694	27.0	4202	0.8131772890686989	0.8963199228048324	28.0	7694	27.0
E1121	0.7842232657832489	0.7965276210295286	0.7782708115983739	0.8142369786661542	0.8573475768629495	0.8438616452021046	0.8714867117310923	0.7924995733389121		Type 2 diabetes mellitus with diabetic nephropathy	E00-E90	5	0.7418845176696778	0.824236336350441	0.74893818795681	0.8421404853463172	77.0	14231	42.0	6171	0.7276902094483375	0.8294609308242797	76.0	11780	42.0	5026	0.7484466165304184	0.8678340196609498	40.0	5243	30.0	2907	0.85004723072052	0.8644997924566269	1.0	7677	1.0	4197	0.7915021434426308	0.8896792069077492	41.0	7694	30.0	4202	0.8271414458751678	0.907029451429844	41.0	7694	30.0
J441	0.8004348033259477	0.826106961618183	0.8108150179812411	0.8192177316841872	0.8472711507891906	0.8435672333465505	0.8278823437086967	0.7954753651156697	0.8048694994401162	Chronic obstructive pulmonary disease with (acute) exacerbation	J00-J99	4	0.7723736584186554	0.8278696000576019	0.7987189337611199	0.8522392138838768	240.0	14231	128.0	6171	0.7808990925550461	0.8405839562416076	228.0	11780	122.0	5026	0.773483707010746	0.8645763352513314	116.0	5243	74.0	2907	0.8034589037299157	0.8889542758464813	82.0	7677	57.0	4197	0.8061996057629586	0.8811354771256447	128.0	7694	82.0	4202	0.7849322035908699	0.8666752561926842	128.0	7694	82.0
Z66	0.8088504424626894	0.8115295667601705	0.7864215020239707	0.802585588854474		0.8434825382633314	0.8438170304558613	0.8036125177100794		Do not resuscitate	Z00-Z99	3	0.796256099641323	0.8199442163109779	0.8005233913660049	0.8233884781599045	957.0	14231	534.0	6171	0.7731151461601258	0.7988220050930976	957.0	11780	534.0	5026	0.7833422943949699	0.8203755930066109	479.0	5243	368.0	2907			0.0	7677	0.0	4197	0.8290402114391326	0.8569757029414177	479.0	7694	368.0	4202	0.8298275306820869	0.8577186241745949	479.0	7694	368.0
E8770	0.7987356179854591	0.7944099844709537	0.7712009751621713	0.8046643344994169	0.6300929545651985	0.8434533222243006	0.8737197689774588	0.7289210842097833		Fluid overload, unspecified	E00-E90	5	0.7417465388774872	0.8521769806742668	0.7434055417776108	0.842611113190651	64.0	14231	47.0	6171	0.713589970767498	0.8235879644751549	64.0	11780	47.0	5026	0.7322705090045929	0.8676588401198386	23.0	5243	22.0	2907	0.4644345939159393	0.9003455623984337	3.0	7677	3.0	4197	0.7877789050340653	0.8995103746652603	23.0	7694	22.0	4202	0.8168820604681969	0.91910530179739	23.0	7694	22.0
I6999	0.7523190984961323	0.7595966402087403	0.72722719988345	0.8091122804962729		0.8434089048571949	0.8368570356558123	0.75350067810526		Other sequelae of unspecified cerebrovascular disease	I00-I99	5	0.7206081092357636	0.7808295607566833	0.7263333976268769	0.7889094591140747	132.0	14231	70.0	6171	0.6933402433991432	0.7600577533245086	132.0	11780	70.0	5026	0.761801478266716	0.8497138291597366	46.0	5243	34.0	2907			0.0	7677	0.0	4197	0.8060523837804794	0.8790243685245513	46.0	7694	34.0	4202	0.8017971530556679	0.8703289315104484	46.0	7694	34.0
E1164	0.8120648999435307	0.8033088559680948	0.8064810864618885	0.8528677741013856	0.6869160909051406	0.8434011164274322	0.861556811307265	0.8014868400155291		Type 2 diabetes mellitus with hypoglycemia	E00-E90	5	0.7617216110229492	0.8600247278809547	0.7479251161217689	0.8488521665334702	64.0	14231	43.0	6171	0.7494122624397278	0.8595407962799072	60.0	11780	40.0	5026	0.7904633909463883	0.909011897444725	34.0	5243	30.0	2907	0.4350708886981011	0.944744162261486	6.0	7677	6.0	4197	0.7827214032411576	0.8992133364081383	38.0	7694	34.0	4202	0.8041050225496292	0.9104642242193222	38.0	7694	34.0
C34	0.803207916664381	0.8289431099457485	0.8120612095745924	0.8125363724539283	0.8109542041103828	0.842920817616146	0.826227015292689	0.8106561884596186		Malignant neoplasm of bronchus and lung	C00-D48	3	0.7746086835861206	0.8271526739001274	0.8004960522055626	0.85399579256773	208.0	14231	105.0	6171	0.7854594200849533	0.837857685983181	198.0	11780	104.0	5026	0.7712626546621323	0.8511339992284774	88.0	5243	61.0	2907	0.7075256392359733	0.8988609790802002	23.0	7677	15.0	4197	0.8053822621703148	0.8765989154577255	98.0	7694	63.0	4202	0.7939028859138488	0.8582478329539299	98.0	7694	63.0
Z853	0.8153888712352828	0.8015784380569242	0.7902870416707124	0.8180585157915132		0.8428716532304577	0.8656533970752214	0.7829161769076435		Personal history of malignant neoplasm of breast	Z00-Z99	4	0.7793584138154983	0.8498626559972763	0.7658848240971565	0.8372456938028335	138.0	14231	72.0	6171	0.753909707069397	0.8277611717581749	138.0	11780	72.0	5026	0.772972646355629	0.8573495522141457	82.0	5243	54.0	2907			0.0	7677	0.0	4197	0.8036147505044937	0.8786095425486564	82.0	7694	54.0	4202	0.8347861513495445	0.8919594645500183	82.0	7694	54.0
J9809	0.8029566516437775	0.7955451876764578	0.7774468075010437	0.8229012784738561	0.552501302761855	0.8414719404682909	0.8094902360413309	0.7802462231527941		Other diseases of bronchus, not elsewhere classified	J00-J99	5	0.7498612552881241	0.8499991774559021	0.7438721299171448	0.844427515566349	73.0	14231	46.0	6171	0.7164581134915352	0.8293265253305435	72.0	11780	45.0	5026	0.744817128777504	0.8975101485848427	21.0	5243	14.0	2907	0.5420270919799804	0.5631277978420257	1.0	7677	1.0	4197	0.7772384196519851	0.906882867217064	22.0	7694	15.0	4202	0.7135813593864442	0.8882495164871216	22.0	7694	15.0
M949	0.7928825704600232	0.7700668486752725	0.7487031556292459	0.8222328152152926	0.5369984366857739	0.8409510269518133	0.8190427215987578	0.7450365833299176		Disorder of cartilage, unspecified	M00-M99	4	0.7645729318261146	0.8216876432299614	0.741322948038578	0.7981526017189026	142.0	14231	91.0	6171	0.7164503082633018	0.7800359889864922	141.0	11780	90.0	5026	0.7874743789434433	0.8545727834105492	64.0	5243	52.0	2907	0.5252735614776611	0.5480351150035858	1.0	7677	1.0	4197	0.8107569634914398	0.8695893555879592	65.0	7694	53.0	4202	0.7916287735104561	0.8441940575838089	65.0	7694	53.0
I248	0.7745077568373913	0.7829744719694015	0.7530497206907613	0.8006009365844655	0.9371470767092347	0.8408990839691669	0.8119035085487731	0.7523371595088392		Other forms of acute ischemic heart disease	I00-I99	4	0.7398764684796333	0.8103060513734818	0.7484239995479584	0.8142595082521439	139.0	14231	86.0	6171	0.7126499876379967	0.7895670130848884	139.0	11780	86.0	5026	0.7462024703621865	0.8524547085165978	67.0	5243	58.0	2907	0.8327383756637573	0.9917909026145936	3.0	7677	3.0	4197	0.7902707532048225	0.8811777889728546	67.0	7694	58.0	4202	0.7655931293964386	0.8565656676888466	67.0	7694	58.0
I350	0.808012593118127	0.8136056799449116	0.7966037797805484	0.8089407768695986	0.6761730969760167	0.8408791158813899	0.8784365335637621	0.7788681843791082		Nonrheumatic aortic (valve) stenosis	I00-I99	4	0.7793959051370621	0.8354120403528214	0.7844085812568665	0.8405584216117858	136.0	14231	75.0	6171	0.7628460377454758	0.8267596244812012	136.0	11780	75.0	5026	0.762435844540596	0.8529374986886978	46.0	5243	31.0	2907	0.5241616785526275	0.8413477122783662	5.0	7677	3.0	4197	0.8019380524754525	0.8776598781347275	46.0	7694	31.0	4202	0.8418531760573388	0.9087907269597052	46.0	7694	31.0
M12	0.7645687233645941	0.7313391462528847	0.6967331975243367	0.80697388570968	0.8712871287128713	0.8403085890622322	0.8329435967769587	0.7267753723332455		Other and unspecified arthropathy	M00-M99	3	0.7256305485963821	0.8040631219744683	0.6942074075341225	0.7639697611331939	88.0	14231	51.0	6171	0.6545523062348366	0.7385068520903587	88.0	11780	51.0	5026	0.7533601194620132	0.8551592022180557	19.0	5243	16.0	2907	0.8635887145996094	0.8793512254953384	1.0	7677	1.0	4197	0.7894892886281013	0.8808281853795051	19.0	7694	16.0	4202	0.7676518484950066	0.892444297671318	19.0	7694	16.0
E104	0.8301261596461615	0.7806861162787834	0.7695678264596806	0.8234817480154915	0.9477595057861307	0.8397524456724667	0.8534867946132975	0.7973271156997302		Type 1 diabetes mellitus with neurological complications	E00-E90	4	0.7854544535279274	0.8675985455513	0.7294000551104546	0.8281528353691101	115.0	14231	26.0	6171	0.7151865258812905	0.8158383786678314	115.0	11780	26.0	5026	0.7437716931104661	0.8928157404065132	42.0	5243	11.0	2907	0.8748343139886856	0.9862810477614404	15.0	7677	2.0	4197	0.7716900303959846	0.9056263372302056	42.0	7694	11.0	4202	0.788070110976696	0.9096447139978407	42.0	7694	11.0
Z93	0.7420975520747616	0.7344428662406709	0.7199130983526814	0.819469536805689	0.5272277227722773	0.8396484082441764	0.8630474897457716	0.723753318402015		Artificial opening status	Z00-Z99	3	0.6883912846446038	0.7906292587518692	0.6752691388130188	0.7865790992975235	79.0	14231	43.0	6171	0.6644199237227439	0.7769044563174248	78.0	11780	43.0	5026	0.7511759877204895	0.8794317856431008	40.0	5243	29.0	2907	0.5171016395092011	0.5390257716178893	1.0	7677	1.0	4197	0.777068729698658	0.895313723385334	41.0	7694	30.0	4202	0.823798979818821	0.9009963139891624	41.0	7694	30.0
Z9664	0.7611174885494247	0.7665846051712571	0.7512419698272645	0.8111075026555977		0.8393945450243389	0.8656241887946263	0.7543572118454386		Presence of artificial hip joint	Z00-Z99	5	0.7261282071471215	0.8023204565048218	0.7300020903348923	0.8030922949314118	123.0	14231	70.0	6171	0.7085678517818451	0.7947127431631088	123.0	11780	70.0	5026	0.7616704314947128	0.855423878133297	57.0	5243	41.0	2907			0.0	7677	0.0	4197	0.7914024397730828	0.8788841500878334	57.0	7694	41.0	4202	0.8297776252031326	0.8995407477021218	57.0	7694	41.0
I429	0.8450038756551014	0.8337320823258558	0.8171079891279259	0.8094571264147324	0.7637203739943466	0.8383133263743912	0.8617562630480167	0.819782037784745		Cardiomyopathy, unspecified	I00-I99	4	0.8036325559020042	0.8855409801006318	0.7848129868507385	0.8739777579903603	61.0	14231	36.0	6171	0.7664760425686836	0.8593924835324287	61.0	11780	36.0	5026	0.7211785286664963	0.8755852594971657	30.0	5243	25.0	2907	0.6081608816981317	0.8904797047376632	12.0	7677	10.0	4197	0.7648354947566987	0.900334683060646	30.0	7694	25.0	4202	0.8019533783197403	0.9154874667525292	30.0	7694	25.0
T829	0.7707385149083269	0.7872702065545336	0.7561967237555676	0.7994109171818862	0.8869334723851735	0.8381066925774955	0.8232178405536069	0.7567707379041617		Unspecified complication of cardiac and vascular prosthetic device, implant and graft	S00-T98	4	0.7333328738808632	0.8097876369953155	0.7487585738301277	0.8221845626831055	116.0	14231	85.0	6171	0.7157781824469567	0.7998880624771119	115.0	11780	84.0	5026	0.72103880494833	0.8685324907302856	21.0	5243	20.0	2907	0.8009124219417573	0.9481256425380706	6.0	7677	6.0	4197	0.7747773274779319	0.895167388021946	22.0	7694	21.0	4202	0.749045641720295	0.8878975048661232	22.0	7694	21.0
I24	0.7731233577160712	0.7775771133678954	0.7465293780452851	0.7955531919465394	0.6113891326518511	0.8379034374180007	0.8138976354995773	0.7495701062897995		Other acute ischemic heart diseases	I00-I99	3	0.7408984377980232	0.8051245450973511	0.746165107190609	0.8087672367691994	150.0	14231	94.0	6171	0.7074702352285385	0.7805462539196014	150.0	11780	94.0	5026	0.7436356708407402	0.8437545478343964	72.0	5243	62.0	2907	0.4335973486304283	0.7795446202158928	11.0	7677	11.0	4197	0.7870523542165756	0.876410348713398	72.0	7694	62.0	4202	0.7722012236714363	0.8551920607686043	72.0	7694	62.0
J9691	0.7784220603493459	0.7811068681877011	0.7566677531676678	0.8014259223735534		0.8378696938065414	0.8964683368128045	0.7819518873878211		Respiratory failure, unspecified with hypoxia	J00-J99	5	0.727698166668415	0.8281944766640663	0.7282269254326821	0.8350466132164002	66.0	14231	43.0	6171	0.696642455458641	0.8122441217303276	66.0	11780	43.0	5026	0.715622228384018	0.8730885595083236	30.0	5243	28.0	2907			0.0	7677	0.0	4197	0.7715298399329186	0.902568419277668	30.0	7694	28.0	4202	0.8520463302731514	0.933356401324272	30.0	7694	28.0
I16	0.8230530435023092	0.8170821925385104	0.828342531821798	0.8590264469145268	0.7193145837213634	0.8374548097350081	0.8813685662107265	0.8249170331037916		Hypertensive crisis	I00-I99	3	0.76034205108881	0.882333493232727	0.7576406344771385	0.8730906918644905	51.0	14231	33.0	6171	0.7716810435056687	0.8833018273115159	48.0	11780	30.0	5026	0.7769309431314468	0.9213593691587448	25.0	5243	22.0	2907	0.4884320348501205	0.9132093608379364	7.0	7677	6.0	4197	0.7497245520353317	0.9128497675061226	28.0	7694	25.0	4202	0.8259773463010788	0.9336747884750366	28.0	7694	25.0
J9602	0.7873890678433247	0.809359970113303	0.7864479693747987	0.8013152268471417	0.9545276872964169	0.8370751574976927	0.8755316801091448	0.7581502642516962		Acute respiratory failure with hypercapnia	J00-J99	5	0.7352488279342652	0.8371905967593193	0.7563834980130195	0.8571833044290542	54.0	14231	33.0	6171	0.7303414002060891	0.8371255487203598	54.0	11780	33.0	5026	0.7133967697620391	0.8784056022763252	26.0	5243	23.0	2907	0.9309392213821412	0.9776688933372496	2.0	7677	1.0	4197	0.7594244703650475	0.9057296991348266	26.0	7694	23.0	4202	0.821196149289608	0.9196267277002336	26.0	7694	23.0
C787	0.8053234676296348	0.8081970308480256	0.7975294235537124	0.8297652872722499	0.830478757317568	0.8370603629864466	0.7930746246880632	0.7840723432488639		Secondary malignant neoplasm of liver and intrahepatic bile duct		4	0.7627517759799958	0.8441382080316544	0.7648294299840928	0.8466521739959717	108.0	14231	80.0	6171	0.7539285734295845	0.8365955770015716	106.0	11780	79.0	5026	0.7606892481446267	0.8884926065802574	41.0	5243	38.0	2907	0.6140590727329255	0.9757196709513664	9.0	7677	8.0	4197	0.7693484157323838	0.8923813864588738	43.0	7694	40.0	4202	0.7147339165210724	0.8671418264508247	43.0	7694	40.0
Z89	0.8248557639457736	0.8153891979872555	0.7927123171602046	0.8028556731484217		0.8368027248483507	0.841283110638239	0.8124502221607571		Acquired absence of limb	Z00-Z99	3	0.7969095960259438	0.849399882555008	0.7860324904322624	0.8418988302350044	201.0	14231	69.0	6171	0.760404071211815	0.823744635283947	201.0	11780	69.0	5026	0.7488321453332901	0.8512807264924049	76.0	5243	37.0	2907			0.0	7677	0.0	4197	0.7887952446937561	0.8769699394702911	76.0	7694	37.0	4202	0.7964495316147804	0.8837250277400017	76.0	7694	37.0
Z7984	0.7829857437320229	0.7919739588639919	0.7754284392130393	0.8094059026446914	0.8518251326388021	0.8363561238691719	0.8604036186499653	0.7862826853092776		Long term (current) use of oral hypoglycemic drugs	Z00-Z99	5	0.7280275136232376	0.8385697722434997	0.7400640606880188	0.8420631468296051	54.0	14231	38.0	6171	0.7144796505570412	0.8296383678913116	49.0	11780	34.0	5026	0.7510294824838638	0.8567259788513184	25.0	5243	23.0	2907	0.7920205414295196	0.9009483069181442	23.0	7677	16.0	4197	0.7875577107071876	0.8800549700856208	30.0	7694	27.0	4202	0.8221992254257202	0.8986644342541694	30.0	7694	27.0
Z795	0.7594653313440853	0.7741332759370285	0.7459753030254034	0.8015472493345163		0.8362690840660064	0.8058545426689582	0.732129114704921		Long term (current) use of steroids	Z00-Z99	4	0.7336222276091576	0.7861343324184418	0.7438720405101776	0.7994341492652893	233.0	14231	108.0	6171	0.715808880329132	0.7766024827957153	233.0	11780	108.0	5026	0.7613443478941917	0.8385613724589348	91.0	5243	55.0	2907			0.0	7677	0.0	4197	0.8016012817621231	0.8693994343280792	91.0	7694	55.0	4202	0.7697034940123558	0.8410719051957131	91.0	7694	55.0
J84	0.7880706389898475	0.7965273389133064	0.7743250362517664	0.8020642257192508	0.8454723127035831	0.8359006389252949	0.8513740989515072	0.7932312085779456		Other interstitial pulmonary diseases	J00-J99	3	0.7532876923680306	0.8211444303393364	0.7604930147528648	0.8293457627296448	149.0	14231	64.0	6171	0.7368719056248665	0.8110150784254074	149.0	11780	64.0	5026	0.7426302507519722	0.8527747720479965	64.0	5243	38.0	2907	0.6894215434789658	0.9959614276885986	2.0	7677	2.0	4197	0.7924649596214295	0.8780750557780266	64.0	7694	38.0	4202	0.8119493022561073	0.8877143025398254	64.0	7694	38.0
G20	0.7637428913122517	0.802466517423288	0.7815271569462183	0.8009602579378987	0.8266357581298159	0.8358616586895974	0.8034354439805887	0.7788789367895599		Parkinson's disease	G00-G99	3	0.7290318831801414	0.7945769652724266	0.7717697381973266	0.8336136475205421	124.0	14231	53.0	6171	0.742898379266262	0.8169044494628906	116.0	11780	52.0	5026	0.7406634002923965	0.8549748167395592	55.0	5243	33.0	2907	0.7268400132656098	0.9145959615707396	20.0	7677	14.0	4197	0.7867528766393662	0.877788195014	63.0	7694	34.0	4202	0.7581487193703651	0.8471533969044686	63.0	7694	34.0
J96	0.7946068523929247	0.8069347043503822	0.7795859867679888	0.794151226074397	0.8698977737061757	0.8356521460328318	0.8388231019151846	0.7882140009410599		Respiratory failure, not elsewhere classified	J00-J99	3	0.7812707960605622	0.807516074180603	0.792958527803421	0.8190511584281921	963.0	14231	579.0	6171	0.7649642840027809	0.7940647587180137	961.0	11780	578.0	5026	0.7711753353476525	0.815087029337883	382.0	5243	306.0	2907	0.805090269446373	0.9235476329922676	36.0	7677	32.0	4197	0.8160474509000778	0.8538892790675163	384.0	7694	308.0	4202	0.8204898074269295	0.8593104153871536	384.0	7694	308.0
Z7952	0.7610621521335807	0.7740992578849722	0.7459344130917428	0.7999175942760722		0.8348115151918091	0.8054111354889228	0.732267316017316		Long term (current) use of systemic steroids	Z00-Z99	5	0.7343652874231339	0.7882960647344589	0.7439367681741714	0.799832671880722	231.0	14231	107.0	6171	0.716265894472599	0.7759550750255585	231.0	11780	107.0	5026	0.7599342599511146	0.8376197770237923	89.0	5243	54.0	2907			0.0	7677	0.0	4197	0.8009013280272483	0.8685802981257439	89.0	7694	54.0	4202	0.7680624708533287	0.8414330840110779	89.0	7694	54.0
F102	0.8020060165015197	0.8156269081064532	0.80394468471493	0.8178698138685164	0.8553115071142423	0.8345602278936212	0.8149434997613444	0.7904609727193452		Alcohol dependence	F00-F99	4	0.7810299947857857	0.8216978564858437	0.792999991774559	0.8352756336331367	421.0	14231	257.0	6171	0.7821431741118431	0.8255198746919632	407.0	11780	247.0	5026	0.7847916856408119	0.8520177751779556	179.0	5243	136.0	2907	0.8096269771456719	0.8996172040700913	57.0	7677	50.0	4197	0.8053819820284843	0.8633855015039443	193.0	7694	147.0	4202	0.7827033832669258	0.8455861032009124	193.0	7694	147.0
T455	0.8040193667033253	0.7967462052243857	0.7803869818170996	0.8059677657117587	0.7044299674267102	0.8344531999302468	0.8721553753596651	0.798709190665894		Poisoning by, adverse effect of and underdosing of anticoagulants and antithrombotic drugs	S00-T98	4	0.7654312431812287	0.8412122443318367	0.7546136677265167	0.837824521958828	93.0	14231	62.0	6171	0.7338185474276543	0.8242551758885384	92.0	11780	61.0	5026	0.7477661773562432	0.8536065429449081	47.0	5243	40.0	2907	0.415374606847763	0.9878827333450316	2.0	7677	2.0	4197	0.7867316588759422	0.8791321009397507	48.0	7694	41.0	4202	0.8216157987713814	0.917672134935856	48.0	7694	41.0
J848	0.7996792372506292	0.7869751777683174	0.758783135462447	0.7965683824754289		0.833948297654067	0.8831511111866828	0.8017772616724341		Other specified interstitial pulmonary diseases	J00-J99	4	0.7542588979005813	0.8421225756406784	0.7371113792061805	0.8331531956791878	67.0	14231	36.0	6171	0.7027130290865898	0.8083006963133812	67.0	11780	36.0	5026	0.706674900650978	0.8716963499784469	23.0	5243	15.0	2907			0.0	7677	0.0	4197	0.764373679459095	0.896877920627594	23.0	7694	15.0	4202	0.8345951363444329	0.9276367723941804	23.0	7694	15.0
F1110	0.8637953117088136	0.8530150716349447	0.8503965465131946	0.8337950493779659	0.8922520526521569	0.8335342004729853	0.8158285201018738	0.8200942721830042		Opioid abuse, uncomplicated	F00-F99	5	0.8356733918190002	0.890188917517662	0.8179009795188904	0.8859096094965935	95.0	14231	61.0	6171	0.8174348533153534	0.8857378289103508	94.0	11780	61.0	5026	0.7821543321013451	0.8876725196838379	45.0	5243	37.0	2907	0.823736310005188	0.9757816553115845	4.0	7677	4.0	4197	0.7806096985936165	0.8825934574007988	46.0	7694	37.0	4202	0.7574699819087982	0.8690575420856476	46.0	7694	37.0
V44	0.7504450662530288	0.7669839918083478	0.7377755277368679	0.8017143345731264	0.8685513288170923	0.83331735448352	0.8464229165758778	0.7555202408832385		Car occupant injured in collision with heavy transport vehicle or bus	V01-Y98	3	0.7173452422022819	0.7837930411100388	0.7295020341873169	0.8013327568769455	140.0	14231	89.0	6171	0.7023063942790032	0.7741627246141434	140.0	11780	89.0	5026	0.7472281500697135	0.8507419049739837	45.0	5243	34.0	2907	0.8614802956581116	0.876139909029007	1.0	7677	1.0	4197	0.780801822245121	0.8787452414631843	45.0	7694	34.0	4202	0.8050147637724876	0.8828341946005821	45.0	7694	34.0
C7931	0.781166904312305	0.8136876547219913	0.8175902036166881	0.8526848711410393	0.7450608353295544	0.8328052750451915	0.8268759913453818	0.8032335405162875		Secondary malignant neoplasm of brain		5	0.7295827105641365	0.832275153696537	0.7624043762683869	0.857740831375122	77.0	14231	49.0	6171	0.7690652474761009	0.8605277225375175	75.0	11780	48.0	5026	0.7841594532132149	0.909746827185154	31.0	5243	24.0	2907	0.5362378388643265	0.9207758873701096	11.0	7677	9.0	4197	0.7542438626289368	0.8985382080078125	33.0	7694	25.0	4202	0.7587423503398896	0.8903526782989502	33.0	7694	25.0
J8489	0.7992271767398534	0.7856316412852428	0.7569813359566039	0.7947609528569048		0.8327807156257616	0.8809123009867769	0.7990301247223358		Other specified interstitial pulmonary diseases	J00-J99	5	0.7529726237058639	0.8417440444231034	0.7369403183460236	0.8317757338285446	67.0	14231	36.0	6171	0.7012859120965004	0.8074179485440254	67.0	11780	36.0	5026	0.7053986713290215	0.8687476873397827	23.0	5243	15.0	2907			0.0	7677	0.0	4197	0.7646297007799149	0.8959057301282882	23.0	7694	15.0	4202	0.8296735122799874	0.927575770020485	23.0	7694	15.0
J90	0.7817378441341443	0.7833518915765498	0.7579188654063094	0.7942542102048841	0.8551740145943045	0.8326439750632139	0.8787165402389049	0.7473033161869891		Pleural effusion, not elsewhere classified	J00-J99	3	0.7439138919115067	0.8222678899765015	0.7416500151157379	0.8205598399043083	109.0	14231	69.0	6171	0.7105305969715119	0.7990375772118569	107.0	11780	68.0	5026	0.7247747242450714	0.8534166485071182	46.0	5243	41.0	2907	0.7792930766940117	0.923945850133896	18.0	7677	16.0	4197	0.7715563282370568	0.8871446013450622	48.0	7694	42.0	4202	0.835601732134819	0.918459190428257	48.0	7694	42.0
F111	0.8613938509609717	0.8512174271901898	0.848975970092111	0.8324740284724894	0.8893522742082627	0.8323545797707841	0.8117439057667819	0.817791976182054		Opioid abuse	F00-F99	4	0.8337467819452286	0.8883155763149262	0.8157146289944649	0.8844662830233574	96.0	14231	62.0	6171	0.8165078938007355	0.8832677960395813	95.0	11780	62.0	5026	0.7784231752157211	0.8880910575389862	45.0	5243	37.0	2907	0.8268238484859467	0.9734221041202544	4.0	7677	4.0	4197	0.7773817017674446	0.883526811003685	46.0	7694	37.0	4202	0.7492502853274345	0.867531456053257	46.0	7694	37.0
C793	0.7804686482092162	0.8130884940973961	0.817063932792254	0.8523135196692496	0.7436615041624172	0.8323306159097832	0.8275919355412894	0.8030504891462924		Secondary malignant neoplasm of brain and cerebral meninges		4	0.729085037112236	0.8317993983626366	0.7612613886594772	0.8575542494654655	77.0	14231	49.0	6171	0.7684995323419571	0.8601758614182472	75.0	11780	48.0	5026	0.7844530910253525	0.908958062529564	31.0	5243	24.0	2907	0.5335512921214104	0.9192863836884498	11.0	7677	9.0	4197	0.7533363431692124	0.8984540864825249	33.0	7694	25.0	4202	0.7594150826334953	0.8910645976662636	33.0	7694	25.0
C7989	0.7842505535410583	0.7914342863866336	0.7713807875580114	0.8040597917757227	0.9131695555845172	0.8320655978925134	0.8313931641173516	0.7693557530832503		Secondary malignant neoplasm of other specified sites		5	0.7280196279287339	0.8373918280005455	0.7399005383253098	0.8431411132216453	66.0	14231	47.0	6171	0.7131143495440484	0.8253950878977776	66.0	11780	47.0	5026	0.7200534075498581	0.8739532202482223	33.0	5243	28.0	2907	0.8356230348348618	0.9911027044057846	4.0	7677	3.0	4197	0.7589720100164413	0.8953388497233391	33.0	7694	28.0	4202	0.7564697250723839	0.894573326408863	33.0	7694	28.0
N40	0.8074071977295273	0.8104535048272585	0.7907449323206635	0.8000098110652066	0.5747785304846273	0.8316923728539789	0.8107724698319715	0.784103406598212		Benign prostatic hyperplasia	N00-N99	3	0.7946757182478905	0.8195798873901368	0.798307965695858	0.8223944574594497	822.0	14231	395.0	6171	0.7774532407522201	0.8037611335515976	822.0	11780	395.0	5026	0.7778841808438302	0.8205014735460281	341.0	5243	220.0	2907	0.5633747816085816	0.5852918043732643	1.0	7677	1.0	4197	0.8141902714967728	0.8491996377706528	341.0	7694	220.0	4202	0.7921742022037506	0.8277520641684533	341.0	7694	220.0
I25	0.8382473344722223	0.8381039955874754	0.8238819641250069	0.8118235081707504	0.7373819884290665	0.8313305726039326	0.826892576900931	0.8199164673163876	0.7629655762072314	Chronic ischemic heart disease	I00-I99	3	0.8308808252215385	0.8457993060350418	0.8303992658853531	0.8457771062850952	3264.0	14231	1319.0	6171	0.815808841586113	0.8322101473808289	3219.0	11780	1304.0	5026	0.7979733765125274	0.8256129562854767	1204.0	5243	668.0	2907	0.7047873377799988	0.7676091894507409	190.0	7677	134.0	4197	0.8192935854196548	0.8430921658873558	1249.0	7694	686.0	4202	0.8143474355340004	0.8381572961807251	1249.0	7694	686.0
I251	0.8342897216274463	0.8344611940123892	0.8196254742261833	0.8108273805573809	0.7382525328094899	0.8309452131783954	0.8261572206928494	0.8155897733310851	0.760395484234581	Atherosclerotic heart disease of native coronary artery	I00-I99	4	0.8267805233597756	0.8421037659049034	0.8267852231860161	0.8418090671300889	3082.0	14231	1269.0	6171	0.8114225044846535	0.8279563099145889	3040.0	11780	1253.0	5026	0.797237753868103	0.8243280440568924	1138.0	5243	634.0	2907	0.7047670856118202	0.7697939455509186	183.0	7677	131.0	4197	0.8192996710538865	0.842789749801159	1180.0	7694	653.0	4202	0.8137299939990044	0.8378104493021965	1180.0	7694	653.0
N400	0.803457799009837	0.8056275864074829	0.7853632393322775	0.7992158076665119	0.618030224075039	0.830499330431954	0.8079590983512288	0.7790758100857735		Benign prostatic hyperplasia without lower urinary tract symptoms	N00-N99	4	0.7884874895215035	0.8162379160523414	0.7919194847345352	0.8194571256637573	648.0	14231	324.0	6171	0.7707210704684258	0.8004079967737198	648.0	11780	324.0	5026	0.7762289896607399	0.8222876891493798	273.0	5243	183.0	2907	0.6070040538907051	0.6288659304380417	1.0	7677	1.0	4197	0.8100239604711532	0.8494321838021278	273.0	7694	183.0	4202	0.7859578058123589	0.8281589359045028	273.0	7694	183.0
F1120	0.8513972865680757	0.8475705623173232	0.8400127055282767	0.8237439725362212	0.894492224828425	0.8304292735370911	0.8308170787897404	0.8206552370981111		Opioid dependence, uncomplicated	F00-F99	5	0.8168807059526444	0.8854047045111656	0.8091274857521057	0.8817252695560456	81.0	14231	55.0	6171	0.8030248567461967	0.8752863794565201	81.0	11780	55.0	5026	0.7564192399382592	0.8891165688633919	34.0	5243	29.0	2907	0.8254035413265228	0.9704109191894532	3.0	7677	3.0	4197	0.7599644109606744	0.891132901608944	34.0	7694	29.0	4202	0.7515532687306404	0.8986958578228951	34.0	7694	29.0
G609	0.753099914318751	0.7329623252060925	0.6949347123803421	0.7896885257771771		0.8302670380078637	0.8266444134993447	0.7195977140575478		Hereditary and idiopathic neuropathy, unspecified	G00-G99	4	0.7284493967890739	0.7768238484859467	0.7079050645232201	0.7575119569897651	171.0	14231	86.0	6171	0.6689439475536346	0.7236272439360618	171.0	11780	86.0	5026	0.7598171621561051	0.8199402391910553	64.0	5243	41.0	2907			0.0	7677	0.0	4197	0.8041648477315902	0.8557872533798218	64.0	7694	41.0	4202	0.8006532579660416	0.8551688104867935	64.0	7694	41.0
C8589	0.7596910000038082	0.7714546306204754	0.7399720245697257	0.7759068346697212	0.8830880983423357	0.8300098496534036	0.8533145012916055	0.7403109041125104		Other specified types of non-Hodgkin lymphoma, extranodal and solid organ sites		5	0.6893766641616821	0.8242394104599953	0.7139312282204628	0.8300808399915695	37.0	14231	23.0	6171	0.6691080808639527	0.7995234593749047	35.0	11780	22.0	5026	0.6438001990318298	0.9037877023220062	5.0	5243	4.0	2907	0.8392989784479141	0.9294934689998626	7.0	7677	5.0	4197	0.7520735889673233	0.9023877054452896	7.0	7694	6.0	4202	0.815255917608738	0.8893421128392219	7.0	7694	6.0
I6350	0.7472158039007448	0.7357477384386496	0.7028540689679108	0.7968720061314429	0.8440791991459705	0.8296338548457192	0.8376792698826597	0.6850593435611878		Cerebral infarction due to unspecified occlusion or stenosis of unspecified cerebral artery	I00-I99	5	0.6947723552584648	0.7935375601053238	0.6849924921989441	0.7832387313246727	59.0	14231	49.0	6171	0.6453468650579453	0.7542750269174576	59.0	11780	49.0	5026	0.7336969017982483	0.8532087177038192	24.0	5243	24.0	2907	0.8003937900066376	0.8873159244656563	39.0	7677	36.0	4197	0.7717875719070435	0.8864007413387298	24.0	7694	24.0	4202	0.7860791608691216	0.8900382325053215	24.0	7694	24.0
Z923	0.7760553828765187	0.7690750682867099	0.7521515022070339	0.7967441291157391		0.829435531788473	0.865909090909091	0.7867250635772818		Personal history of irradiation	Z00-Z99	4	0.7193601220846176	0.8240838140249253	0.7116572365164757	0.8229442238807678	75.0	14231	54.0	6171	0.6906000435352325	0.8039041131734848	75.0	11780	54.0	5026	0.737281757593155	0.8542442515492439	44.0	5243	37.0	2907			0.0	7677	0.0	4197	0.7725956961512566	0.8831157967448234	44.0	7694	37.0	4202	0.8177935928106308	0.9036607906222344	44.0	7694	37.0
I2510	0.8295630310287584	0.8302543403474925	0.8135428150260026	0.8075375490416243	0.7378193994175303	0.8293003013020654	0.824527527966983	0.813565745973679	0.7569983375248641	Atherosclerotic heart disease of native coronary artery without angina pectoris	I00-I99	5	0.8218417868018151	0.8374609142541886	0.822290463745594	0.8378206759691238	2946.0	14231	1219.0	6171	0.8051329046487808	0.8219237715005875	2904.0	11780	1203.0	5026	0.7937249004840851	0.821599580347538	1095.0	5243	615.0	2907	0.7044993698596954	0.7700769871473312	183.0	7677	131.0	4197	0.8173737734556198	0.8419321730732918	1137.0	7694	634.0	4202	0.8119167208671569	0.8358413562178612	1137.0	7694	634.0
N18	0.8043128349363546	0.8126499442572445	0.7890345015666849	0.7926034522673718	0.8683158391832265	0.8290466404469168	0.8335338199340964	0.8058384243102946	0.7551977025028052	Chronic kidney disease (CKD)	N00-N99	3	0.7960177525877953	0.8137398421764374	0.8042059883475303	0.8211883813142776	2439.0	14231	865.0	6171	0.7790828630328178	0.7982975959777832	2414.0	11780	863.0	5026	0.7772879675030708	0.8077473297715188	989.0	5243	509.0	2907	0.8353788003325462	0.8960214734077454	91.0	7677	53.0	4197	0.8160828158259392	0.8406656488776207	1014.0	7694	512.0	4202	0.8212496384978294	0.8455338716506958	1014.0	7694	512.0
B9620	0.7323520626014022	0.7545267116106624	0.7334673529263741	0.7920987529341795		0.8289265978398369	0.8622718867385576	0.7300062671688211		Unspecified Escherichia coli [E. coli] as the cause of diseases classified elsewhere	A00-B99	5	0.6897154316306114	0.7715484008193016	0.7113965839147568	0.7946038857102394	121.0	14231	84.0	6171	0.6880395829677581	0.7786036908626556	121.0	11780	84.0	5026	0.7321028679609298	0.8435119554400444	61.0	5243	55.0	2907			0.0	7677	0.0	4197	0.7838583737611771	0.8747337982058525	61.0	7694	55.0	4202	0.8285347551107407	0.8945104956626893	61.0	7694	55.0
C349	0.7713479531661349	0.7914554732736552	0.7611784799316824	0.7805687550928851	0.8268859305664318	0.8288668819356013	0.8251233627433145	0.7917771554135189		Malignant neoplasm of unspecified part of bronchus or lung	C00-D48	4	0.7173507943749429	0.8204867482185364	0.7440461352467537	0.8351987913250923	74.0	14231	40.0	6171	0.7128777295351029	0.8131327003240585	70.0	11780	38.0	5026	0.7151956617832185	0.8357288882136344	42.0	5243	28.0	2907	0.7127272903919221	0.9265622109174728	15.0	7677	10.0	4197	0.7794517159461976	0.8724531337618828	46.0	7694	30.0	4202	0.771663422882557	0.871583603322506	46.0	7694	30.0
M321	0.7534827448492964	0.7790038561058364	0.7625599396343986	0.8140744242587965	0.9149074798019285	0.828854715000498	0.8008949574358857	0.7385734757642572		Systemic lupus erythematosus with organ or system involvement	M00-M99	4	0.6712943986058235	0.8235636964440345	0.7071606114506722	0.8375146448612213	42.0	14231	24.0	6171	0.6928947851061821	0.8315401151776314	42.0	11780	24.0	5026	0.6858242332935334	0.9090334430336952	17.0	5243	13.0	2907	0.8057581782341003	0.9970036745071412	3.0	7677	3.0	4197	0.7137273579835893	0.923449569940567	17.0	7694	13.0	4202	0.6693985402584076	0.9055485591292382	17.0	7694	13.0
J9819	0.7798965274962006	0.7852608943268097	0.7530150014247792	0.7898465221666453	0.3176133402813965	0.8288200345724205	0.8209671562005201	0.757641272622036		Other pulmonary collapse	J00-J99	5	0.7504106611013412	0.8063778385519982	0.7574105799198151	0.8128877520561218	184.0	14231	146.0	6171	0.719189615547657	0.7812587469816208	184.0	11780	146.0	5026	0.7263363763689995	0.8501567363739013	45.0	5243	44.0	2907	0.3078200668096542	0.3278074488043785	1.0	7677	1.0	4197	0.7715728938579559	0.8779525920748711	45.0	7694	44.0	4202	0.7597593948245048	0.8758958235383034	45.0	7694	44.0
R1312	0.7916970499100094	0.7823987236930288	0.7546265088796604	0.7825308523562888		0.8285490605427974	0.8094032707028531	0.767064493966204		Dysphagia, oropharyngeal phase	R00-R99	5	0.7499453306198121	0.8310586005449295	0.7381721749901772	0.8265030667185783	67.0	14231	44.0	6171	0.705369283258915	0.7989606186747551	67.0	11780	44.0	5026	0.7187549993395805	0.839565196633339	30.0	5243	26.0	2907			0.0	7677	0.0	4197	0.7789839550852775	0.8737126171588898	30.0	7694	26.0	4202	0.7480891689658165	0.8658947855234146	30.0	7694	26.0
D689	0.8066538799077131	0.8090588429174459	0.7818749094851183	0.7859319858838627		0.8284342575638678	0.8532593294969048	0.809043951505621		Coagulation defect, unspecified	D50-D89	4	0.7724894970655442	0.8383177950978279	0.7799741342663765	0.8389520406723022	143.0	14231	111.0	6171	0.7456320986151695	0.8160401165485381	143.0	11780	111.0	5026	0.7220883995294571	0.8448805317282677	48.0	5243	48.0	2907			0.0	7677	0.0	4197	0.7755864158272743	0.8800922319293022	48.0	7694	48.0	4202	0.8053821131587029	0.8997298762202263	48.0	7694	48.0
I824Y	0.7541001953690479	0.7765919657824373	0.749439603692438	0.7999012654146852	0.8013814674833832	0.8281981827533001	0.845472312703583	0.7630244004505897		Acute embolism and thrombosis of unspecified deep veins of proximal lower extremity	I00-I99	5	0.6992209821939468	0.8050710931420326	0.7194457218050957	0.827689103782177	58.0	14231	45.0	6171	0.6842251479625703	0.8108217924833298	58.0	11780	45.0	5026	0.6821708619594574	0.8943217933177948	19.0	5243	17.0	2907	0.6745889812707901	0.9917860761284828	4.0	7677	4.0	4197	0.7232756316661835	0.9105384796857834	19.0	7694	17.0	4202	0.7535911083221436	0.9144684553146364	19.0	7694	17.0
T36	0.732992191248964	0.7325053439776643	0.7121427493539069	0.7963124527423951	0.8061889250814332	0.8276868673683712	0.8717431461198593	0.7028661170003926		Poisoning by, adverse effect of and underdosing of systemic antibiotics	S00-T98	3	0.6851622328162194	0.7804385796189308	0.684288066625595	0.7826547384262085	81.0	14231	54.0	6171	0.6563905492424965	0.7630849972367286	81.0	11780	54.0	5026	0.7279687121510506	0.8519249126315117	33.0	5243	28.0	2907	0.7495252847671509	0.8628013134002686	2.0	7677	2.0	4197	0.763666957616806	0.8797243013978004	33.0	7694	28.0	4202	0.8167212963104248	0.9207772970199584	33.0	7694	28.0
J969	0.8103177207695335	0.8104461808328173	0.7820936014578936	0.7852257072373692	0.8815473078933612	0.8274698963474474	0.8296690209955516	0.7987200411331881		Respiratory failure, unspecified	J00-J99	4	0.7912661224603653	0.8293529838323593	0.7914059579372406	0.8296018823981285	447.0	14231	316.0	6171	0.7618145704269409	0.8026193410158158	446.0	11780	315.0	5026	0.748159047961235	0.8201109036803245	147.0	5243	134.0	2907	0.8003973439335823	0.9424287796020508	25.0	7677	22.0	4197	0.7929135948419571	0.8600413471460342	148.0	7694	135.0	4202	0.796834123134613	0.86599380671978	148.0	7694	135.0
Y840	0.8440011298637102	0.8166594368839973	0.7935390996706112	0.8006595297266297		0.8273887008591513	0.8699231970840926	0.8034420490885429		Cardiac catheterization as the cause of abnormal reaction of the patient, or of later complication, without mention of misadventure at the time of the procedure	V01-Y98	4	0.795500086247921	0.8866435959935188	0.7654642328619957	0.8666852965950966	70.0	14231	58.0	6171	0.7378584802150726	0.8483182400465011	70.0	11780	58.0	5026	0.6200086921453476	0.945367994904518	12.0	5243	10.0	2907			0.0	7677	0.0	4197	0.6708728209137916	0.9611000895500182	12.0	7694	10.0	4202	0.7710933551192284	0.9531413599848748	12.0	7694	10.0
E106	0.8322254104185914	0.8133670314831923	0.8124280274396489	0.8318558175107239	0.8084614126880314	0.8272744832210852	0.844166375112977	0.8154719813801435		Type 1 diabetes mellitus with other specified complications	E00-E90	4	0.7914909541606904	0.8681819155812263	0.7703142985701561	0.8521354138851166	160.0	14231	51.0	6171	0.7692227244377137	0.8531131148338318	146.0	11780	40.0	5026	0.7617815598845482	0.89306211322546	58.0	5243	20.0	2907	0.7393699407577514	0.8818912208080292	32.0	7677	25.0	4197	0.7710151195526123	0.8819565489888191	72.0	7694	32.0	4202	0.7924933329224586	0.8915836215019226	72.0	7694	32.0
G318	0.7734850405679513	0.764627054402663	0.740511530820109	0.7878332817428114	0.9384530170728529	0.8267476458278838	0.837935412852036	0.7616771012118375		Other specified degenerative diseases of nervous system	G00-G99	4	0.7312883287668228	0.8146230325102806	0.7200196966528892	0.8060002714395523	87.0	14231	57.0	6171	0.6910893946886063	0.7852884024381637	85.0	11780	56.0	5026	0.73416318744421	0.8412602856755257	46.0	5243	37.0	2907	0.8671908706426621	0.9740750193595886	4.0	7677	4.0	4197	0.7809625938534737	0.8722662925720215	48.0	7694	38.0	4202	0.801880095899105	0.8712410643696785	48.0	7694	38.0
I5032	0.8053306060690262	0.8033275950479819	0.7805496459359605	0.7889924763613809		0.8266409491152316	0.8249830666328	0.7963893639218044		Chronic diastolic (congestive) heart failure	I00-I99	5	0.7907236680388451	0.8204877734184265	0.7883324295282363	0.8167714461684227	580.0	14231	259.0	6171	0.763516765832901	0.7961159661412239	580.0	11780	259.0	5026	0.7638294100761414	0.8118779674172402	254.0	5243	150.0	2907			0.0	7677	0.0	4197	0.8051431730389595	0.8458239063620567	254.0	7694	150.0	4202	0.8037655889987946	0.8450691640377045	254.0	7694	150.0
C3490	0.7647542208277305	0.7866714150339038	0.7595482742742432	0.78413055046414	0.8159430286534552	0.8265221666293281	0.8238649092674184	0.7891591910583332		Malignant neoplasm of unspecified part of unspecified bronchus or lung	C00-D48	5	0.70894396007061	0.8157835304737091	0.7381660342216492	0.8318053498864174	69.0	14231	39.0	6171	0.7066479578614235	0.8121534898877144	66.0	11780	38.0	5026	0.7195704221725464	0.8401145324110985	39.0	5243	28.0	2907	0.7043728277087212	0.9083875179290772	14.0	7677	9.0	4197	0.7736111342906952	0.8721539884805679	42.0	7694	29.0	4202	0.7731198042631149	0.8718379333615303	42.0	7694	29.0
Z8546	0.7854145934523834	0.7805040927896607	0.7549082121406756	0.78809346161398	0.7887344493933344	0.826459545841533	0.8253508423006601	0.77530605936133		Personal history of malignant neoplasm of prostate	Z00-Z99	5	0.7647456139326095	0.8046307608485221	0.7613494455814361	0.8006151005625725	340.0	14231	153.0	6171	0.7346884176135063	0.7753276929259301	338.0	11780	153.0	5026	0.7605389341711998	0.8152422159910202	150.0	5243	81.0	2907	0.6974398642778397	0.8710676178336143	17.0	7677	13.0	4197	0.8007479637861252	0.8494719803333283	152.0	7694	81.0	4202	0.8004764914512634	0.8493225276470184	152.0	7694	81.0
J44	0.7913802791410912	0.7998723339470026	0.7762919141438765	0.7888188314417823	0.8230699040794072	0.8257633070678387	0.8041815245548053	0.7737723912377554	0.7402555277627808	Other chronic obstructive pulmonary disease	J00-J99	3	0.7797240853309632	0.8031478464603424	0.7878823339939117	0.8107529327273368	1261.0	14231	590.0	6171	0.7634787008166313	0.7896088704466819	1232.0	11780	579.0	5026	0.7697887018322944	0.8073995232582092	485.0	5243	288.0	2907	0.7865850001573562	0.8591779366135597	131.0	7677	85.0	4197	0.8089989617466926	0.8407284557819367	514.0	7694	301.0	4202	0.7870136678218842	0.8211349904537201	514.0	7694	301.0
C7951	0.7827757370255252	0.7762475275501554	0.7723528243774271	0.8149531683467465	0.1489056800416884	0.8255798755596624	0.8413826433997076	0.7670584910991807		Secondary malignant neoplasm of bone		5	0.7324117198586464	0.8271907299757004	0.7219027429819107	0.8298414602875709	75.0	14231	37.0	6171	0.7229122430086136	0.8251467972993851	74.0	11780	37.0	5026	0.7555991545319557	0.8709530264139176	42.0	5243	28.0	2907	0.1410891115665435	0.1566016715019941	1.0	7677	1.0	4197	0.7595211654901505	0.8764013573527336	43.0	7694	28.0	4202	0.7854009315371513	0.89114401191473	43.0	7694	28.0
A418	0.7411307923568352	0.7776482958980141	0.7518230002686181	0.781839447102605		0.8254299114121939	0.8493211163221586	0.7538392882953199		Other specified sepsis	A00-B99	4	0.6587159305810929	0.8173086255788803	0.7136665612459183	0.8345743641257286	39.0	14231	28.0	6171	0.6819610357284546	0.8145162835717201	39.0	11780	28.0	5026	0.7063134834170341	0.8542951703071594	18.0	5243	17.0	2907			0.0	7677	0.0	4197	0.761682677268982	0.8848396196961403	18.0	7694	17.0	4202	0.7664401039481163	0.9212915480136872	18.0	7694	17.0
I31	0.83052715661794	0.8309931514183289	0.8203584311798697	0.8174075298135449	0.8265423242467719	0.8254028106428714	0.8392686187026969	0.8278738130624167		Other diseases of pericardium	I00-I99	3	0.7968380823731422	0.8610992282629013	0.799832159280777	0.8644043490290642	166.0	14231	100.0	6171	0.7867446020245552	0.8519362479448318	164.0	11780	98.0	5026	0.7502456188201905	0.8757756680250168	56.0	5243	44.0	2907	0.6430016890168191	0.9749600932002068	10.0	7677	9.0	4197	0.7645752534270287	0.8797568663954735	58.0	7694	46.0	4202	0.7822122022509574	0.8901648312807083	58.0	7694	46.0
C798	0.7825705552978279	0.7859276950186042	0.765923919819358	0.7966950815587005	0.9225856900821061	0.8250567401670967	0.8342410583497172	0.7622511258874896		Secondary malignant neoplasm of other specified sites		4	0.7327600881457329	0.8314123705029487	0.7379777863621712	0.8349915504455566	74.0	14231	53.0	6171	0.7117205619812011	0.8170269444584847	74.0	11780	53.0	5026	0.7155783951282502	0.8627043411135673	37.0	5243	31.0	2907	0.8538320928812027	0.9912200301885604	4.0	7677	3.0	4197	0.7598130255937576	0.8842349246144294	37.0	7694	31.0	4202	0.7630099818110466	0.8923510402441025	37.0	7694	31.0
G629	0.7014167586303371	0.7250073829988964	0.7137216449390289	0.7982129879013296		0.8242471782803852	0.8323411920221961	0.7154965261047298		Polyneuropathy, unspecified	G00-G99	4	0.6455263450741768	0.7507353544235229	0.6697389423847199	0.7759226486086845	91.0	14231	60.0	6171	0.658863465487957	0.7682668119668961	91.0	11780	60.0	5026	0.7326833546161652	0.8575665906071663	45.0	5243	36.0	2907			0.0	7677	0.0	4197	0.7619280979037285	0.8807793363928795	45.0	7694	36.0	4202	0.7783185556530953	0.8806180998682975	45.0	7694	36.0
F112	0.8397088771637509	0.8445849736728904	0.8377800189734861	0.8150103320477533	0.9277987749250619	0.8237439797000075	0.8231902929531536	0.8055210698553233		Opioid dependence	F00-F99	4	0.8088469713926315	0.8702718675136566	0.8113393634557724	0.8751949951052665	104.0	14231	70.0	6171	0.8048621073365212	0.8718503817915917	103.0	11780	69.0	5026	0.7623352631926537	0.8707706928253174	46.0	5243	39.0	2907	0.8590576320886613	0.9762881219387054	4.0	7677	4.0	4197	0.7638806387782097	0.8726443961262703	47.0	7694	40.0	4202	0.7569055125117302	0.8798357024788857	47.0	7694	40.0
E875	0.7826201042779455	0.7963286755557899	0.7781006947422593	0.8010702854045446	0.7897387744370787	0.8234085955401553	0.8150170457720897	0.7851161586853593		Hyperkalemia	E00-E90	4	0.763247612118721	0.7993241071701049	0.7798252865672112	0.8138622477650642	671.0	14231	348.0	6171	0.7585011646151543	0.7965895608067513	655.0	11780	339.0	5026	0.7732787609100342	0.8292812019586563	274.0	5243	192.0	2907	0.7235899060964585	0.8522200822830199	70.0	7677	56.0	4197	0.7978322774171829	0.8491959065198899	290.0	7694	201.0	4202	0.7877758204936981	0.8409455433487892	290.0	7694	201.0
K76	0.7988336620408666	0.8025868386824156	0.7797098248578892	0.7906406929845463	0.762329987398427	0.8233514946100792	0.8200246644306407	0.78602444351591		Other diseases of liver	K00-K93	3	0.7779309809207916	0.8191485688090324	0.782336151599884	0.8215888649225235	462.0	14231	271.0	6171	0.7582731455564499	0.8019233554601669	460.0	11780	270.0	5026	0.7581205293536186	0.8206786200404167	179.0	5243	128.0	2907	0.5273888409137727	0.970309680700302	6.0	7677	6.0	4197	0.7927940011024475	0.8516977682709694	181.0	7694	130.0	4202	0.7881645858287811	0.8491476655006409	181.0	7694	130.0
F1020	0.7870556136840002	0.8070688703555091	0.7920215296917834	0.8044841262429098	0.8573202846310441	0.8229952897111402	0.7777221144833065	0.7692314855260172		Alcohol dependence, uncomplicated	F00-F99	5	0.750760056078434	0.8186658799648285	0.7734729871153831	0.8362033247947692	168.0	14231	122.0	6171	0.7562048211693764	0.8264694482088089	163.0	11780	117.0	5026	0.7485797002911568	0.8615200206637382	62.0	5243	54.0	2907	0.7943556278944016	0.9141998365521432	28.0	7677	26.0	4197	0.7674668729305267	0.8677871108055115	67.0	7694	59.0	4202	0.717190507054329	0.8323474586009979	67.0	7694	59.0
N401	0.8008386860720383	0.8133832018863322	0.7931930817997168	0.7849279844036235		0.8227607507721549	0.809136612021858	0.7866312301813156		Benign prostatic hyperplasia with lower urinary tract symptoms	N00-N99	4	0.7728780239820481	0.827212630212307	0.7890274822711945	0.838477623462677	175.0	14231	114.0	6171	0.7664343267679214	0.8198531404137611	175.0	11780	114.0	5026	0.7374296650290489	0.8295205652713775	69.0	5243	56.0	2907			0.0	7677	0.0	4197	0.7856127679347992	0.8594532415270805	69.0	7694	56.0	4202	0.7680435895919799	0.851205350458622	69.0	7694	56.0
I5030	0.7832722723617193	0.7753090280880469	0.749570974934126	0.784020572450805		0.8224035161842349	0.812141899675677	0.7501653114109553		Unspecified diastolic (congestive) heart failure	I00-I99	5	0.744112192094326	0.8203530147671699	0.7380822196602821	0.812554956972599	95.0	14231	60.0	6171	0.7093296617269516	0.7883475765585899	95.0	11780	60.0	5026	0.7193668976426125	0.8450860127806663	43.0	5243	35.0	2907			0.0	7677	0.0	4197	0.7679683938622475	0.8658819004893303	43.0	7694	35.0	4202	0.7595532670617103	0.8582181587815284	43.0	7694	35.0
Z9071	0.7814979857031435	0.7432290287726027	0.7181653845446511	0.7948292909905194		0.8222638867463303	0.8057022384133727	0.7340774842398267		Acquired absence of cervix and uterus	Z00-Z99	5	0.7412279114127159	0.8206868410110474	0.7006319776177407	0.7825259432196617	79.0	14231	57.0	6171	0.6736792027950287	0.7617886945605278	79.0	11780	57.0	5026	0.731449830532074	0.8490876287221909	33.0	5243	33.0	2907			0.0	7677	0.0	4197	0.7605304807424546	0.8689356818795204	33.0	7694	33.0	4202	0.7492486223578453	0.8577366501092911	33.0	7694	33.0
B9629	0.7518736075573262	0.7526383661733684	0.7174499211729319	0.7821424599481389		0.8212347650601451	0.8203488741637667	0.7411297189894976		Other Escherichia coli [E. coli] as the cause of diseases classified elsewhere	A00-B99	5	0.7191194757819176	0.7848066404461861	0.7205430060625077	0.7848456785082817	139.0	14231	94.0	6171	0.6809522598981858	0.7516381189227104	139.0	11780	94.0	5026	0.7334367349743843	0.8284701049327851	66.0	5243	60.0	2907			0.0	7677	0.0	4197	0.7808713927865029	0.8606087446212769	66.0	7694	60.0	4202	0.7730665117502212	0.8621535763144493	66.0	7694	60.0
D89	0.7915654806552149	0.8306040959602335	0.8237102159185066	0.8390789222243455	0.4119332985930172	0.8208086329913741	0.7419095287115591	0.7463207899811615		Other disorders involving the immune mechanism, not elsewhere classified	D50-D89	3	0.728149539232254	0.848223714530468	0.7715732350945472	0.8820847138762474	57.0	14231	23.0	6171	0.7617673233151436	0.8764182269573211	56.0	11780	22.0	5026	0.7045205771923065	0.9371573820710182	10.0	5243	8.0	2907	0.4008261598646641	0.4226452574133872	1.0	7677	1.0	4197	0.6947007223963738	0.9301711320877076	11.0	7694	9.0	4202	0.6139904022216798	0.8492855459451675	11.0	7694	9.0
I702	0.8108920678063086	0.8119369143838067	0.7866627927146574	0.7812880097304911	0.234627410109432	0.8189076056991962	0.8319876091813935	0.7853096345039696		Atherosclerosis of native arteries of the extremities	I00-I99	4	0.7870237171649933	0.8338050305843353	0.7873355329036713	0.8354075014591217	250.0	14231	129.0	6171	0.7598352253437042	0.8140270948410034	250.0	11780	129.0	5026	0.7033405721187591	0.855133193731308	36.0	5243	29.0	2907	0.2252724777907133	0.2430953681468963	1.0	7677	1.0	4197	0.7510498523712158	0.8830776900053025	36.0	7694	29.0	4202	0.7618681877851486	0.8963176935911179	36.0	7694	29.0
F4312	0.7778579891775684	0.7928957943982312	0.7868048230492553	0.8235502300419637	0.7507816571130798	0.8186705521780636	0.8025590781959169	0.7804377832337815		Post-traumatic stress disorder, chronic	F00-F99	5	0.7362488299608231	0.8163076445460319	0.7521602392196656	0.8276959821581841	116.0	14231	60.0	6171	0.7463094979524613	0.8248898938298226	115.0	11780	59.0	5026	0.7717460855841637	0.874624453485012	38.0	5243	27.0	2907	0.741778302192688	0.7604033708572387	1.0	7677	1.0	4197	0.7623952224850654	0.8674017831683158	39.0	7694	28.0	4202	0.7496604770421982	0.8578052282333374	39.0	7694	28.0
T380	0.7678974751956119	0.7530238050424385	0.7380241163632817	0.789015203396795		0.818246617718311	0.8975299094331185	0.7253098868005701		Poisoning by, adverse effect of and underdosing of glucocorticoids and synthetic analogues	S00-T98	4	0.720857509970665	0.8147149950265884	0.7019802808761597	0.8039339348673821	63.0	14231	40.0	6171	0.6853806108236313	0.7895998939871788	63.0	11780	40.0	5026	0.7236256420612335	0.8532642021775245	28.0	5243	26.0	2907			0.0	7677	0.0	4197	0.7570537760853767	0.8755703255534172	28.0	7694	26.0	4202	0.8616028308868409	0.931615310907364	28.0	7694	26.0
F0280	0.797911416595946	0.8093908514346053	0.7938111837809724	0.786105385961501	0.7682808716707022	0.818199375090328	0.8164369405261468	0.798866416606743		Dementia in other diseases classified elsewhere, unspecified severity, without behavioral disturbance, psychotic disturbance, mood disturbance, and anxiety	F00-F99	5	0.7713427230715751	0.8248844236135483	0.784667256474495	0.8352413699030876	198.0	14231	105.0	6171	0.765610072016716	0.8217943325638771	195.0	11780	103.0	5026	0.7487976312637329	0.8258111417293549	100.0	5243	68.0	2907	0.6248191997408867	0.9186100363731384	7.0	7677	7.0	4197	0.7835704982280731	0.8487104788422585	103.0	7694	70.0	4202	0.7826335966587067	0.847047621011734	103.0	7694	70.0
K7469	0.7526805206190588	0.7764882708869318	0.7522111030066141	0.7847866557450294	0.8329333507238815	0.8181779923507865	0.7839433850463263	0.7444498719366501		Other cirrhosis of liver	K00-K93	5	0.7198558017611504	0.7837245896458626	0.7441729187965394	0.8080055311322212	199.0	14231	101.0	6171	0.718577402830124	0.7869211375713349	199.0	11780	101.0	5026	0.7356738463044167	0.8290861949324607	78.0	5243	49.0	2907	0.670403116941452	0.9624804586172104	10.0	7677	10.0	4197	0.7736388802528381	0.8602173596620559	78.0	7694	49.0	4202	0.7386022791266441	0.8256517559289932	78.0	7694	49.0
T8289	0.8092082070083904	0.8064878140496838	0.7850924198160852	0.7826478467391549	0.9291970802919709	0.8180258815355219	0.826139192866655	0.7853078215704247		Other specified complication of cardiac and vascular prosthetic devices, implants and grafts	S00-T98	5	0.7577977135777474	0.8643358767032623	0.7473031148314476	0.863146685063839	48.0	14231	31.0	6171	0.7184071242809296	0.846494996547699	47.0	11780	30.0	5026	0.6721826523542405	0.8870582938194275	17.0	5243	13.0	2907	0.8391249775886537	0.9938809514045716	5.0	7677	4.0	4197	0.7212189197540283	0.901126143336296	18.0	7694	14.0	4202	0.7459883362054824	0.9045134723186492	18.0	7694	14.0
C795	0.7695076026869002	0.7795811089711275	0.7623152234587454	0.7940153452685422	0.8253357673751467	0.8178871233698096	0.7950550891920252	0.7608344212780441		Secondary malignant neoplasm of bone and bone marrow		4	0.7358918592333794	0.8069269672036171	0.7456992134451866	0.8139147311449051	165.0	14231	95.0	6171	0.7257856354117393	0.7989295482635498	163.0	11780	95.0	5026	0.7447518825531005	0.8413756638765335	68.0	5243	48.0	2907	0.5784733831882477	0.9742601826786996	8.0	7677	7.0	4197	0.7683685109019279	0.8630115836858749	70.0	7694	48.0	4202	0.734669902920723	0.8461034014821053	70.0	7694	48.0
G9341	0.77301536408138	0.7788587605586893	0.7486675930353914	0.7664703530010543		0.8172767073360446	0.7954925390087735	0.7645746263370405		Metabolic encephalopathy	G00-G99	5	0.7389911264181137	0.805910225212574	0.7442881807684898	0.8139162093400956	114.0	14231	81.0	6171	0.7123650178313256	0.7852877035737038	114.0	11780	81.0	5026	0.7153054341673851	0.8138804972171784	53.0	5243	51.0	2907			0.0	7677	0.0	4197	0.7740778729319573	0.8567561328411102	53.0	7694	51.0	4202	0.7415289402008056	0.8449692383408547	53.0	7694	51.0
V43	0.7810774223624758	0.7833049937443719	0.7764192401946987	0.8394618816469516	0.5372506540222368	0.8172334339262063	0.8248728477862511	0.7761674267055552		Car occupant injured in collision with car, pick-up truck or van	V01-Y98	3	0.7554573595523835	0.8072168469429016	0.7613672360777854	0.8059372365474701	288.0	14231	148.0	6171	0.7516569942235947	0.7982820183038711	278.0	11780	139.0	5026	0.8049815997481347	0.8716137573122978	99.0	5243	75.0	2907	0.4302328519523144	0.6324818938970566	32.0	7677	31.0	4197	0.7742528334259987	0.8556826859712601	109.0	7694	85.0	4202	0.7854156866669655	0.860169743001461	109.0	7694	85.0
H9190	0.7814917357924301	0.7757097577842937	0.751808443825935	0.7834914313041119	0.3398905680041688	0.8172290091138258	0.8087696335078534	0.7627433027036258		Unspecified hearing loss, unspecified ear	H60-H95	5	0.7446394518017769	0.817740760743618	0.7371774703264237	0.8131914868950844	117.0	14231	74.0	6171	0.7086035594344139	0.7919944077730179	117.0	11780	74.0	5026	0.7232187941670418	0.8356950849294662	54.0	5243	44.0	2907	0.3295978724956512	0.3498325675725937	1.0	7677	1.0	4197	0.7594493970274925	0.8639704182744026	54.0	7694	44.0	4202	0.7517692655324936	0.8579479187726975	54.0	7694	44.0
F4310	0.8158094006514208	0.8122791427800868	0.8271208687895405	0.834275130737943	0.8929641693811076	0.817011426319937	0.8643534935644865	0.8280702179009315		Post-traumatic stress disorder, unspecified	F00-F99	5	0.7813262552022934	0.8497560918331146	0.7733728662133217	0.8482984617352486	123.0	14231	58.0	6171	0.7893847405910492	0.8611588716506958	123.0	11780	58.0	5026	0.7931670323014259	0.8750729084014892	80.0	5243	47.0	2907	0.8573475480079651	0.9277178585529328	2.0	7677	2.0	4197	0.7714228495955467	0.8580318331718445	80.0	7694	47.0	4202	0.8335295587778091	0.8954853713512421	80.0	7694	47.0
E1065	0.8406706535477734	0.8128687455616544	0.816620934134521	0.8317465819372232	0.820734142220857	0.8169397374032095	0.834469569446003	0.8154837405817751		Type 1 diabetes mellitus with hyperglycemia	E00-E90	5	0.8002355605363846	0.8795319944620132	0.7685220450162887	0.8569817692041397	127.0	14231	38.0	6171	0.7714069545269012	0.8592051431536675	121.0	11780	33.0	5026	0.7532974421977997	0.8988437056541443	50.0	5243	18.0	2907	0.694175036251545	0.9325435161590576	17.0	7677	11.0	4197	0.7479398474097252	0.880103875696659	56.0	7694	23.0	4202	0.765278197824955	0.8946784555912017	56.0	7694	23.0
I714	0.7745823617733375	0.7748456109729842	0.7520305091150858	0.7867466460268319	0.7935576421491914	0.8168718807459941	0.7915665221959548	0.7494615701621616		Abdominal aortic aneurysm, without rupture	I00-I99	4	0.7423523858189582	0.8050049021840096	0.7448534831404686	0.8034438341856003	188.0	14231	92.0	6171	0.7193402528762818	0.7822765037417412	183.0	11780	89.0	5026	0.7383716225624085	0.8327812433242798	75.0	5243	42.0	2907	0.6761557161808015	0.913668993115425	9.0	7677	9.0	4197	0.7814174801111221	0.8549794301390647	80.0	7694	46.0	4202	0.7464375331997871	0.8339918941259384	80.0	7694	46.0
E7800	0.8076815622550069	0.8196343810134701	0.7980531475515404	0.8024900517762176	0.8133620123473008	0.8162689498478877	0.8251107146066261	0.824852113177963		Pure hypercholesterolemia, unspecified	E00-E90	5	0.7751469254493714	0.8363352209329605	0.790036541223526	0.847207348048687	200.0	14231	146.0	6171	0.7585682585835457	0.8342574417591095	139.0	11780	94.0	5026	0.7683648407459259	0.8345864668488503	94.0	5243	74.0	2907	0.7718330904841424	0.8531167134642601	64.0	7677	60.0	4197	0.7905217081308364	0.8413112461566925	155.0	7694	126.0	4202	0.8052467748522758	0.8453755527734756	155.0	7694	126.0
F141	0.8408843352878576	0.8237151263485174	0.8207057094956848	0.8132659063429301	0.7491669343182913	0.8162640987444137	0.8257909484287437	0.8077003735158483		Cocaine abuse	F00-F99	4	0.812322436273098	0.8678546458482742	0.7909272521734237	0.8547454461455345	136.0	14231	80.0	6171	0.7882681265473366	0.8528209820389747	133.0	11780	78.0	5026	0.7690264493227005	0.8550637170672417	71.0	5243	47.0	2907	0.6119644716382027	0.8737858325242996	13.0	7677	7.0	4197	0.7742760390043258	0.857727175951004	74.0	7694	49.0	4202	0.7802234709262847	0.8684242933988571	74.0	7694	49.0
M353	0.7512720660424012	0.7756838449071406	0.7517716728244669	0.7775537204190939		0.8160529293984504	0.804612460462552	0.7312993892040688		Polymyalgia rheumatica	M00-M99	4	0.7141167610883713	0.7874030530452728	0.7407194912433624	0.808058075606823	97.0	14231	43.0	6171	0.7162608474493026	0.7848787367343902	97.0	11780	43.0	5026	0.7266659304499626	0.8312711760401725	36.0	5243	24.0	2907			0.0	7677	0.0	4197	0.7665489062666893	0.8578313648700714	36.0	7694	24.0	4202	0.7584808468818665	0.8525485038757324	36.0	7694	24.0
V45	0.7477826098199469	0.7699085968266717	0.7410457902402359	0.7902465433949692	0.6886644951140065	0.8159754694416578	0.8097464759993879	0.7311181487548999		Car occupant injured in collision with railway train or railway vehicle	V01-Y98	3	0.7052087023854255	0.7892738878726959	0.7282356813549995	0.8107542708516121	93.0	14231	62.0	6171	0.7002710342407227	0.78539330214262	93.0	11780	62.0	5026	0.6775349095463753	0.8793805599212646	23.0	5243	22.0	2907	0.4730328321456909	0.900859832763672	2.0	7677	2.0	4197	0.7129634395241738	0.9082226395606996	23.0	7694	22.0	4202	0.727008293569088	0.8854725927114486	23.0	7694	22.0
A40	0.8351196775006299	0.8299760644998739	0.8059490300726228	0.7693458080283052		0.8154071481322882	0.8590170852649675	0.8301095993953136		Streptococcal sepsis	A00-B99	3	0.7894174113869667	0.8761321246623993	0.7785912752151489	0.8771916270256043	56.0	14231	40.0	6171	0.7500563025474548	0.8565190911293029	56.0	11780	40.0	5026	0.6802730590105057	0.8475848391652108	21.0	5243	18.0	2907			0.0	7677	0.0	4197	0.7373268693685532	0.8822943210601807	21.0	7694	18.0	4202	0.8020068302750588	0.9074158638715744	21.0	7694	18.0
C7800	0.7969923269731113	0.7974972010258935	0.7805450694389543	0.7992707733640376	0.8129021039819161	0.8148956409825975	0.8224236659019267	0.7698191187797266		Secondary malignant neoplasm of unspecified lung		5	0.7538339212536812	0.8383159726858139	0.7539865463972092	0.840935543179512	107.0	14231	66.0	6171	0.7347268611192703	0.8254432588815689	104.0	11780	65.0	5026	0.7043328955769539	0.8784385368227958	32.0	5243	29.0	2907	0.5909062832593919	0.9483106970787047	9.0	7677	7.0	4197	0.7238444060087205	0.893328569829464	35.0	7694	30.0	4202	0.7317376524209976	0.8986126258969307	35.0	7694	30.0
V454	0.7598576467624086	0.7791395817586294	0.7530020836379587	0.791641340807276		0.8147407458489453	0.831253017033308	0.7459926933736457		Person boarding or alighting a car injured in collision with railway train or railway vehicle	V01-Y98	4	0.6985187500715256	0.8158206656575203	0.7275153174996376	0.8307755827903748	56.0	14231	36.0	6171	0.6948841750621796	0.8087270244956016	56.0	11780	36.0	5026	0.6574484631419182	0.8962074860930442	17.0	5243	16.0	2907			0.0	7677	0.0	4197	0.675091789662838	0.9196048781275749	17.0	7694	16.0	4202	0.7405099004507065	0.9069514825940131	17.0	7694	16.0
E874	0.7974149242942113	0.8131241700649805	0.7852599562779203	0.7632001395916943		0.8147049400149518	0.8155672374442771	0.7879397182346055		Mixed disorder of acid-base balance	E00-E90	4	0.7583556368947029	0.8330517023801803	0.7716782510280609	0.8494203984737396	90.0	14231	60.0	6171	0.7477811112999916	0.8272030189633369	90.0	11780	60.0	5026	0.703485158085823	0.8229846060276031	33.0	5243	31.0	2907			0.0	7677	0.0	4197	0.7642601132392883	0.8639874070882797	33.0	7694	31.0	4202	0.7658627614378929	0.8618804633617401	33.0	7694	31.0
J47	0.7937929345757578	0.8128365232342428	0.7962064643597826	0.7813140472714941	0.866597186034393	0.8143483407567914	0.8028068697082782	0.8000489730302328		Bronchiectasis	J00-J99	3	0.7315585449337959	0.8473678335547447	0.7628730043768883	0.8585710823535919	53.0	14231	30.0	6171	0.7448424249887466	0.8442112430930138	53.0	11780	30.0	5026	0.7121980905532836	0.8420197814702988	26.0	5243	19.0	2907	0.8594287261366844	0.8740387782454491	1.0	7677	1.0	4197	0.7529377818107605	0.867833785712719	26.0	7694	19.0	4202	0.7342514261603356	0.867013481259346	26.0	7694	19.0
F10	0.7808425975519173	0.793360590467772	0.7857708794380176	0.8053324269662031	0.8465977668054345	0.8143058299058238	0.7979423755083059	0.767717566145243	0.7374003711690075	Alcohol related disorders	F00-F99	3	0.7655651465058326	0.7965794548392295	0.7767220437526703	0.8086542427539826	873.0	14231	496.0	6171	0.7692223817110062	0.8014488980174065	835.0	11780	475.0	5026	0.7801520854234696	0.8290618017315865	419.0	5243	295.0	2907	0.8148290947079658	0.8771162778139114	165.0	7677	121.0	4197	0.7929194569587708	0.8341883748769761	457.0	7694	317.0	4202	0.7764079481363296	0.8193970635533333	457.0	7694	317.0
F02	0.7878277697876125	0.7996827841510356	0.7839291122731542	0.7820026032241	0.7706513235102361	0.8139688039606005	0.8131932054819667	0.7924268333654197		Dementia in other diseases classified elsewhere	F00-F99	3	0.7617909073829651	0.8138220906257629	0.7756003409624099	0.824564366042614	227.0	14231	121.0	6171	0.7580060169100762	0.8101551666855812	224.0	11780	119.0	5026	0.7460659876465797	0.8185320392251014	112.0	5243	75.0	2907	0.6531760096549988	0.8946421816945076	8.0	7677	8.0	4197	0.7843592718243599	0.8439915254712105	115.0	7694	77.0	4202	0.7803967520594597	0.8445427343249321	115.0	7694	77.0
F028	0.7878387798577373	0.7996790092698499	0.7839256354151214	0.7819904223626695	0.770635024123093	0.8139527412702147	0.8131369860656161	0.7924746485271044		Dementia in other diseases classified elsewhere	F00-F99	4	0.7618074402213096	0.8138214662671089	0.7756064087152481	0.8245615541934967	227.0	14231	121.0	6171	0.7580054193735123	0.8101405814290047	224.0	11780	119.0	5026	0.7460320115089417	0.8184899643063546	112.0	5243	75.0	2907	0.6532103076577187	0.8946231424808502	8.0	7677	8.0	4197	0.7843746975064277	0.8439683094620705	115.0	7694	77.0	4202	0.7804423928260803	0.8445833995938301	115.0	7694	77.0
Z7901	0.8028937925699495	0.8065972350603161	0.790006054801752	0.786492248708009	0.7464319828770557	0.8138723809076387	0.8080909987785398	0.7950478323839946	0.7626000805491616	Long term (current) use of anticoagulants	Z00-Z99	5	0.7915028229355812	0.8141390323638916	0.7952771037817001	0.8179103374481201	1597.0	14231	672.0	6171	0.7784254431724549	0.8027464106678963	1532.0	11780	653.0	5026	0.7682599693536758	0.8040106654167175	669.0	5243	383.0	2907	0.7088438734412194	0.781915582716465	181.0	7677	127.0	4197	0.7981403931975365	0.8299962088465691	734.0	7694	406.0	4202	0.7926113769412041	0.8245877295732498	734.0	7694	406.0
F12	0.8217789388379667	0.8249918205658658	0.8290009374715149	0.8187667698658411	0.9220308013573479	0.813618430695261	0.7996597205538154	0.8059959027326861		Cannabis related disorders	F00-F99	3	0.7937545478343964	0.8489670008420944	0.7923176050186157	0.8544419392943382	141.0	14231	99.0	6171	0.7962642386555672	0.8630869999527931	129.0	11780	87.0	5026	0.7732380479574203	0.8585127606987953	75.0	5243	58.0	2907	0.8915668815374375	0.948381680250168	15.0	7677	15.0	4197	0.7692705065011978	0.8498915284872055	87.0	7694	70.0	4202	0.753923523426056	0.8414042845368386	87.0	7694	70.0
E8889	0.7515770794134911	0.7569549202134954	0.7408343713766412	0.7995788761533108	0.8341313559322033	0.8132582008356768	0.815320661555661	0.7329456003598485	0.7259821090625841	Other specified metabolic disorders	E00-E90	5	0.721740947663784	0.7807398706674575	0.7260707959532737	0.7860211879014969	208.0	14231	159.0	6171	0.7082953169941902	0.772309060394764	176.0	11780	128.0	5026	0.7515942677855492	0.8391715258359909	79.0	5243	70.0	2907	0.8009786888957023	0.8637237057089805	125.0	7677	110.0	4197	0.7796522453427315	0.8477136552333832	111.0	7694	101.0	4202	0.7842985510826112	0.8471819415688514	111.0	7694	101.0
F14	0.8316641927131959	0.8213957298629524	0.8203107129562612	0.8120891619713749	0.7720003480379362	0.812961548590993	0.8254529892020016	0.805131430723079		Cocaine related disorders	F00-F99	3	0.8047565937042236	0.8571492150425911	0.7931135267019271	0.8490207895636559	183.0	14231	103.0	6171	0.7921264842152596	0.8489724352955819	179.0	11780	100.0	5026	0.7713865280151367	0.8496826127171516	96.0	5243	63.0	2907	0.6572267323732377	0.8766682624816894	15.0	7677	9.0	4197	0.7750571221113205	0.8481248646974564	100.0	7694	66.0	4202	0.7834186822175979	0.8653219163417816	100.0	7694	66.0
I739	0.7788742586044097	0.778445624914665	0.7530271923903804	0.777326911608311	0.5997979929623355	0.8126201661467024	0.7966358013494885	0.7619257211869749		Peripheral vascular disease, unspecified	I00-I99	4	0.7606453999876976	0.7957262068986892	0.7586515471339226	0.7977789953351021	454.0	14231	213.0	6171	0.7346804976463318	0.7717045947909356	452.0	11780	211.0	5026	0.7469564244151116	0.8070018246769904	174.0	5243	104.0	2907	0.0907503888010978	0.9519776940345764	4.0	7677	4.0	4197	0.7862045779824257	0.8400615245103836	176.0	7694	106.0	4202	0.7692770183086395	0.822832676768303	176.0	7694	106.0
F1410	0.8437332253000456	0.8282321365270674	0.8248562746414975	0.8099295837418665	0.8170470849093519	0.8125453171040249	0.8230646704000246	0.810847779972204		Cocaine abuse, uncomplicated	F00-F99	5	0.814049807190895	0.8698068350553513	0.7947230890393258	0.8595081895589829	126.0	14231	75.0	6171	0.7933269530534744	0.8568416282534599	123.0	11780	73.0	5026	0.7633069306612015	0.8534143343567848	65.0	5243	45.0	2907	0.7010546401143074	0.9183300018310546	10.0	7677	7.0	4197	0.7666006475687027	0.8553678214550018	68.0	7694	47.0	4202	0.775668153166771	0.8650265783071518	68.0	7694	47.0
C78	0.8006452327620447	0.798848281135588	0.7854495349938454	0.796681111260796	0.7802872062663185	0.8124077004219409	0.8075122266973532	0.7811007325067076		Secondary malignant neoplasm of respiratory and digestive organs		3	0.7737973466515541	0.8276103079319	0.7724173814058304	0.8274546340107918	265.0	14231	167.0	6171	0.7582785665988923	0.811378838121891	259.0	11780	165.0	5026	0.747697126865387	0.840630042552948	104.0	5243	87.0	2907	0.6402314871549606	0.9004687011241912	17.0	7677	15.0	4197	0.7643840789794922	0.8534962773323059	110.0	7694	90.0	4202	0.7622730076313019	0.8479916080832481	110.0	7694	90.0
R579	0.7822844268313536	0.7616373804327053	0.7299851696975591	0.758022922636103		0.8118982565703878	0.8401964610981004	0.7156209452731314		Shock, unspecified	R00-R99	4	0.7081758603453636	0.8546488046646118	0.6875179842114448	0.8402104288339615	28.0	14231	22.0	6171	0.6352413669228554	0.8098713189363479	28.0	11780	22.0	5026	0.6494830906391144	0.8812823235988616	8.0	5243	8.0	2907			0.0	7677	0.0	4197	0.7283097162842751	0.9084700390696524	8.0	7694	8.0	4202	0.76493339240551	0.9116903632879256	8.0	7694	8.0
I12	0.788186495336825	0.7968452332492062	0.7702307243103163	0.7708901646502786	0.8831072442074407	0.8114093764063952	0.81408522303581	0.788786941300985		Hypertensive chronic kidney disease	I00-I99	3	0.7780164197087288	0.7980962797999382	0.7870539739727974	0.8067933589220047	1775.0	14231	710.0	6171	0.7592561289668083	0.7809910148382186	1762.0	11780	708.0	5026	0.7531152501702308	0.7883061677217483	683.0	5243	391.0	2907	0.834046584367752	0.9234767898917198	42.0	7677	29.0	4197	0.7973294660449028	0.8259017571806908	696.0	7694	393.0	4202	0.7998514711856842	0.8272621095180511	696.0	7694	393.0
Y9200	0.7310132681891071	0.7506855477361684	0.7448942217203086	0.7874982415005861	0.6615635179153094	0.8113659705580281	0.8357382709215001	0.7230283998118091		Unspecified non-institutional (private) residence as the place of occurrence of the external cause	V01-Y98	5	0.7009186521172523	0.7630035817623139	0.7209443807601928	0.7803525716066361	232.0	14231	155.0	6171	0.7127011328935623	0.7747770965099334	230.0	11780	154.0	5026	0.7533823668956756	0.821539244055748	125.0	5243	119.0	2907	0.3488210022449493	0.971201479434967	2.0	7677	2.0	4197	0.781204916536808	0.8395576238632202	127.0	7694	120.0	4202	0.8109798982739449	0.8607831031084061	127.0	7694	120.0
C79	0.7625314013382366	0.7763719306743574	0.7630760797175499	0.795062287209966	0.8051065851196484	0.8111836672454692	0.8031899642731732	0.7585864103013615		Secondary malignant neoplasm of other and unspecified sites		3	0.7352635785937309	0.7884094029664993	0.7493398383259773	0.8028527140617371	283.0	14231	161.0	6171	0.7352563813328743	0.789313904941082	279.0	11780	160.0	5026	0.7541204735636711	0.8337410047650338	119.0	5243	87.0	2907	0.6902249753475189	0.8963121384382248	22.0	7677	18.0	4197	0.7702399834990501	0.8472991347312927	123.0	7694	88.0	4202	0.7603818237781524	0.8437303587794304	123.0	7694	88.0
I47	0.7676605665878686	0.7744856946570667	0.7509571107103146	0.7833982024228214	0.8345802614550161	0.8111638444918486	0.8334805706167978	0.7752505936893124		Paroxysmal tachycardia	I00-I99	3	0.7448443725705147	0.7900951370596886	0.7516376912593842	0.7961084261536598	401.0	14231	247.0	6171	0.7257079884409905	0.7770566895604134	381.0	11780	237.0	5026	0.7423975825309753	0.8221651956439018	125.0	5243	104.0	2907	0.7447516620159149	0.9224381327629088	36.0	7677	24.0	4197	0.7722726136445999	0.8455100193619728	145.0	7694	115.0	4202	0.8015493363142013	0.8654443830251694	145.0	7694	115.0
I699	0.7448807282192034	0.7414580695950043	0.707235048524542	0.7708016900941703		0.8111377604557037	0.806644431119772	0.7342060190849033		Sequelae of unspecified cerebrovascular diseases	I00-I99	4	0.7178992033004761	0.7720760419964791	0.7126608625054359	0.768147274851799	201.0	14231	107.0	6171	0.6744345128536224	0.7375746130943298	201.0	11780	107.0	5026	0.720801891386509	0.8134380757808685	70.0	5243	54.0	2907			0.0	7677	0.0	4197	0.7708201169967652	0.8497465282678605	70.0	7694	54.0	4202	0.7621545255184173	0.8443191632628441	70.0	7694	54.0
F03	0.7894937575191526	0.7902001922563209	0.7687124753575427	0.7700864628447133	0.8231860004658746	0.8107637820004541	0.8190804018694204	0.7852797173481106		Unspecified dementia	F00-F99	3	0.7700218021869659	0.8082504808902741	0.7708765476942062	0.8085029631853103	370.0	14231	181.0	6171	0.7473251253366471	0.7872540920972824	359.0	11780	179.0	5026	0.7437875866889954	0.793505685031414	204.0	5243	143.0	2907	0.7837183490395546	0.8620809867978096	45.0	7677	37.0	4197	0.7905046477913856	0.8309004008769989	215.0	7694	145.0	4202	0.7974348038434982	0.8403000503778457	215.0	7694	145.0
F039	0.7895019469364756	0.7901964875199129	0.7687085730508161	0.7700845172361462	0.8231743535988819	0.8107619163114085	0.8190822675584661	0.7852976560717706		Unspecified dementia	F00-F99	4	0.7700246915221214	0.8082625240087509	0.7708847880363464	0.8084924921393395	370.0	14231	181.0	6171	0.7473270893096924	0.7872487679123878	359.0	11780	179.0	5026	0.7437742814421654	0.7935174196958542	204.0	5243	143.0	2907	0.7837113812565804	0.8620558768510819	45.0	7677	37.0	4197	0.7905064970254898	0.830904769897461	215.0	7694	145.0	4202	0.7974527910351753	0.840277586877346	215.0	7694	145.0
B3783	0.7602241465877829	0.769847883484247	0.7392934323354621	0.7765978882888691		0.8107594719698268	0.8162180696039774	0.7255177936996119		Candidal cheilitis	A00-B99	5	0.7129693046212197	0.8066065311431885	0.7279692098498345	0.8095759630203248	74.0	14231	54.0	6171	0.6940389573574066	0.780257125198841	74.0	11780	54.0	5026	0.695814123749733	0.8535836964845658	19.0	5243	18.0	2907			0.0	7677	0.0	4197	0.7429915174841881	0.8754358038306236	19.0	7694	18.0	4202	0.7569730430841446	0.8802523210644722	19.0	7694	18.0
E876	0.7315416048116802	0.7637416782724477	0.7373573196233195	0.7735633184514557	0.7455380577427821	0.8105529591174435	0.8124731615541277	0.7536793131418252		Hypokalemia	E00-E90	4	0.7107304990291595	0.7528972908854484	0.7416198775172234	0.7858965069055557	475.0	14231	313.0	6171	0.7164978846907616	0.7604486361145973	463.0	11780	304.0	5026	0.7380206540226937	0.8031946256756782	191.0	5243	165.0	2907	0.6797875836491585	0.8068494811654091	57.0	7677	51.0	4197	0.7825412929058075	0.8387325316667557	203.0	7694	176.0	4202	0.7845101043581962	0.8390397444367409	203.0	7694	176.0
I34	0.8025672309457764	0.8170075563543502	0.793107349728499	0.7715977277198506	0.7112356621480709	0.8104161136182638	0.8037040416777278	0.7979816359620381		Nonrheumatic mitral valve disorders	I00-I99	3	0.7834340319037437	0.8218990281224251	0.7981457114219666	0.8338003039360047	442.0	14231	243.0	6171	0.7737685710191726	0.8126634031534195	442.0	11780	243.0	5026	0.7331875085830688	0.8061081424355507	160.0	5243	107.0	2907	0.347999208420515	0.9662672877311708	5.0	7677	3.0	4197	0.7777472510933876	0.8420623198151589	160.0	7694	107.0	4202	0.7712105274200439	0.835852487385273	160.0	7694	107.0
Z790	0.7897696684738899	0.7950278117299221	0.7764072756375436	0.7795687138300416	0.7453949565798261	0.8101169030366002	0.8055622896312244	0.7837886292448608	0.749359841863617	Long term (current) use of anticoagulants and antithrombotics/antiplatelets	Z00-Z99	4	0.7796277597546577	0.799527570605278	0.7846092462539673	0.8054088100790977	2041.0	14231	861.0	6171	0.7651722803711891	0.7873044371604919	1967.0	11780	840.0	5026	0.7623081997036933	0.7954507112503052	883.0	5243	511.0	2907	0.7085366770625114	0.7822197690606117	192.0	7677	137.0	4197	0.7956572398543358	0.8241378858685493	957.0	7694	535.0	4202	0.7924124240875244	0.8201829016208648	957.0	7694	535.0
Z683	0.7742134502863114	0.7806280324964978	0.7627969922379356	0.7807841501093796		0.8100900351856172	0.8099195825338404	0.7562029969547542		Body mass index (BMI) 30-39, adult	Z00-Z99	4	0.7524336963891983	0.797064496576786	0.7594330430030822	0.8015050157904625	346.0	14231	211.0	6171	0.7399026930332184	0.7837945520877838	346.0	11780	211.0	5026	0.7496431693434715	0.8120222017168999	139.0	5243	115.0	2907			0.0	7677	0.0	4197	0.7788692072033883	0.837845067679882	139.0	7694	115.0	4202	0.7827822923660278	0.8360669210553169	139.0	7694	115.0
C22	0.8045218353194891	0.8123222220156538	0.8011949309411932	0.7937581841990397	0.7381014473855783	0.8096294363256785	0.7938239387613083	0.7812089832493634		Malignant neoplasm of liver and intrahepatic bile ducts	C00-D48	3	0.7603743359446525	0.8483833253383636	0.7631479293107987	0.8555504262447358	76.0	14231	47.0	6171	0.745501859486103	0.8511427477002144	75.0	11780	47.0	5026	0.7127096250653266	0.8662962719798089	29.0	5243	24.0	2907	0.5613370090723038	0.8909113436937333	8.0	7677	7.0	4197	0.7341640904545784	0.8816029906272889	30.0	7694	24.0	4202	0.715427978336811	0.8712768584489822	30.0	7694	24.0
D63	0.7805020704637551	0.7860333410385761	0.7580754639312824	0.7653379305941321	0.7812662845231891	0.8093178283469079	0.8146099366976357	0.7782095636842253		Anemia in chronic diseases classified elsewhere	D50-D89	3	0.7659465163946152	0.7951976075768471	0.7706515848636627	0.8002746224403381	753.0	14231	359.0	6171	0.7412364259362221	0.7736268788576126	753.0	11780	359.0	5026	0.7407470494508743	0.790365232527256	318.0	5243	200.0	2907	0.7722019106149673	0.7903644472360611	1.0	7677	1.0	4197	0.7861104190349579	0.8317194819450379	318.0	7694	200.0	4202	0.7942395433783531	0.8356213480234146	318.0	7694	200.0
E114	0.7938855431155663	0.7940169788639939	0.7729352378081614	0.7727557847783664	0.7819627264433728	0.8089902871311548	0.7964715620730576	0.7701515852378792		Type 2 diabetes mellitus with neurological complications	E00-E90	4	0.7768138721585274	0.8111969858407975	0.7757198125123977	0.8113222196698189	486.0	14231	172.0	6171	0.7541118204593659	0.792574517428875	484.0	11780	171.0	5026	0.7453782841563225	0.7996342644095421	211.0	5243	114.0	2907	0.6397309556603432	1.0	4.0	7677	4.0	4197	0.7847040802240371	0.8337083950638771	213.0	7694	115.0	4202	0.7716353610157967	0.8220884069800377	213.0	7694	115.0
E888	0.7357722100264062	0.7410566837824819	0.7195291253747519	0.7902264651017531	0.8338283390789357	0.8085902859699793	0.811935077085791	0.7271450538966512	0.722752509062865	Other specified metabolic disorders	E00-E90	4	0.7080407217144966	0.7644059538841248	0.7133884385228157	0.7694551914930343	244.0	14231	183.0	6171	0.6877039849758149	0.752142870426178	206.0	11780	151.0	5026	0.7463794842362405	0.8280693620443345	92.0	5243	82.0	2907	0.8007205322384834	0.8613562285900116	135.0	7677	119.0	4197	0.7755815058946609	0.8386605307459831	130.0	7694	117.0	4202	0.7803508788347244	0.845153522491455	130.0	7694	117.0
S721	0.7992113704282879	0.7860057239922951	0.7647797892633647	0.7708231963551113	0.7928391194640215	0.808580113157578	0.8344819630030897	0.7780382892091364		Pertrochanteric fracture	S00-T98	4	0.7576329246163368	0.8371849551796913	0.7375625729560852	0.8304401561617851	67.0	14231	46.0	6171	0.7155171439051629	0.8141223207116127	67.0	11780	46.0	5026	0.6873655676841736	0.845442408323288	26.0	5243	24.0	2907	0.6817696765065193	0.8877205133438111	15.0	7677	15.0	4197	0.7440331235527993	0.876177354156971	26.0	7694	24.0	4202	0.7769543692469597	0.888437320291996	26.0	7694	24.0
G62	0.6920859726057063	0.7195089599913378	0.7026236239522575	0.7766448804499814	0.9485409067222512	0.8085298305674455	0.8047584582045605	0.686050565751719		Other and unspecified polyneuropathies	G00-G99	3	0.6480900123715401	0.7349203944206237	0.6789484784007073	0.7575370103120804	131.0	14231	79.0	6171	0.658031414449215	0.742635777592659	131.0	11780	79.0	5026	0.717945595085621	0.8285928905010224	61.0	5243	47.0	2907	0.9438496619462968	0.953111144900322	1.0	7677	1.0	4197	0.7549177557229996	0.8575620070099831	61.0	7694	47.0	4202	0.7544419690966606	0.8524377942085266	61.0	7694	47.0
F0390	0.7897679091722578	0.7893897015950734	0.7675379045485993	0.7662179676425818	0.8219930207353239	0.8078983186549239	0.8175313584200694	0.7899418931759512		Unspecified dementia, unspecified severity, without behavioral disturbance, psychotic disturbance, mood disturbance, and anxiety	F00-F99	5	0.7691842719912529	0.8072601288557053	0.770617100596428	0.8086971372365952	338.0	14231	165.0	6171	0.7458727180957794	0.7879144102334976	327.0	11780	162.0	5026	0.7384653419256211	0.7921894997358322	189.0	5243	131.0	2907	0.7807062134146691	0.8615426287055016	44.0	7677	37.0	4197	0.7864904388785362	0.8293697312474251	200.0	7694	134.0	4202	0.79515550583601	0.8392096295952797	200.0	7694	134.0
T8286	0.7404409883300516	0.6889552670515858	0.6644882517996575	0.7754102789221313	0.9868403908794788	0.8077680466481238	0.8682926081726163	0.6831833335187473		Thrombosis of cardiac and vascular prosthetic devices, implants and grafts	S00-T98	5	0.6774904355406761	0.8044565960764885	0.5947632864117622	0.7770696014165879	38.0	14231	24.0	6171	0.581792414188385	0.7470566064119339	38.0	11780	24.0	5026	0.6531954571604729	0.8755914300680161	17.0	5243	12.0	2907	0.9812217950820924	0.991792619228363	2.0	7677	1.0	4197	0.6839534774422646	0.8905577391386033	17.0	7694	12.0	4202	0.8112854361534119	0.9221958935260772	17.0	7694	12.0
I712	0.8019938391748785	0.8215368346845259	0.8033640628126366	0.7728048242388587		0.8074970206203118	0.7895205952750544	0.7659897932598734		Thoracic aortic aneurysm, without rupture	I00-I99	4	0.7297297924757004	0.8714239865541458	0.7596749842166901	0.8751514554023743	46.0	14231	36.0	6171	0.7383849158883095	0.8602315977215766	46.0	11780	36.0	5026	0.6481815695762635	0.8816427737474442	13.0	5243	11.0	2907			0.0	7677	0.0	4197	0.6943568646907806	0.9008811205625532	13.0	7694	11.0	4202	0.6359196931123734	0.9078151270747185	13.0	7694	11.0
R627	0.7681624310830316	0.771457431201344	0.7499433033497573	0.769804721655494	0.8096512994645423	0.8072934735131656	0.7871526585695977	0.7414760851218224		Adult failure to thrive	R00-R99	4	0.7364748284220696	0.8019914880394936	0.7406949818134307	0.8027016535401345	144.0	14231	94.0	6171	0.7127496108412743	0.7828727185726165	144.0	11780	94.0	5026	0.7242917507886887	0.8125187501311302	73.0	5243	59.0	2907	0.73933976739645	0.8612087666988373	20.0	7677	18.0	4197	0.7631902232766151	0.8473415851593017	73.0	7694	59.0	4202	0.7443731337785721	0.8274687826633453	73.0	7694	59.0
L97	0.8027415190418131	0.8016774147919705	0.7763329320880226	0.7636508054707473	0.8206883066093078	0.8070947128851541	0.8189708575737987	0.7765722246129082		Non-pressure chronic ulcer of lower limb, not elsewhere classified	L00-L99	3	0.7787980824708939	0.8256039664149284	0.7787833318114281	0.8255221590399742	288.0	14231	127.0	6171	0.7511781111359597	0.8031263545155525	288.0	11780	127.0	5026	0.7133841097354889	0.808616104722023	78.0	5243	49.0	2907	0.6902837634086609	0.9386591136455537	6.0	7677	5.0	4197	0.7674759849905968	0.8469808146357536	78.0	7694	49.0	4202	0.7804101318120956	0.8575318351387977	78.0	7694	49.0
E870	0.7664163837544015	0.7878204713073412	0.7580721512200767	0.7589489428956216	0.8499739311783108	0.8067687356866462	0.8018251993998262	0.7694438355845926		Hyperosmolality and hypernatremia	E00-E90	4	0.7427400529384613	0.7881075114011764	0.766161996126175	0.809746938943863	347.0	14231	230.0	6171	0.733285729587078	0.7826489001512528	347.0	11780	230.0	5026	0.7191778466105461	0.7942109197378159	134.0	5243	115.0	2907	0.6474423408508301	0.9899303391575812	5.0	7677	5.0	4197	0.7725765645503998	0.8421202436089515	134.0	7694	115.0	4202	0.7712998807430267	0.8325666695833206	134.0	7694	115.0
Z94	0.7180617076014026	0.7191840885932729	0.7014474283430612	0.7751665703832082	0.846456350758267	0.8067589720697909	0.8311821915734763	0.7081973846378212		Transplanted organ and tissue status	Z00-Z99	3	0.6804139077663421	0.7563092544674873	0.682509770989418	0.7599659845232963	149.0	14231	50.0	6171	0.6605988949537277	0.7412427827715874	148.0	11780	49.0	5026	0.7192318379878998	0.8258777469396591	50.0	5243	27.0	2907	0.7086300730705262	0.9491488218307496	6.0	7677	6.0	4197	0.7583242326974868	0.8490784347057343	51.0	7694	28.0	4202	0.7787107408046723	0.8756122052669525	51.0	7694	28.0
C92	0.782678532478297	0.8256833747764253	0.8079027541659675	0.7771291866028709	0.948019801980198	0.8063951131955301	0.8105639511319553	0.7450089429830301		Myeloid leukemia		3	0.7337532505393028	0.8311906099319458	0.7827062636613846	0.8637381970882416	81.0	14231	23.0	6171	0.7627213090658188	0.8477771386504173	81.0	11780	23.0	5026	0.681305156648159	0.8608646720647811	18.0	5243	13.0	2907	0.9430655688047408	0.9530891105532646	1.0	7677	1.0	4197	0.7320664882659912	0.8821693927049636	18.0	7694	13.0	4202	0.7330286100506782	0.8842009857296943	18.0	7694	13.0
A047	0.7645857375174759	0.7846633611621794	0.7557553817936095	0.7596062948340099	0.9278175895765471	0.8063538078296281	0.8084558477495624	0.7695845835090875		Enterocolitis due to Clostridium difficile	A00-B99	4	0.7388270318508148	0.7901159077882767	0.7588037356734276	0.8104488894343376	270.0	14231	159.0	6171	0.7277273640036583	0.7820398271083832	270.0	11780	159.0	5026	0.7169207215309144	0.8023979529738426	105.0	5243	84.0	2907	0.8836107909679413	0.9698996216058732	2.0	7677	2.0	4197	0.7691216632723809	0.8430639117956161	105.0	7694	84.0	4202	0.7689780741930008	0.8457547664642334	105.0	7694	84.0
Z9114	0.7515237893076994	0.7611813139605238	0.7630698676252425	0.7948112858053139	0.8290765354877943	0.8062342447159201	0.8161624975761101	0.7529714072001121		Patient's other noncompliance with medication regimen	Z00-Z99	5	0.7052792564034462	0.7996094316244126	0.716395378112793	0.8026455521583558	98.0	14231	67.0	6171	0.7159736439585687	0.8059943303465843	96.0	11780	66.0	5026	0.742786668241024	0.8405490532517433	52.0	5243	46.0	2907	0.6829891949892044	0.9929641485214232	3.0	7677	3.0	4197	0.7606476157903671	0.8513619378209114	54.0	7694	47.0	4202	0.7758870974183083	0.8530205473303795	54.0	7694	47.0
J4599	0.7448354004182396	0.7527933923427986	0.7328593820045137	0.7947735304237405	0.8529632285826053	0.8062135152475152	0.8007439295261993	0.7339290834243026		Other asthma	J00-J99	5	0.72694481164217	0.7605096504092217	0.7350719630718231	0.7695610761642456	556.0	14231	254.0	6171	0.7144870653748512	0.7497699558734894	554.0	11780	253.0	5026	0.7713916391134262	0.8163630858063697	209.0	5243	113.0	2907	0.734711480140686	0.9456890434026718	8.0	7677	5.0	4197	0.7857887998223305	0.8272474139928818	211.0	7694	114.0	4202	0.7796459645032883	0.8247669920325279	211.0	7694	114.0
M10	0.7847169604870458	0.7894050234609168	0.7627408247420662	0.7629393785022923	0.8838459533428906	0.8060383610382993	0.803236365952062	0.7761987866890143		Gout	M00-M99	3	0.7689400374889374	0.8003060638904571	0.7733517929911613	0.805743108689785	643.0	14231	288.0	6171	0.7460934743285179	0.7796333968639374	641.0	11780	287.0	5026	0.7354793310165405	0.7899042040109634	260.0	5243	162.0	2907	0.8228318601846696	0.9855384394526482	4.0	7677	4.0	4197	0.7820766910910606	0.8284344375133514	262.0	7694	164.0	4202	0.778924037516117	0.8256657183170318	262.0	7694	164.0
E8351	0.7689312881498059	0.7803667009708632	0.7535921812000949	0.7639490161001788	0.7216141082442882	0.8059745952041533	0.8093090126537646	0.7577347795546988		Hypocalcemia	E00-E90	5	0.7212053552269936	0.8111032947897912	0.7421415269374847	0.8214714169502259	104.0	14231	75.0	6171	0.7097186669707298	0.796763651072979	104.0	11780	75.0	5026	0.6988144084811211	0.8220214858651161	43.0	5243	37.0	2907	0.5730900749564171	0.9424073398113252	3.0	7677	3.0	4197	0.7471488684415817	0.8581874772906304	43.0	7694	37.0	4202	0.7573160633444787	0.8591265365481376	43.0	7694	37.0
V173	0.7663877732431011	0.7580472485903932	0.7364886756841773	0.7881389208313133		0.8059312615261857	0.8060357520399398	0.7421691398316906		Person boarding or alighting a pedal cycle injured in collision with fixed or stationary object	V01-Y98	4	0.7377852112054825	0.7934767305850983	0.7306531220674515	0.7857696086168289	220.0	14231	141.0	6171	0.7055042758584023	0.765767166018486	220.0	11780	141.0	5026	0.7545693084597588	0.8222115233540535	97.0	5243	73.0	2907			0.0	7677	0.0	4197	0.770948015153408	0.8371927484869957	97.0	7694	73.0	4202	0.7742409139871598	0.8373267233371735	97.0	7694	73.0
V17	0.7588175221568737	0.7508998733031456	0.730949877014619	0.7917030599470114		0.8058250154900969	0.8015259747058728	0.731508500629263		Pedal cycle rider injured in collision with fixed or stationary object	V01-Y98	3	0.7312508836388588	0.7850434899330139	0.7243629068136215	0.778736075758934	237.0	14231	156.0	6171	0.6997475638985634	0.7591288834810257	237.0	11780	156.0	5026	0.7588397055864334	0.8222394287586212	107.0	5243	82.0	2907			0.0	7677	0.0	4197	0.7735944584012031	0.8366886466741562	107.0	7694	82.0	4202	0.7714551284909249	0.8300185427069664	107.0	7694	82.0
R338	0.7224409637946502	0.727742002505203	0.7026613308761761	0.7674174446357895		0.8056686497705192	0.8295505563209191	0.7442888333511476		Other retention of urine	R00-R99	4	0.6795786589384079	0.7632501170039176	0.6855091184377671	0.772798179090023	118.0	14231	76.0	6171	0.6554388165473938	0.7499859482049942	118.0	11780	76.0	5026	0.6984069734811783	0.8270086169242858	51.0	5243	43.0	2907			0.0	7677	0.0	4197	0.7464220061898231	0.8625124275684357	51.0	7694	43.0	4202	0.7725352600216866	0.8778421029448509	51.0	7694	43.0
G309	0.7979494718068927	0.8071576456669625	0.7937182659208262	0.7768734784513053	0.5879562043795621	0.8055988910656102	0.8054676057826905	0.8031815192008017		Alzheimer's disease, unspecified	G00-G99	4	0.7655604466795921	0.8292544230818748	0.7766403749585151	0.8368220567703247	161.0	14231	85.0	6171	0.7610298812389373	0.8247686266899109	160.0	11780	84.0	5026	0.7278437227010727	0.8227831155061722	76.0	5243	49.0	2907	0.4444039151072503	0.7207850009202957	5.0	7677	5.0	4197	0.7667252361774445	0.8443082794547081	77.0	7694	50.0	4202	0.7636005267500877	0.8401244878768921	77.0	7694	50.0
G893	0.7706940491525152	0.784012449325236	0.7678895570119135	0.7758228424086151	0.8500325732899023	0.8051835641494643	0.8219068460935458	0.7536057674774143		Neoplasm related pain (acute) (chronic)	G00-G99	4	0.7239175006747246	0.8185255959630012	0.738022492825985	0.82654759734869	97.0	14231	64.0	6171	0.7171555951237679	0.8186102584004402	95.0	11780	62.0	5026	0.6987300708889961	0.8375488862395286	38.0	5243	28.0	2907	0.6942200779914856	0.999869704246521	2.0	7677	2.0	4197	0.7388620555400849	0.8704178109765053	40.0	7694	30.0	4202	0.7513034865260124	0.8826590806245804	40.0	7694	30.0
R402	0.7977935624175669	0.8186262664908095	0.8056000531893897	0.7766992150105304	0.6632786030753193	0.805129923727604	0.8348320952256831	0.7525539569552536		Coma	R00-R99	4	0.7356082454323769	0.8551159739494324	0.7550415694713593	0.878165203332901	42.0	14231	31.0	6171	0.7361201539635658	0.8628382787108421	41.0	11780	30.0	5026	0.6685193568468094	0.8798359960317611	20.0	5243	20.0	2907	0.5229052677750587	0.8604515045881271	3.0	7677	3.0	4197	0.700899463891983	0.8960600778460502	21.0	7694	21.0	4202	0.7694357067346573	0.8907656013965607	21.0	7694	21.0
Y9219	0.7007942814986101	0.7159421682532467	0.6738063604031043	0.7601521021667383		0.804882582386786	0.8032411379156515	0.7056160511773132		Other specified residential institution as the place of occurrence of the external cause	V01-Y98	5	0.6771403700113297	0.7253302842378616	0.6897016122937203	0.7402078464627266	282.0	14231	217.0	6171	0.6466922596096992	0.7010601058602333	282.0	11780	217.0	5026	0.7195082560181618	0.8004920244216919	92.0	5243	86.0	2907			0.0	7677	0.0	4197	0.7678544357419014	0.8398402988910675	92.0	7694	86.0	4202	0.76296396702528	0.8415262401103973	92.0	7694	86.0
Z21	0.7414343777980141	0.7869815142542415	0.7728632426497499	0.7823467230443975	0.8579389958700303	0.804726678550208	0.79092394533571	0.7568273931910297		Asymptomatic human immunodeficiency virus [HIV] infection status	Z00-Z99	3	0.6815717652440071	0.7962103754281997	0.7360633835196495	0.8336212888360023	74.0	14231	43.0	6171	0.7214212700724602	0.8225126743316651	70.0	11780	41.0	5026	0.7079071015119552	0.8531320661306381	40.0	5243	28.0	2907	0.7680508062243463	0.9253375321626665	21.0	7677	16.0	4197	0.7368195086717606	0.8662609457969666	44.0	7694	30.0	4202	0.722110216319561	0.8553152456879616	44.0	7694	30.0
N185	0.7621609860513255	0.7720520781878484	0.7527549141314005	0.776891758273716	0.747198332030232	0.8047152742804917	0.8163057467405294	0.8022769505798225		Chronic kidney disease, stage 5	N00-N99	4	0.706333027780056	0.8142308205366134	0.7174085929989815	0.8205693304538727	60.0	14231	33.0	6171	0.695754386484623	0.8044252172112465	58.0	11780	32.0	5026	0.6865319371223451	0.8485249519348144	33.0	5243	23.0	2907	0.4762027338147163	0.9499692305922508	3.0	7677	3.0	4197	0.7245372101664543	0.8726154655218125	35.0	7694	24.0	4202	0.7442142412066459	0.8765986174345016	35.0	7694	24.0
J9600	0.7478531598829584	0.7660506317040852	0.7345565900431683	0.754467712531184	0.8558654848800834	0.8046161250326286	0.8023851474810755	0.7310812375881814		Acute respiratory failure, unspecified whether with hypoxia or hypercapnia	J00-J99	5	0.6988077059388161	0.7926277115941047	0.7181173220276833	0.8062681734561921	83.0	14231	59.0	6171	0.6895297303795814	0.7814650282263755	83.0	11780	59.0	5026	0.6861005902290345	0.8139973074197769	32.0	5243	30.0	2907	0.7850553870201111	0.9284944653511048	5.0	7677	5.0	4197	0.7493113562464714	0.8601560696959496	32.0	7694	30.0	4202	0.7465008497238159	0.8658017471432686	32.0	7694	30.0
A4101	0.8225187499733211	0.796546248511314	0.7695633443483958	0.7641064832505413		0.8046121593291404	0.8302031374249983	0.8100095190530463		Sepsis due to Methicillin susceptible Staphylococcus aureus	A00-B99	5	0.7662269353866578	0.8738011911511421	0.7148019641637803	0.8644498273730278	33.0	14231	27.0	6171	0.6850118488073349	0.8426454737782478	33.0	11780	27.0	5026	0.568904933333397	0.9289646431803704	9.0	5243	9.0	2907			0.0	7677	0.0	4197	0.6484119474887848	0.938428670167923	9.0	7694	9.0	4202	0.7356780335307121	0.9098714902997016	9.0	7694	9.0
Z7902	0.7478542550732474	0.7560575135235719	0.7396840770542715	0.7764340426548452	0.7959111068946706	0.8044635100213023	0.8173725403776553	0.7435255490475713		Long term (current) use of antithrombotics/antiplatelets	Z00-Z99	5	0.7279297992587089	0.7673483237624168	0.7355459854006767	0.7766045525670051	501.0	14231	282.0	6171	0.7168913319706917	0.7593535870313645	492.0	11780	276.0	5026	0.7444281637668609	0.8045471087098122	234.0	5243	178.0	2907	0.6536166086792946	0.8980909332633018	11.0	7677	10.0	4197	0.7788094714283943	0.8293187111616135	243.0	7694	184.0	4202	0.790570330619812	0.8420385852456093	243.0	7694	184.0
E669	0.7813247123489921	0.78763391600443	0.7719355486196245	0.7811406368511397		0.8037416877041144	0.7830048614351821	0.7649556388787864		Obesity, unspecified	E00-E90	4	0.766808757185936	0.7961760148406029	0.773215788602829	0.8015004009008407	797.0	14231	464.0	6171	0.7577425599098205	0.7869456946849823	797.0	11780	464.0	5026	0.7572688847780228	0.8031934410333633	337.0	5243	243.0	2907			0.0	7677	0.0	4197	0.7836205840110779	0.8231809183955192	337.0	7694	243.0	4202	0.7622146233916283	0.8045634478330612	337.0	7694	243.0
G60	0.7362882682670909	0.7173518405601071	0.6788575895736162	0.7611496725545228		0.8035923022095509	0.7971717747683535	0.7067902476468749		Hereditary and idiopathic neuropathy	G00-G99	3	0.7082902997732162	0.7637161582708358	0.6903199836611748	0.7432319581508636	184.0	14231	90.0	6171	0.6515120640397072	0.711994095146656	184.0	11780	90.0	5026	0.7215819954872131	0.7963393300771713	69.0	5243	45.0	2907			0.0	7677	0.0	4197	0.7688405886292458	0.8342955425381661	69.0	7694	45.0	4202	0.7596289023756981	0.8332407742738723	69.0	7694	45.0
K26	0.7768538312854733	0.7760080502869736	0.7469952485561226	0.75497264858967		0.8032131535652662	0.7906233698487221	0.7674204704044951		Duodenal ulcer	K00-K93	3	0.7304158911108971	0.8231612578034401	0.7255655720829963	0.8203663378953934	62.0	14231	39.0	6171	0.6949837043881416	0.7952736511826515	62.0	11780	39.0	5026	0.6774318590760231	0.8228277534246444	26.0	5243	21.0	2907			0.0	7677	0.0	4197	0.7416047781705857	0.8624973341822624	26.0	7694	21.0	4202	0.7111284598708153	0.8600161790847778	26.0	7694	21.0
T451	0.7633120693232964	0.7578854534135713	0.7406172143676998	0.7754046785933072	0.7762214983713355	0.8032078049055977	0.8695029102499391	0.69074908229637		Poisoning by, adverse effect of and underdosing of antineoplastic and immunosuppressive drugs	S00-T98	4	0.7128764986991882	0.8086276769638061	0.7072687059640884	0.8026120781898498	79.0	14231	53.0	6171	0.6888369590044021	0.7876815095543861	79.0	11780	53.0	5026	0.6960986956954003	0.8419870957732201	37.0	5243	32.0	2907	0.7321434780955315	0.8181945368647575	2.0	7677	2.0	4197	0.7348102435469628	0.8650501981377602	37.0	7694	32.0	4202	0.8253250166773796	0.904500502347946	37.0	7694	32.0
G30	0.7940231010262009	0.8029530993109852	0.789226090949258	0.7734060803115297	0.5837851929092805	0.8031526975066209	0.8033853981159166	0.797802432259441		Alzheimer's disease	G00-G99	3	0.7614639535546303	0.8231601744890213	0.7738158375024795	0.8320368364453316	170.0	14231	89.0	6171	0.7578929632902145	0.8185239940881729	169.0	11780	88.0	5026	0.7281913727521897	0.8156542003154754	82.0	5243	53.0	2907	0.4479163363575936	0.7162963643670082	5.0	7677	5.0	4197	0.7668745994567872	0.8404686063528061	83.0	7694	54.0	4202	0.7642999216914177	0.8367457509040832	83.0	7694	54.0
I7020	0.8100335932692404	0.80499460288317	0.779000853970965	0.7622927824534558		0.8030212267222294	0.8056517775752051	0.8055423850212354		Unspecified atherosclerosis of native arteries of extremities	I00-I99	5	0.7593641385436058	0.8509725645184517	0.7548824936151505	0.8523967534303665	70.0	14231	41.0	6171	0.7223564386367798	0.8307508021593094	70.0	11780	41.0	5026	0.6123085990548134	0.886083559691906	15.0	5243	12.0	2907			0.0	7677	0.0	4197	0.6836737662553787	0.9067749112844466	15.0	7694	12.0	4202	0.6696005716919899	0.9173927813768388	15.0	7694	12.0
J69	0.7788866479373289	0.7844365914156943	0.757046462323356	0.7580218375562963	0.7776146988475755	0.8030048171839216	0.7974749269525387	0.7593918241087078		Pneumonitis due to solids and liquids	J00-J99	3	0.757155242562294	0.7977192953228951	0.7638168334960938	0.8053982689976692	372.0	14231	249.0	6171	0.7361014500260353	0.7800812780857086	369.0	11780	247.0	5026	0.7217370077967644	0.7940410479903222	131.0	5243	113.0	2907	0.6959130883216857	0.8709317609667778	12.0	7677	11.0	4197	0.7734403371810913	0.8319373995065689	134.0	7694	115.0	4202	0.761814758181572	0.8299600198864937	134.0	7694	115.0
R310	0.7162236767719596	0.7328408769698255	0.7009022435897435	0.7609916449801397		0.8029704446349372	0.7511740151317505	0.6983751148328741		Gross hematuria	R00-R99	4	0.664639250934124	0.7636803701519966	0.6785792231559754	0.785035316646099	80.0	14231	62.0	6171	0.6404705092310906	0.761192612349987	80.0	11780	62.0	5026	0.66358792334795	0.8467418104410172	28.0	5243	27.0	2907			0.0	7677	0.0	4197	0.7176735267043114	0.8809757336974143	28.0	7694	27.0	4202	0.6501722127199173	0.8347630426287651	28.0	7694	27.0
M109	0.7827839060705695	0.7883600850397352	0.7622848461380652	0.7606129967310247	0.8450814332247557	0.8029063378355449	0.8018555898667857	0.77617996918512		Gout, unspecified	M00-M99	4	0.766445429623127	0.7990980297327042	0.7714163318276406	0.8053070500493049	617.0	14231	276.0	6171	0.7454489752650261	0.7797783255577088	617.0	11780	276.0	5026	0.7325498551130295	0.7885989889502525	251.0	5243	153.0	2907	0.8086174160242081	0.8804064393043518	2.0	7677	2.0	4197	0.7782706215977668	0.8265413537621498	251.0	7694	153.0	4202	0.7768881693482399	0.8253162130713463	251.0	7694	153.0
J449	0.7830835238596071	0.7843809833337472	0.7574405655111148	0.7576768607641022	0.7824502637971812	0.802850742919454	0.7878647486740119	0.7613046216069208		Chronic obstructive pulmonary disease, unspecified	J00-J99	4	0.7707276448607445	0.7953353747725487	0.771526300907135	0.7958430707454681	1005.0	14231	516.0	6171	0.7442646205425263	0.7716708466410637	988.0	11780	509.0	5026	0.7367758139967918	0.779022778570652	360.0	5243	242.0	2907	0.7222090303897858	0.8413152053952218	49.0	7677	40.0	4197	0.7839006423950196	0.8196090653538703	377.0	7694	250.0	4202	0.7689416393637657	0.805618004500866	377.0	7694	250.0
J690	0.778695795070458	0.7840541533937759	0.7566338208064738	0.7578695241849742	0.7762665796912374	0.8028054173576561	0.7976447129432203	0.758875917433869		Pneumonitis due to inhalation of food and vomit	J00-J99	4	0.7570616647601127	0.7975294008851052	0.7634850487112999	0.8044613048434257	371.0	14231	248.0	6171	0.7354879453778267	0.7801489859819413	368.0	11780	246.0	5026	0.7216657310724258	0.7939571648836136	131.0	5243	113.0	2907	0.6946617335081101	0.8690925553441048	12.0	7677	11.0	4197	0.7731473430991173	0.8319301009178162	134.0	7694	115.0	4202	0.7618213072419167	0.8301542460918426	134.0	7694	115.0
B182	0.7712606638900087	0.7829384492513711	0.7678025504145418	0.788205086569103	0.7508471262869804	0.8026084157481713	0.7774677277923923	0.7372022800126911		Chronic viral hepatitis C	A00-B99	4	0.7337701886892318	0.8084434911608696	0.7465394645929336	0.8170716494321822	169.0	14231	89.0	6171	0.7306988179683686	0.8026462063193321	167.0	11780	88.0	5026	0.7218491852283477	0.8510771781206131	57.0	5243	36.0	2907	0.4897602796554566	0.9599489331245422	4.0	7677	4.0	4197	0.7471139609813691	0.8616517335176468	59.0	7694	37.0	4202	0.710015544295311	0.8343021467328071	59.0	7694	37.0
L9740	0.8864670095997741	0.8424033405096351	0.8196856862410379	0.759946442234124	0.9863210005211047	0.8018839258584016	0.8699830707123324	0.8326237912049128		Non-pressure chronic ulcer of unspecified heel and midfoot	L00-L99	5	0.8518117994070054	0.9155194357037544	0.8009762912988663	0.8829493373632431	64.0	14231	26.0	6171	0.773403711616993	0.8631354108452797	64.0	11780	26.0	5026	0.6795374721288681	0.8515725627541542	15.0	5243	8.0	2907	0.9834549427032472	0.9886659979820251	1.0	7677	1.0	4197	0.7239254385232925	0.8833893328905106	15.0	7694	8.0	4202	0.8217207178473472	0.915059058368206	15.0	7694	8.0
A04	0.7616310469871153	0.7818943486660925	0.7551495506961909	0.7597188255160569	0.7137086265311441	0.8015276679262969	0.7996345607405454	0.7656488565644605		Other bacterial intestinal infections	A00-B99	3	0.7364056095480919	0.7873771041631699	0.7559230521321296	0.8080368205904961	273.0	14231	162.0	6171	0.7270273253321647	0.7815719157457351	272.0	11780	161.0	5026	0.716433371603489	0.8005378350615502	107.0	5243	86.0	2907	0.2806149125099182	0.971645399928093	3.0	7677	3.0	4197	0.7635371267795563	0.8376470938324928	108.0	7694	87.0	4202	0.7567341133952141	0.8370682656764984	108.0	7694	87.0
F1720	0.7569714141760625	0.7661628288541037	0.7478645817875665	0.7900772956794442		0.8013167676270329	0.7883926755172631	0.7411368700516758		Nicotine dependence, unspecified	F00-F99	5	0.7400050312280655	0.7731584161520004	0.7492515131831169	0.7818899601697922	801.0	14231	472.0	6171	0.7308237060904503	0.7632412031292916	801.0	11780	472.0	5026	0.7664144933223724	0.8114101126790046	367.0	5243	257.0	2907			0.0	7677	0.0	4197	0.7780607655644417	0.8220523193478584	367.0	7694	257.0	4202	0.7664689123630524	0.8100763976573944	367.0	7694	257.0
T814	0.744110010819051	0.754907749725136	0.7304847910726734	0.7855243839530177	0.583713652366671	0.8009202156992334	0.8082785736235704	0.7353319116874586		Infection following a procedure	S00-T98	4	0.6962088242173194	0.7862819939851761	0.7130525022745132	0.7925399422645568	113.0	14231	92.0	6171	0.6878622025251389	0.7707805827260017	111.0	11780	90.0	5026	0.6983019590377808	0.8647587865591049	29.0	5243	29.0	2907	0.3463702455163004	0.8545831844210625	8.0	7677	7.0	4197	0.7191320925951005	0.8694876685738564	31.0	7694	31.0	4202	0.7273370325565338	0.8741644218564033	31.0	7694	31.0
T813	0.7677474540111903	0.7509358773095037	0.7186985343307182	0.7619199252749119	0.5325081433224756	0.8006217017277524	0.7472565603990456	0.7204222517409331		Disruption of wound, not elsewhere classified	S00-T98	4	0.6877003237605095	0.8413808435201645	0.6753774553537369	0.8230668723583221	35.0	14231	27.0	6171	0.6380281418561935	0.7950106546282768	35.0	11780	27.0	5026	0.5410722807049752	0.9072224110364914	9.0	5243	9.0	2907	0.2041427791118621	0.8595492482185364	2.0	7677	2.0	4197	0.6103065401315689	0.9425640746951104	9.0	7694	9.0	4202	0.5717837363481522	0.8888520196080207	9.0	7694	9.0
I20	0.8283506684309871	0.8230090583587927	0.8068073999580677	0.7833882996107793	0.7567431493378786	0.8005513975624097	0.8208077100316219	0.8060234194088228		Angina pectoris	I00-I99	3	0.8061311423778534	0.8506495475769043	0.8007475107908248	0.8433857843279838	295.0	14231	194.0	6171	0.7810553818941116	0.8294764995574951	294.0	11780	193.0	5026	0.7294103056192398	0.8334496408700943	65.0	5243	51.0	2907	0.6899273976683616	0.8157612204551696	50.0	7677	41.0	4197	0.7502197876572609	0.8504270613193512	66.0	7694	52.0	4202	0.7710784986615181	0.870528270304203	66.0	7694	52.0
Z682	0.7676836763735233	0.76989375745575	0.7501216788822721	0.7649180750062645		0.8005155537551343	0.8312250348569921	0.7537593632108319		Body mass index (BMI) 20-29, adult	Z00-Z99	4	0.7402534916996956	0.7957265838980675	0.737413440644741	0.7992456197738648	236.0	14231	151.0	6171	0.7184278145432472	0.7839215606451034	236.0	11780	151.0	5026	0.7181447491049766	0.8093508660793305	112.0	5243	104.0	2907			0.0	7677	0.0	4197	0.7607040986418724	0.8392355009913445	112.0	7694	104.0	4202	0.7934426918625832	0.8698341995477676	112.0	7694	104.0
E1140	0.7869467438795407	0.7865566924845334	0.7634270823667971	0.7615007252873816	0.7475563664798645	0.7995513879441583	0.7836863926408189	0.7603081518860886		Type 2 diabetes mellitus with diabetic neuropathy, unspecified	E00-E90	5	0.7663515895605088	0.8082663789391518	0.7630973488092423	0.8064591467380524	384.0	14231	151.0	6171	0.7409391671419143	0.7856548607349396	382.0	11780	150.0	5026	0.7271623656153678	0.7937574967741966	162.0	5243	95.0	2907	0.6194072142243385	1.0	4.0	7677	4.0	4197	0.7705511495471	0.8293292820453644	164.0	7694	96.0	4202	0.75297641903162	0.8134133145213127	164.0	7694	96.0
I319	0.8099662344790878	0.8193648589083591	0.8144591703567282	0.8049235969097932	0.7374087591240877	0.7993881728411725	0.8236138290932812	0.8166777555076887		Disease of pericardium, unspecified	I00-I99	4	0.758354389667511	0.8559057444334031	0.7672242969274521	0.8667922034859658	85.0	14231	56.0	6171	0.7635470017790794	0.8596553832292557	83.0	11780	54.0	5026	0.7064108282327652	0.883173243701458	27.0	5243	24.0	2907	0.4552052170038224	0.9928822994232178	5.0	7677	5.0	4197	0.710965633392334	0.8771925255656242	29.0	7694	26.0	4202	0.7368747219443321	0.8976820304989814	29.0	7694	26.0
H919	0.7657959404933198	0.7613179050480731	0.7359383261106317	0.7604950300852256	0.6193485342019545	0.7986153377967133	0.7909967369987151	0.7459197945153991		Unspecified hearing loss	H60-H95	4	0.7306939095258713	0.8009262979030609	0.7241575285792351	0.7987263724207878	134.0	14231	81.0	6171	0.6957345858216286	0.7743229135870934	133.0	11780	80.0	5026	0.6991550385951996	0.8160884693264961	61.0	5243	47.0	2907	0.3507117554545402	0.8854779079556465	2.0	7677	2.0	4197	0.7455768451094628	0.8442787319421768	62.0	7694	48.0	4202	0.7363322809338569	0.8398901790380477	62.0	7694	48.0
M32	0.7097687766095075	0.7529308682050196	0.7495940436197189	0.8023533921042545	0.80732629383392	0.7985691443367197	0.7317024863653271	0.6987227436313598		Systemic lupus erythematosus (SLE)	M00-M99	3	0.6387371703982353	0.7772795259952545	0.6958629861474037	0.8048703446984291	60.0	14231	33.0	6171	0.6937611073255538	0.8030202463269234	58.0	11780	33.0	5026	0.735443077981472	0.8720678344368935	25.0	5243	19.0	2907	0.6396284222602844	0.9684215009212496	6.0	7677	5.0	4197	0.7244030103087425	0.8643029019236564	27.0	7694	20.0	4202	0.6274099051952362	0.8196872353553772	27.0	7694	20.0
F101	0.7587603709048375	0.7671208862117447	0.7614976571896667	0.7929012438584696	0.855677162800197	0.7984537501529427	0.7824523838655736	0.7393338799039068	0.7352582625898556	Alcohol abuse	F00-F99	4	0.7351405844092369	0.7820676699280739	0.7439647927880287	0.7896815270185471	454.0	14231	299.0	6171	0.7367178454995156	0.7861168920993805	429.0	11780	282.0	5026	0.7592899113893509	0.8229516610503197	239.0	5243	181.0	2907	0.8194458931684494	0.889912198483944	110.0	7677	79.0	4197	0.7684523522853851	0.8262063175439834	264.0	7694	198.0	4202	0.7510981157422066	0.8106105908751488	264.0	7694	198.0
E8779	0.7606121801678183	0.7747694676315403	0.7427081686299313	0.7544278001835136	0.8465867118585148	0.7983481326717159	0.7909339543251792	0.7374568474987885		Other fluid overload	E00-E90	5	0.7159986346960068	0.8067149519920349	0.731991083920002	0.8195197135210037	104.0	14231	73.0	6171	0.6897321105003357	0.786560346186161	104.0	11780	73.0	5026	0.677801388502121	0.8310522750020027	36.0	5243	32.0	2907	0.7958648055791855	0.9033242613077164	6.0	7677	4.0	4197	0.7268984720110894	0.8626317664980888	36.0	7694	32.0	4202	0.7277888461947442	0.8486147195100784	36.0	7694	32.0
T45	0.7286946336085622	0.7255350505479699	0.7057552766220295	0.7696512488519123	0.6586287799791449	0.7979062582171969	0.8510237133363613	0.704406343664948		Poisoning by, adverse effect of and underdosing of primarily systemic and hematological agents, not elsewhere classified	S00-T98	3	0.6979338526725769	0.7629926532506943	0.6920333743095398	0.7607939288020134	186.0	14231	125.0	6171	0.6695105254650116	0.7391818553209305	185.0	11780	124.0	5026	0.7185096964240074	0.8130535781383514	87.0	5243	75.0	2907	0.3334689691662789	0.9386742889881134	5.0	7677	5.0	4197	0.755691422522068	0.837950611114502	88.0	7694	76.0	4202	0.8143662348389625	0.8833210587501525	88.0	7694	76.0
Z993	0.7439518770471152	0.7542246157722349	0.7346263159818687	0.7569784960964251		0.7978783869404793	0.8562017815213746	0.7089556563366086		Dependence on wheelchair	Z00-Z99	4	0.6950423136353493	0.7892657682299614	0.7008511185646057	0.806160394847393	56.0	14231	30.0	6171	0.6768494635820389	0.7826417371630668	56.0	11780	30.0	5026	0.6765305444598197	0.8247911751270294	28.0	5243	19.0	2907			0.0	7677	0.0	4197	0.7311251938343049	0.8557417884469032	28.0	7694	19.0	4202	0.7897554874420166	0.909599696099758	28.0	7694	19.0
Z00	0.7159972123533368	0.7211947655862119	0.6923054159382285	0.754240325936806		0.7972727272727274	0.8452436125965538	0.6628094728403261		Encounter for general examination without complaint, suspected or reported diagnosis	Z00-Z99	3	0.6735840380191803	0.757064700126648	0.6808570414781571	0.7635643720626831	132.0	14231	99.0	6171	0.6443056881427766	0.7365497380495072	132.0	11780	99.0	5026	0.693140858411789	0.8173382535576821	44.0	5243	39.0	2907			0.0	7677	0.0	4197	0.7396438017487525	0.8508591786026954	44.0	7694	39.0	4202	0.7908560380339622	0.8909661069512367	44.0	7694	39.0
Z006	0.7160310638837484	0.7212882602892534	0.692442648497336	0.7542097256465404		0.7971806298276887	0.845326797385621	0.6634676970427733		Encounter for examination for normal comparison and control in clinical research program	Z00-Z99	4	0.6735055416822434	0.7570247024297714	0.6808050662279129	0.7637822017073631	132.0	14231	99.0	6171	0.6444503769278527	0.7366705104708672	132.0	11780	99.0	5026	0.6929817274212837	0.8174928277730942	44.0	5243	39.0	2907			0.0	7677	0.0	4197	0.7396444097161293	0.8510384187102318	44.0	7694	39.0	4202	0.7907972991466522	0.8915004894137383	44.0	7694	39.0
T828	0.7291291686950929	0.7172332861398564	0.6849593163734231	0.7535889872173058	0.9059851349589255	0.796875	0.7850276287065672	0.6889439975703548		Other specified complications of cardiac and vascular prosthetic devices, implants and grafts	S00-T98	4	0.6910818725824356	0.767164671421051	0.6754637032747268	0.7568135634064674	127.0	14231	86.0	6171	0.638618403673172	0.7313060209155082	126.0	11780	85.0	5026	0.6869287550449371	0.8187730967998504	45.0	5243	34.0	2907	0.8074170887470246	0.9731735527515412	8.0	7677	5.0	4197	0.7299429073929787	0.8539769038558006	46.0	7694	35.0	4202	0.7274460405111313	0.8403210192918777	46.0	7694	35.0
C61	0.7768828229969592	0.7866652523395328	0.7640385894876912	0.7584278091915867		0.7967479674796748	0.8024081103217932	0.7704979217248505		Malignant neoplasm of prostate		3	0.7301145762205123	0.819351477921009	0.7463461279869079	0.8305815666913986	90.0	14231	48.0	6171	0.7169410094618798	0.8095058038830757	90.0	11780	48.0	5026	0.6828048929572106	0.8275398775935173	41.0	5243	29.0	2907			0.0	7677	0.0	4197	0.726962922513485	0.8575123146176338	41.0	7694	29.0	4202	0.7502406597137451	0.8536616772413254	41.0	7694	29.0
J810	0.7167202821243105	0.7562101725939636	0.7203530273249316	0.7467482718392506	0.7956843295919255	0.7967283628779979	0.7631529054886719	0.7351487458991574		Acute pulmonary edema	J00-J99	4	0.6653590202331543	0.7651769578456878	0.7122877523303032	0.7993785694241524	62.0	14231	45.0	6171	0.6767964348196983	0.762121157348156	62.0	11780	45.0	5026	0.6480530619621278	0.8424962982535362	22.0	5243	22.0	2907	0.6669168964028358	0.9000425666570664	15.0	7677	14.0	4197	0.7158051788806915	0.8680532172322273	22.0	7694	22.0	4202	0.6637687101960182	0.8479435727000236	22.0	7694	22.0
T50	0.7230761667165924	0.7506819995563859	0.7375818758103209	0.7754574717796416	0.5249054635545704	0.7966149246395806	0.8242566349934469	0.7357906278511926		Poisoning by, adverse effect of and underdosing of diuretics and other and unspecified drugs, medicaments and biological substances	S00-T98	3	0.6728774428367615	0.7697756186127662	0.7110683873295784	0.7933057367801666	124.0	14231	77.0	6171	0.6938997790217399	0.7799400866031647	122.0	11780	76.0	5026	0.7235058784484864	0.8295888140797615	62.0	5243	56.0	2907	0.354399599134922	0.7126186117529869	8.0	7677	6.0	4197	0.7406759813427926	0.8455067977309227	64.0	7694	57.0	4202	0.7742052108049393	0.8710261166095734	64.0	7694	57.0
N998	0.7357111372620613	0.7443339607916665	0.704337028034209	0.7502230302756542	0.7753128258602711	0.7960720319459376	0.8068537859007834	0.721248140445405		Other intraoperative and postprocedural complications and disorders of genitourinary system	N00-N99	4	0.7039279341697693	0.7644447088241577	0.7156732186675072	0.772102877497673	173.0	14231	146.0	6171	0.6724650099873543	0.7361273273825646	173.0	11780	146.0	5026	0.6802200317382813	0.8139809116721153	34.0	5243	32.0	2907	0.6075505018234254	0.985195443034172	5.0	7677	5.0	4197	0.7379793986678124	0.8561891749501228	34.0	7694	32.0	4202	0.7438769027590751	0.8642797082662582	34.0	7694	32.0
M810	0.7716005612317742	0.7808636001681081	0.7610195146917416	0.761291569699129	0.8586319218241042	0.7960399962411456	0.7896910882137061	0.7682769822581585		Age-related osteoporosis without current pathological fracture	M00-M99	4	0.7544591516256333	0.7880164459347725	0.7638074651360511	0.7979818671941757	583.0	14231	262.0	6171	0.7419580399990082	0.7787379965186119	583.0	11780	262.0	5026	0.731989786028862	0.7875570327043533	265.0	5243	160.0	2907	0.7412714958190918	0.9722055733203888	2.0	7677	1.0	4197	0.7731938347220421	0.8178662687540055	265.0	7694	160.0	4202	0.7676022157073021	0.8133540913462639	265.0	7694	160.0
K922	0.7669015172584284	0.7807943423962707	0.7577988511832283	0.7627920447962928	0.7665393596986818	0.7959420289855073	0.7967422190544072	0.7699792960662526	0.7430085596860418	Gastrointestinal hemorrhage, unspecified	K00-K93	4	0.7377142205834388	0.7972865700721741	0.7496862858533859	0.8113285079598427	161.0	14231	110.0	6171	0.7243817567825317	0.7886773452162743	156.0	11780	105.0	5026	0.7020754411816598	0.8172722309827805	64.0	5243	56.0	2907	0.7360547438263894	0.796805240213871	177.0	7677	150.0	4197	0.7443552553653717	0.844491770863533	69.0	7694	61.0	4202	0.7445376649498939	0.8441807508468628	69.0	7694	61.0
I81	0.79362668359072	0.7955207672237501	0.7791031543052003	0.7723185789060932	0.5297471653851167	0.7953491835936773	0.7724612587117475	0.7759015584232424		Portal vein thrombosis	I00-I99	3	0.7277705952525139	0.8517938390374183	0.7339564904570579	0.8528736501932144	50.0	14231	37.0	6171	0.7155777364969254	0.8442243531346321	50.0	11780	37.0	5026	0.6545260787010193	0.8764626249670983	21.0	5243	19.0	2907	0.1336482115089893	0.9887361705303191	4.0	7677	4.0	4197	0.6707231119275093	0.8971228107810021	21.0	7694	19.0	4202	0.6556266412138939	0.8698680341243744	21.0	7694	19.0
E16	0.7559634626244088	0.7497694907178655	0.7444873891283881	0.792985517361717	0.7768672005960141	0.7952772648424823	0.8043832652528304	0.7567167537234417		Other disorders of pancreatic internal secretion	E00-E90	3	0.7003525465726852	0.8144480153918267	0.6907226249575615	0.8077597066760063	64.0	14231	41.0	6171	0.6786993771791459	0.8013399988412857	62.0	11780	39.0	5026	0.72020623087883	0.8672361135482788	33.0	5243	28.0	2907	0.5445682555437088	0.9483701199293136	7.0	7677	7.0	4197	0.7250733777880669	0.8695725217461586	35.0	7694	30.0	4202	0.7275576993823052	0.8738378494977951	35.0	7694	30.0
M81	0.7694573245570028	0.7776487654022664	0.7574959218380712	0.7603801267585704	0.860456026058632	0.7952197078544061	0.7880622405810984	0.7650775820131507		Osteoporosis without current pathological fracture	M00-M99	3	0.7522492185235023	0.7859536334872246	0.7609879478812218	0.7948014214634895	598.0	14231	267.0	6171	0.7383503824472427	0.7755886763334274	598.0	11780	267.0	5026	0.7317665591835976	0.7868729248642922	270.0	5243	163.0	2907	0.7442030042409897	0.97316312789917	2.0	7677	1.0	4197	0.7724509671330452	0.817040704190731	270.0	7694	163.0	4202	0.765636844933033	0.8115739896893501	270.0	7694	163.0
E46	0.7848992185847066	0.784936839187678	0.7583324369533057	0.7532319176117165	0.5144606565919749	0.794948621914914	0.8086814558724671	0.7768072519660785		Unspecified protein-calorie malnutrition	E00-E90	3	0.7591526105999946	0.8115851283073425	0.7588384181261063	0.8132033392786979	222.0	14231	159.0	6171	0.7308833375573158	0.7871941372752189	222.0	11780	159.0	5026	0.7022180005908012	0.8061798065900803	89.0	5243	83.0	2907	0.5035180687904358	0.524972814321518	1.0	7677	1.0	4197	0.7471464231610299	0.8389153510332107	89.0	7694	83.0	4202	0.7646649688482284	0.8498435720801354	89.0	7694	83.0
I5031	0.7660144735290649	0.7791563494870888	0.7499563149035717	0.7497528063746873		0.7946664135151278	0.8016518137912212	0.7491967338757222		Acute diastolic (congestive) heart failure	I00-I99	5	0.7291357412934304	0.8030389577150345	0.7401459276676178	0.816137807071209	96.0	14231	69.0	6171	0.7065549865365028	0.7953081026673317	96.0	11780	69.0	5026	0.6628571599721909	0.825539679825306	33.0	5243	33.0	2907			0.0	7677	0.0	4197	0.7173834890127182	0.8612450554966926	33.0	7694	33.0	4202	0.7301106750965118	0.8652682051062583	33.0	7694	33.0
N184	0.7768389378931885	0.7870745186154141	0.7620419787059475	0.7520131169127143		0.7946621598435194	0.8045551513903663	0.7898288417635788		Chronic kidney disease, stage 4 (severe)	N00-N99	4	0.7504935935139656	0.8045577764511108	0.760662068426609	0.8128826439380645	218.0	14231	104.0	6171	0.7313750088214874	0.7915612041950226	218.0	11780	104.0	5026	0.7024660378694534	0.7969341665506363	92.0	5243	58.0	2907			0.0	7677	0.0	4197	0.7545526757836342	0.8343056738376617	92.0	7694	58.0	4202	0.7634435251355172	0.8458386301994324	92.0	7694	58.0
R62	0.7492829327382143	0.7552856321770154	0.7329474241567825	0.7564075537557972	0.8073200992555831	0.7946092405894429	0.7773215755047084	0.7362373365783185		Lack of expected normal physiological development in childhood and adults	R00-R99	3	0.7160832822322846	0.7825783237814903	0.7236369594931602	0.7873043864965439	154.0	14231	100.0	6171	0.6975797235965728	0.7658140897750855	154.0	11780	100.0	5026	0.7086891114711762	0.8014260351657867	79.0	5243	64.0	2907	0.7328867524862289	0.8609758421778679	20.0	7677	18.0	4197	0.7468448549509049	0.8354135021567345	79.0	7694	64.0	4202	0.7368547335267067	0.8157956019043923	79.0	7694	64.0
A410	0.8232928201600764	0.7919092612365776	0.7653069922880071	0.7542138549786733		0.7944878972088971	0.8563788769491153	0.8218768257549812		Sepsis due to Staphylococcus aureus	A00-B99	4	0.7697006836533546	0.8742123946547509	0.7258480712771416	0.8507122844457626	49.0	14231	38.0	6171	0.6967682868242264	0.827755181491375	49.0	11780	38.0	5026	0.6051817715168	0.8917770832777023	13.0	5243	13.0	2907			0.0	7677	0.0	4197	0.6699734345078469	0.905383650958538	13.0	7694	13.0	4202	0.7642712101340294	0.9297030448913576	13.0	7694	13.0
Z68	0.7490115915653272	0.7654451883128761	0.7455478919306686	0.7603374786769106		0.7942213039772601	0.803244399424659	0.7545319870841999		Body mass index [BMI]	Z00-Z99	3	0.7335816591978073	0.7630999907851219	0.7511018559336662	0.7803199872374534	1033.0	14231	558.0	6171	0.7299610421061515	0.7600544527173042	1033.0	11780	558.0	5026	0.738472618162632	0.7828538447618485	465.0	5243	334.0	2907			0.0	7677	0.0	4197	0.7762181922793389	0.8123667284846305	465.0	7694	334.0	4202	0.7846283212304115	0.8213391840457916	465.0	7694	334.0
N17	0.7530119106317499	0.7600950242038056	0.7252784430986114	0.7448495624725296	0.7390511695457846	0.7942169837331129	0.7931927149336147	0.7459662173228581	0.6981278021352493	Acute kidney failure	N00-N99	3	0.7430973812937737	0.7633097618818283	0.7501822620630264	0.7695485204458237	2352.0	14231	1151.0	6171	0.715406347811222	0.7360108211636543	2344.0	11780	1145.0	5026	0.7282708704471588	0.7610823169350625	928.0	5243	622.0	2907	0.7071619093418121	0.7710637331008912	156.0	7677	131.0	4197	0.7807475730776787	0.8070743978023529	936.0	7694	628.0	4202	0.7791063562035561	0.8061721280217171	936.0	7694	628.0
B964	0.7770634584958566	0.7576154894496923	0.7263930312929034	0.743049458589406		0.7938379728601093	0.7664911998406241	0.7330310008302394		Proteus (mirabilis) (morganii) as the cause of diseases classified elsewhere	A00-B99	4	0.7220129132270813	0.826999095082283	0.6995081424713134	0.8131490871310234	45.0	14231	36.0	6171	0.663928771018982	0.7859224915504456	45.0	11780	36.0	5026	0.6406249776482582	0.8340811565518379	17.0	5243	17.0	2907			0.0	7677	0.0	4197	0.7026008710265159	0.8748018905520439	17.0	7694	17.0	4202	0.6595166474580766	0.8614384829998016	17.0	7694	17.0
R791	0.7680583261447774	0.7691290839982747	0.7440479988275845	0.756946386946387	0.7914200457815566	0.7936541180629197	0.777124425592082	0.7498681349291928		Abnormal coagulation profile	R00-R99	4	0.7431335046887397	0.7933015123009681	0.7437324494123458	0.7947301954030991	320.0	14231	201.0	6171	0.7172170147299767	0.7720267191529274	313.0	11780	196.0	5026	0.7170135587453842	0.7928523048758507	143.0	5243	123.0	2907	0.7120260462164879	0.8669076204299927	32.0	7677	31.0	4197	0.7556508988142013	0.8284079030156135	150.0	7694	128.0	4202	0.7391941323876381	0.8122399374842644	150.0	7694	128.0
F129	0.825194332556003	0.8263903611052223	0.8305733280887823	0.792645417803659	0.9256684491978608	0.7934353741496598	0.7806724228152799	0.7988207547169811		Cannabis use, unspecified	F00-F99	4	0.7879468172788621	0.8642283052206039	0.7817795142531395	0.8676571920514107	80.0	14231	58.0	6171	0.787542624771595	0.8735944196581841	71.0	11780	49.0	5026	0.7313605561852455	0.8516684874892235	41.0	5243	33.0	2907	0.8803408443927765	0.9661928325891496	10.0	7677	10.0	4197	0.7379269391298294	0.8497492745518684	50.0	7694	42.0	4202	0.7129922851920127	0.840917655825615	50.0	7694	42.0
R001	0.7568154218740242	0.7620796815329349	0.7374038691379136	0.7701447147444058	0.8269571785104427	0.793410913280781	0.791298519630011	0.7518688659583966		Bradycardia, unspecified	R00-R99	4	0.7379357144236565	0.7744710922241211	0.7426707863807678	0.7782502517104148	636.0	14231	430.0	6171	0.7168274819850922	0.7577137812972069	624.0	11780	420.0	5026	0.7378134891390801	0.804308894276619	201.0	5243	172.0	2907	0.7711244091391564	0.8818756476044655	64.0	7677	56.0	4197	0.762444706261158	0.8223191812634468	213.0	7694	183.0	4202	0.7594625040888786	0.8215305775403976	213.0	7694	183.0
I35	0.8164603385928763	0.8193539496752381	0.7971864570475016	0.7481967566651648	0.8068391681387506	0.7934040342003383	0.7967578267111578	0.7919665735191266		Nonrheumatic aortic valve disorders	I00-I99	3	0.7960048705339432	0.8360119938850403	0.798309226334095	0.8372062772512436	368.0	14231	209.0	6171	0.7761011555790901	0.819366903603077	368.0	11780	209.0	5026	0.7077178120613098	0.7837836191058158	101.0	5243	65.0	2907	0.6691544592380524	0.9206908985972404	13.0	7677	11.0	4197	0.7599859789013863	0.8254461660981178	101.0	7694	65.0	4202	0.7597799763083458	0.8288765534758568	101.0	7694	65.0
I952	0.7053881994876494	0.737223554020071	0.7109987640640981	0.7468877332793049		0.7928265483606495	0.8482633381605866	0.7365875226209782		Hypotension due to drugs	I00-I99	4	0.6397949576377868	0.7686743333935737	0.6783250749111176	0.7897282302379608	48.0	14231	33.0	6171	0.6418461471796035	0.771955817937851	48.0	11780	33.0	5026	0.6590950191020966	0.8312477856874466	17.0	5243	16.0	2907			0.0	7677	0.0	4197	0.7111941635608674	0.8667961984872818	17.0	7694	16.0	4202	0.7874071642756463	0.9041919112205504	17.0	7694	16.0
T83	0.7296997423590031	0.7359422425354699	0.7052688333732969	0.7452528903522887	0.7699322563835331	0.7922417449752023	0.7751851670582094	0.7138243806028093		Complications of genitourinary prosthetic devices, implants and grafts	S00-T98	3	0.6694748207926751	0.7915693461894989	0.6819128960371017	0.7882563799619674	64.0	14231	46.0	6171	0.6396392226219177	0.76134123057127	63.0	11780	46.0	5026	0.665318875014782	0.8125660583376885	31.0	5243	29.0	2907	0.7605523467063904	0.7786528408527374	1.0	7677	1.0	4197	0.7130448937416076	0.8597962096333504	32.0	7694	29.0	4202	0.6966621860861778	0.8450243532657623	32.0	7694	29.0
Z8551	0.7557939432593956	0.7383583729005739	0.7095958012739441	0.7492220308770657	0.9884690553745927	0.7921808628429933	0.7901651802790248	0.7166708005574847		Personal history of malignant neoplasm of bladder	Z00-Z99	5	0.7129394963383675	0.7978900834918022	0.6972759321331978	0.7794557064771652	120.0	14231	51.0	6171	0.6613018468022347	0.7543753311038017	119.0	11780	51.0	5026	0.6803603202104569	0.8161097809672355	51.0	5243	32.0	2907	0.9782410264015198	0.9977853298187256	2.0	7677	2.0	4197	0.7321795389056206	0.8498964130878448	52.0	7694	32.0	4202	0.7312587916851044	0.8460437715053558	52.0	7694	32.0
I252	0.786661848196349	0.7925404402131191	0.7684410153723087	0.7513188391916483	0.6444473409801877	0.7914335842148088	0.7802227420667209	0.7722879290767753		Old myocardial infarction	I00-I99	4	0.7713911935687066	0.8013197243213653	0.7786641478538513	0.8069122955203056	856.0	14231	387.0	6171	0.751546935737133	0.7847084760665893	854.0	11780	386.0	5026	0.7223504647612572	0.7794268295168877	318.0	5243	198.0	2907	0.454278513789177	0.8053713351488113	5.0	7677	4.0	4197	0.767533303797245	0.8156415864825248	320.0	7694	199.0	4202	0.757204321026802	0.804750919342041	320.0	7694	199.0
M6282	0.7756590620454679	0.784894233341636	0.7646364244020161	0.7600106663868926	0.6973770063943625	0.7913191266832267	0.7980331488502491	0.7656312942616321		Rhabdomyolysis	M00-M99	5	0.7291853740811348	0.820934408903122	0.7375077232718468	0.828803101181984	92.0	14231	62.0	6171	0.7108266621828079	0.8142370045185089	91.0	11780	61.0	5026	0.6818336606025697	0.8339562550187111	44.0	5243	42.0	2907	0.5439620897173881	0.8325158908963204	14.0	7677	14.0	4197	0.7207553669810295	0.856758700311184	45.0	7694	43.0	4202	0.7191707044839859	0.8600266501307487	45.0	7694	43.0
C341	0.7756826183901435	0.7829984212839138	0.7679654648255484	0.7628853149530921	0.7938216892596455	0.7909224250325946	0.7761027813993916	0.771153981782376		Malignant neoplasm of upper lobe, bronchus or lung	C00-D48	4	0.7207185655832291	0.823445588350296	0.7229506462812424	0.8360731944441795	52.0	14231	33.0	6171	0.7105954393744469	0.8253379628062248	48.0	11780	32.0	5026	0.6651445090770721	0.8540785282850265	20.0	5243	17.0	2907	0.6225977167487144	0.9919568210840224	5.0	7677	4.0	4197	0.7011934041976929	0.8680057391524315	24.0	7694	18.0	4202	0.6929451689124108	0.8671514570713044	24.0	7694	18.0
I471	0.7446398859272537	0.7537682004947502	0.7270587280327937	0.7490868589586097	0.8312426499411995	0.7907132414867076	0.8335637444184901	0.7430081505207543		Supraventricular tachycardia	I00-I99	4	0.7070504680275917	0.7855393484234809	0.7130132883787156	0.7948723345994949	148.0	14231	97.0	6171	0.6849272325634956	0.7668709680438042	129.0	11780	86.0	5026	0.6713849768042565	0.813512171804905	47.0	5243	44.0	2907	0.724646520614624	0.9348283857107162	24.0	7677	16.0	4197	0.732592236995697	0.8476497650146484	66.0	7694	55.0	4202	0.7793123215436936	0.8824556276202201	66.0	7694	55.0
E162	0.7635383901407724	0.7498667904226611	0.7442994037478705	0.7849741795768783	0.7796923879040668	0.7904878313776619	0.8224304650152108	0.7818852163151653		Hypoglycemia, unspecified	E00-E90	4	0.6904217734932899	0.8304510623216629	0.6793232545256616	0.8216188088059425	41.0	14231	31.0	6171	0.6633857607841492	0.8120014533400536	40.0	11780	30.0	5026	0.6954600229859352	0.8697143241763114	23.0	5243	22.0	2907	0.5175284922122958	0.9688254833221436	5.0	7677	5.0	4197	0.706499595940113	0.8725372374057769	24.0	7694	23.0	4202	0.7423626184463501	0.8922272175550461	24.0	7694	23.0
Z940	0.7339331520623845	0.7087356351323619	0.6896592567324275	0.7544492118960204	0.7855529493527931	0.7904438937437503	0.8216744199527556	0.7224168889800944		Kidney transplant status	Z00-Z99	4	0.6720640257000923	0.7909124463796615	0.6497977301478386	0.7705931916832924	55.0	14231	17.0	6171	0.624778887629509	0.7492425873875618	54.0	11780	16.0	5026	0.6707491561770439	0.830940666794777	26.0	5243	13.0	2907	0.5717311143875122	0.983343869447708	3.0	7677	3.0	4197	0.7227831378579139	0.8592372566461564	27.0	7694	14.0	4202	0.760255092382431	0.8769258096814155	27.0	7694	14.0
R410	0.7580933559194429	0.7439411864877702	0.7295582750936679	0.7634151314526962	0.7694274161992957	0.7903572154029193	0.8458075795827167	0.730872388481084		Disorientation, unspecified	R00-R99	4	0.6968820676207542	0.8118021845817566	0.6772158592939377	0.804259930551052	63.0	14231	44.0	6171	0.6613683432340622	0.7958640828728676	59.0	11780	40.0	5026	0.6873252138495445	0.8295930728316308	32.0	5243	29.0	2907	0.6195945665240288	0.8749775946140289	10.0	7677	10.0	4197	0.7224419370293618	0.8505143225193024	36.0	7694	33.0	4202	0.7876421645283699	0.8897910669445992	36.0	7694	33.0
E877	0.7702120091064314	0.7706376534677616	0.7400039391887733	0.7405895691609977	0.730365733495624	0.7903476421363985	0.784406961579023	0.7340798032360355		Fluid overload	E00-E90	4	0.7385317280888557	0.8031079098582268	0.7367051810026168	0.8024000227451324	175.0	14231	121.0	6171	0.7010355368256569	0.7734799221158027	175.0	11780	121.0	5026	0.6816505551338196	0.7949048966169356	63.0	5243	58.0	2907	0.611694224178791	0.8346885427832603	9.0	7677	7.0	4197	0.7415598541498184	0.8372283995151519	63.0	7694	58.0	4202	0.7413394838571549	0.8235526770353317	63.0	7694	58.0
N99	0.7397301756973749	0.7400246383982474	0.6996752504769699	0.7424347158218125	0.7569082377476538	0.7902560946039207	0.7802212150038237	0.7126481649177837		Intraoperative and postprocedural complications and disorders of genitourinary system, not elsewhere classified	N00-N99	3	0.7093390032649041	0.7669009149074554	0.71185522377491	0.768071499466896	183.0	14231	155.0	6171	0.6684294551610946	0.7306533187627793	183.0	11780	155.0	5026	0.669283801317215	0.8126915454864502	35.0	5243	33.0	2907	0.5639373362064362	0.9875236302614212	5.0	7677	5.0	4197	0.7253921210765839	0.8525325000286103	35.0	7694	33.0	4202	0.7060729265213013	0.8460745200514793	35.0	7694	33.0
L975	0.8006460455336172	0.7870196390813619	0.7603607045668972	0.7441971993094187	0.8004171011470281	0.7899399791231733	0.8104601600556716	0.7622745722803709		Non-pressure chronic ulcer of other part of foot	L00-L99	4	0.7649542182683945	0.8351510480046272	0.7496722117066383	0.8211474478244781	121.0	14231	75.0	6171	0.7234825640916824	0.7995201930403709	121.0	11780	75.0	5026	0.672919537127018	0.8162684172391892	30.0	5243	24.0	2907	0.6649983555078507	0.9075226813554764	5.0	7677	4.0	4197	0.7291348606348038	0.8531519487500191	30.0	7694	24.0	4202	0.7404766127467155	0.8726733148097991	30.0	7694	24.0
I330	0.7757067049360877	0.8071454794246238	0.7851571954925638	0.761750095529232		0.7897925251210871	0.7888382852598858	0.7681065907211486		Acute and subacute infective endocarditis	I00-I99	4	0.7031464219093323	0.849865148961544	0.7346087679266929	0.8714345395565033	38.0	14231	27.0	6171	0.7113942563533783	0.8573986381292343	38.0	11780	27.0	5026	0.5379618674516679	0.9276678770780564	9.0	5243	8.0	2907			0.0	7677	0.0	4197	0.550446330010891	0.9444177463650704	9.0	7694	8.0	4202	0.5691127151250839	0.9501347824931144	9.0	7694	8.0
F341	0.7223398957575	0.7240722462159614	0.6929998763455864	0.7615147312033672		0.7892354779890597	0.8047668663714509	0.7075532266492781		Dysthymic disorder	F00-F99	4	0.6862804427742958	0.7586382091045379	0.6892542034387589	0.7604033946990967	127.0	14231	93.0	6171	0.6516595646739006	0.7340127304196358	127.0	11780	93.0	5026	0.6713509544730187	0.8459381952881813	16.0	5243	15.0	2907			0.0	7677	0.0	4197	0.7013758346438408	0.8675726696848869	16.0	7694	15.0	4202	0.7269895881414413	0.8731209978461265	16.0	7694	15.0
R531	0.7955918866912061	0.7902972653768147	0.7425005561850362	0.7610410688440655	0.7909659227563332	0.7891939808966603	0.8131241273851472	0.8156750674658189	0.7967183742199366	Weakness	R00-R99	4	0.7517863392829895	0.83490040153265	0.7476124882698059	0.8302805110812187	109.0	14231	84.0	6171	0.6768592417240142	0.7993712514638901	66.0	11780	48.0	5026	0.719735586643219	0.8040007531642913	46.0	5243	40.0	2907	0.7662440195679665	0.8172185406088829	148.0	7677	125.0	4197	0.7538559556007385	0.8215957179665565	89.0	7694	76.0	4202	0.783510585129261	0.8444457039237022	89.0	7694	76.0
Z9665	0.7511628159707884	0.7622171749005628	0.7360693396850602	0.7481014795929484	0.7717835114238554	0.7891750905577811	0.7990174537846985	0.7654018778934557		Presence of artificial knee joint	Z00-Z99	5	0.7313820332288742	0.7710097521543503	0.7406936377286911	0.7832380533218384	331.0	14231	169.0	6171	0.7132424533367157	0.7587748423218728	330.0	11780	168.0	5026	0.717766261100769	0.7782252907752991	144.0	5243	96.0	2907	0.554053008556366	0.9124441266059876	3.0	7677	3.0	4197	0.7578025326132775	0.8151031523942948	145.0	7694	97.0	4202	0.7674138560891152	0.8273810103535653	145.0	7694	97.0
I33	0.7734404359263434	0.8036813806261383	0.7809888206787959	0.7601579416634824		0.7887515361815947	0.786944263717198	0.7694024080016189		Acute and subacute endocarditis	I00-I99	3	0.7037242859601974	0.8441864177584648	0.7327069923281669	0.8672421157360077	39.0	14231	28.0	6171	0.7107544422149659	0.8507066637277603	39.0	11780	28.0	5026	0.5398786082863808	0.9288411930203436	9.0	5243	8.0	2907			0.0	7677	0.0	4197	0.5514132887125016	0.9440261021256446	9.0	7694	8.0	4202	0.5746306881308557	0.9489898070693016	9.0	7694	8.0
H91	0.7498425925472588	0.7442824129607779	0.7170255266223597	0.7488983881841024	0.6359609120521172	0.7885761385976409	0.7866603866317169	0.7397406081851875		Other and unspecified hearing loss	H60-H95	3	0.7168130531907082	0.7833667457103729	0.7088221162557602	0.7820307940244675	145.0	14231	85.0	6171	0.6759740650653839	0.7556877210736275	144.0	11780	84.0	5026	0.6777786031365395	0.8019210457801819	63.0	5243	49.0	2907	0.3773612640798092	0.8918707370758057	2.0	7677	2.0	4197	0.7338662505149841	0.8382230058312417	64.0	7694	50.0	4202	0.734845507144928	0.8338875755667686	64.0	7694	50.0
G31	0.7531839296670105	0.7354510089466908	0.7113835096958505	0.7456718300974275	0.9321973152613059	0.788380208082075	0.8138540668812269	0.7463286206454832		Other degenerative diseases of nervous system, not elsewhere classified	G00-G99	3	0.7139723226428032	0.7889897614717484	0.6933033093810081	0.7743903487920761	105.0	14231	69.0	6171	0.663568152487278	0.7548309475183487	103.0	11780	68.0	5026	0.6865805521607399	0.8032013729214669	55.0	5243	45.0	2907	0.9199580639600754	0.944069892168045	4.0	7677	4.0	4197	0.7358730882406235	0.8364358082413673	57.0	7694	46.0	4202	0.7675208702683449	0.8516956731677056	57.0	7694	46.0
K651	0.8166490622726099	0.829030819425862	0.8149900709219858	0.7606133362435883	0.8788609409618142	0.7881952833169172	0.7860580943708303	0.8006783559843204		Peritoneal abscess	K00-K93	4	0.7191316157579422	0.9026861011981964	0.7401457101106644	0.9128166303038596	30.0	14231	23.0	6171	0.7038318604230881	0.90222709774971	30.0	11780	23.0	5026	0.5527968674898148	0.985314217209816	7.0	5243	7.0	2907	0.7278679609298706	0.9975246340036392	4.0	7677	4.0	4197	0.5779741525650024	0.9780486494302748	7.0	7694	7.0	4202	0.5975266620516777	0.9514943286776544	7.0	7694	7.0
N189	0.7582855309020912	0.7618424526180272	0.7329458203602351	0.7440461643342251	0.7757852605934047	0.7880421212177456	0.793360679649221	0.753114489005329		Chronic kidney disease, unspecified	N00-N99	4	0.744598051905632	0.7715596795082093	0.7479105740785599	0.7765050858259201	1014.0	14231	488.0	6171	0.7180433496832848	0.7468538135290146	1007.0	11780	486.0	5026	0.7211556240916253	0.766712860763073	384.0	5243	252.0	2907	0.6569049537181855	0.8719110086560249	15.0	7677	15.0	4197	0.7674235135316849	0.8073246434330941	391.0	7694	254.0	4202	0.7722599402070045	0.812570558488369	391.0	7694	254.0
D6959	0.7358822222691538	0.743756154870825	0.7144915568997307	0.7420090045124423		0.7879001948294206	0.7845044976579016	0.7148451768887387		Other secondary thrombocytopenia	D50-D89	5	0.6997975155711174	0.7722332030534744	0.7096570402383804	0.7768848016858101	182.0	14231	124.0	6171	0.6811898127198219	0.7516270130872726	182.0	11780	124.0	5026	0.6899866312742233	0.7919139340519905	76.0	5243	68.0	2907			0.0	7677	0.0	4197	0.7421156391501427	0.8303573518991471	76.0	7694	68.0	4202	0.7366537868976594	0.8314303398132324	76.0	7694	68.0
F0150	0.7878600700246678	0.7840644147370097	0.7630218372575333	0.7463633437509735	0.7760552371026577	0.7878856624319419	0.8076396909200902	0.776211506326092		Vascular dementia, unspecified severity, without behavioral disturbance, psychotic disturbance, mood disturbance, and anxiety	F00-F99	5	0.7481619834899902	0.8273677691817284	0.7418420642614365	0.8245366603136063	71.0	14231	43.0	6171	0.7202029570937156	0.8061009630560875	70.0	11780	43.0	5026	0.6781036406755447	0.8066679790616036	37.0	5243	30.0	2907	0.7666128188371658	0.7860962703824044	1.0	7677	1.0	4197	0.7333872333168984	0.841351917386055	38.0	7694	30.0	4202	0.752557747066021	0.8585608899593353	38.0	7694	30.0
T8351	0.7493243084443818	0.7402744482831559	0.7087524150471645	0.7388083091013563		0.787876812968054	0.7675727557114418	0.7070752250346659		Infection and inflammatory reaction due to urinary catheter	S00-T98	5	0.6887110650539399	0.8068008840084075	0.6799709871411324	0.7963582634925842	48.0	14231	35.0	6171	0.6373934537172318	0.7695709377527237	48.0	11780	35.0	5026	0.6432839527726174	0.8259814947843551	22.0	5243	21.0	2907			0.0	7677	0.0	4197	0.6897849708795547	0.8681489363312721	22.0	7694	21.0	4202	0.6743386089801788	0.8445142179727554	22.0	7694	21.0
F199	0.7326022255803494	0.7212931756390637	0.6980686094610146	0.7677072760131706	0.8542745390203016	0.7878205755677369	0.7971074784651526	0.7121507534334732		Other psychoactive substance use, unspecified	F00-F99	4	0.6854713723063469	0.775453069806099	0.6679838240146637	0.7686656162142753	89.0	14231	72.0	6171	0.6437393724918365	0.7495620205998421	88.0	11780	71.0	5026	0.6764574185013771	0.853317742049694	31.0	5243	29.0	2907	0.6306095361709595	0.9666064515709876	7.0	7677	7.0	4197	0.6900989532470704	0.8590730890631676	32.0	7694	30.0	4202	0.7029955998063088	0.8737647771835327	32.0	7694	30.0
I73	0.7660731689564512	0.7616765992246864	0.7357478738246198	0.7515928501286633	0.577007299270073	0.7877732604638762	0.7757098107171421	0.7467111161212784		Other peripheral vascular diseases	I00-I99	3	0.7472559034824371	0.7830198153853416	0.7416348397731781	0.7818075224757195	492.0	14231	231.0	6171	0.7152754753828049	0.7548283278942108	489.0	11780	228.0	5026	0.71759412586689	0.7830466911196708	189.0	5243	113.0	2907	0.2276058666408062	0.955854994058609	5.0	7677	5.0	4197	0.7586116701364517	0.8169034853577614	192.0	7694	116.0	4202	0.7424921855330467	0.804596497118473	192.0	7694	116.0
Y9223	0.6949752442394088	0.7161407827190982	0.6843420993536744	0.7445998288933401		0.7877422680412371	0.8637484536082474	0.6799357007160601		Hospital as the place of occurrence of the external cause	V01-Y98	5	0.6734936237335205	0.7178009524941444	0.6970168650150299	0.736832645535469	545.0	14231	358.0	6171	0.6623908400535583	0.7063793376088142	545.0	11780	358.0	5026	0.7096636056900024	0.779510174691677	194.0	5243	165.0	2907			0.0	7677	0.0	4197	0.7580054596066474	0.8189585223793984	194.0	7694	165.0	4202	0.8420793041586876	0.8836636632680893	194.0	7694	165.0
D695	0.7358622763811744	0.7437397288454303	0.7144939256294662	0.7418434803866645		0.7877292009230216	0.7844958616020229	0.7147736063495191		Secondary thrombocytopenia	D50-D89	4	0.6997403785586357	0.7722338303923607	0.7095657721161842	0.7769373923540115	182.0	14231	124.0	6171	0.6809836775064468	0.7516442105174065	182.0	11780	124.0	5026	0.6898054614663124	0.791872951388359	76.0	5243	68.0	2907			0.0	7677	0.0	4197	0.7419874966144562	0.8302916854619979	76.0	7694	68.0	4202	0.7366777628660202	0.8313745632767677	76.0	7694	68.0
E873	0.7503889014392212	0.7613548735164791	0.7293067762096087	0.7397862362307777		0.787664856669457	0.7993372397666018	0.7470813328262362		Alkalosis	E00-E90	4	0.7150426611304284	0.7853432178497315	0.7259857848286628	0.7950660035014152	149.0	14231	109.0	6171	0.688876935839653	0.767435896396637	149.0	11780	109.0	5026	0.6751345634460449	0.8025572404265404	53.0	5243	48.0	2907			0.0	7677	0.0	4197	0.7239440470933914	0.8434817001223565	53.0	7694	48.0	4202	0.7416469350457191	0.8570441842079163	53.0	7694	48.0
T835	0.753140658322277	0.7399232715226832	0.7084386563422573	0.7379810094952524		0.7876417676965194	0.7729789778556166	0.7088562967141446		Infection and inflammatory reaction due to prosthetic device, implant and graft in urinary system	S00-T98	4	0.6944993019104004	0.8092437282204628	0.6811923250555992	0.7945815220475196	49.0	14231	36.0	6171	0.6396400257945061	0.7689560741186142	49.0	11780	36.0	5026	0.6463975578546524	0.8213005781173706	23.0	5243	22.0	2907			0.0	7677	0.0	4197	0.6937500655651092	0.8645092010498047	23.0	7694	22.0	4202	0.6844869166612626	0.8492867603898049	23.0	7694	22.0
I9789	0.7938650712467081	0.805150199943041	0.776795599370195	0.7479214486100485		0.7876025524156791	0.7747710205321874	0.7578945235126404		Other postprocedural complications and disorders of the circulatory system, not elsewhere classified	I00-I99	5	0.7570095449686051	0.8264576777815819	0.7712897554039955	0.8390009358525276	133.0	14231	115.0	6171	0.7405951023101807	0.8123705491423607	133.0	11780	115.0	5026	0.5869965642690659	0.8718998938798904	15.0	5243	15.0	2907			0.0	7677	0.0	4197	0.6382875576615334	0.8965926840901375	15.0	7694	15.0	4202	0.6558901369571686	0.8927605584263801	15.0	7694	15.0
I872	0.75906829649634	0.7737545305948406	0.7467136402753873	0.7460158209531159	0.8583061889250814	0.7873308008034233	0.7770806043140337	0.7627416317248241		Venous insufficiency (chronic) (peripheral)	I00-I99	4	0.7207762256264687	0.7944523736834526	0.7401381060481071	0.8066133543848991	160.0	14231	96.0	6171	0.7114507466554642	0.7846050202846527	160.0	11780	96.0	5026	0.6812087744474412	0.810107198357582	60.0	5243	46.0	2907	0.7151335418224335	0.9958311915397644	2.0	7677	2.0	4197	0.726609268784523	0.8424230739474297	60.0	7694	46.0	4202	0.7147748082876205	0.8322915032505989	60.0	7694	46.0
D68	0.7609619024296717	0.7611893855551062	0.7333847896972352	0.7450081764871311	0.6586406881271993	0.7871345418999377	0.796233504398827	0.7550581774646801		Other coagulation defects	D50-D89	3	0.7389610797166825	0.7817641019821167	0.7402779862284661	0.7830018147826194	459.0	14231	283.0	6171	0.7096488311886788	0.7559986785054207	457.0	11780	283.0	5026	0.7088729992508889	0.7815047681331635	190.0	5243	153.0	2907	0.4428087472915649	0.9818575456738472	4.0	7677	3.0	4197	0.7532277137041092	0.8190642610192299	192.0	7694	153.0	4202	0.763507941365242	0.8262454643845558	192.0	7694	153.0
Z966	0.7503011332359686	0.7594717320696233	0.7353285485518896	0.7464681449055478	0.7344279384936148	0.7870165178174708	0.7936647449569003	0.761025640504807		Presence of orthopedic joint implants	Z00-Z99	4	0.7327709153294564	0.768552440404892	0.7399711310863495	0.7789217486977578	428.0	14231	227.0	6171	0.7140679985284806	0.7551380082964897	427.0	11780	226.0	5026	0.7167379185557365	0.7750091448426246	191.0	5243	131.0	2907	0.5459744572639466	0.8488618791103363	3.0	7677	3.0	4197	0.7592646509408951	0.812164095044136	192.0	7694	132.0	4202	0.7651803195476532	0.8196908324956894	192.0	7694	132.0
D62	0.7337918257659035	0.7439265343053978	0.7079677437036305	0.7345742269045141	0.7862333386863658	0.7869654655573228	0.7856264529548513	0.7239578370560424		Acute posthemorrhagic anemia	D50-D89	3	0.7170097723603248	0.7504505604505539	0.7270066529512406	0.759772652387619	767.0	14231	537.0	6171	0.6901853069663048	0.7251417741179467	767.0	11780	537.0	5026	0.7058031469583511	0.7648234888911247	264.0	5243	220.0	2907	0.6671311214566231	0.8866580262780188	13.0	7677	12.0	4197	0.761042021214962	0.8111486792564392	264.0	7694	220.0	4202	0.7602010205388069	0.8116499453783035	264.0	7694	220.0
F1010	0.7477114406549095	0.7531063085550305	0.7407412576911526	0.7726326829248071	0.8797600957775016	0.7867090544873391	0.7723619988938266	0.7232347287554042		Alcohol abuse, uncomplicated	F00-F99	5	0.7204563200473786	0.7734508827328682	0.7273148447275162	0.7765512719750405	374.0	14231	246.0	6171	0.715353149175644	0.7681454539299011	364.0	11780	238.0	5026	0.7325451508164406	0.8051701664924622	191.0	5243	144.0	2907	0.834320917725563	0.9173210322856904	57.0	7677	45.0	4197	0.7523259550333024	0.8202224969863892	201.0	7694	152.0	4202	0.7384181067347526	0.8054443940520286	201.0	7694	152.0
Z9884	0.7835185662857335	0.7853148212530047	0.7749178640469906	0.7728733992928664	0.8210516329483196	0.7866704680446661	0.8058693276312663	0.7725573923088138		Bariatric surgery status	Z00-Z99	5	0.7493404150009155	0.81606734842062	0.7480150297284126	0.8153772547841072	152.0	14231	60.0	6171	0.7384480461478233	0.8112708374857902	148.0	11780	57.0	5026	0.718309523165226	0.8268523380160331	65.0	5243	36.0	2907	0.6653647214174271	0.9562143385410308	11.0	7677	9.0	4197	0.7381911396980286	0.8356910705566406	69.0	7694	39.0	4202	0.7610143303871155	0.8505787163972854	69.0	7694	39.0
K83	0.7739264032457749	0.7756738413806477	0.7530344490781338	0.7564425248839576	0.8377453813314442	0.7865526018099548	0.7895809766214179	0.7501387210811294		Other diseases of biliary tract	K00-K93	3	0.7406995818018913	0.8071618869900703	0.7407988861203194	0.8075211122632027	191.0	14231	129.0	6171	0.7164687886834145	0.7870017305016518	191.0	11780	129.0	5026	0.6937550082802773	0.8104460015892982	78.0	5243	59.0	2907	0.7603220283985138	0.9051341399550438	14.0	7677	13.0	4197	0.7303249076008796	0.8372122064232826	78.0	7694	59.0	4202	0.736733791232109	0.8359817177057266	78.0	7694	59.0
Z8674	0.7753150480423208	0.7292553201644111	0.6981716467877411	0.7413559484912551	0.9472312703583061	0.7865168539325843	0.7724719101123595	0.7235958145049054		Personal history of sudden cardiac arrest	Z00-Z99	5	0.7211875975131988	0.8268433198332786	0.676368448138237	0.7853969871997832	74.0	14231	31.0	6171	0.6337793752551079	0.752321395277977	74.0	11780	31.0	5026	0.6513827711343765	0.8203221365809441	40.0	5243	23.0	2907	0.9320837587118148	0.9616954505443572	2.0	7677	1.0	4197	0.7118355482816696	0.8527548044919967	40.0	7694	23.0	4202	0.7007227376103401	0.8467203468084336	40.0	7694	23.0
Z9119	0.7314263099416928	0.7346394473544114	0.708486463095036	0.7582875947153682	0.9474986972381448	0.7864638172326051	0.7809689501623234	0.7084472855836532		Patient's noncompliance with other medical treatment and regimen	Z00-Z99	5	0.6958594143390656	0.768154601752758	0.697625969350338	0.7704445287585259	203.0	14231	129.0	6171	0.6712757349014282	0.7460662871599197	203.0	11780	129.0	5026	0.7025762081146241	0.8161033645272255	96.0	5243	79.0	2907	0.942942114174366	0.9526911914348604	1.0	7677	1.0	4197	0.7364421457052232	0.8370627015829086	96.0	7694	79.0	4202	0.72953260242939	0.8279298216104507	96.0	7694	79.0
G934	0.7541042061777775	0.7547702479604563	0.722260288452886	0.731056656963894	0.6198547215496368	0.7854499597642381	0.7802254141654297	0.7323822682395642		Other and unspecified encephalopathy	G00-G99	4	0.7314313471317291	0.7757154062390328	0.7323704525828362	0.7783107027411461	322.0	14231	207.0	6171	0.6957648426294327	0.7476932451128959	322.0	11780	207.0	5026	0.6930623963475228	0.763884873688221	141.0	5243	127.0	2907	0.4483686119318009	0.7860477060079574	7.0	7677	7.0	4197	0.7551096007227898	0.8178905323147774	141.0	7694	127.0	4202	0.7459619671106339	0.8120681881904602	141.0	7694	127.0
G4733	0.7659755477513865	0.7691274568732211	0.7472768419790766	0.7523212187632673		0.784876337117195	0.7941598910666823	0.766190304079718		Obstructive sleep apnea (adult) (pediatric)	G00-G99	5	0.7510630875825882	0.779614394903183	0.7547332555055618	0.7836708843708038	1034.0	14231	430.0	6171	0.7328722923994064	0.7631621539592743	1034.0	11780	430.0	5026	0.7263795405626297	0.7739276006817818	420.0	5243	224.0	2907			0.0	7677	0.0	4197	0.7614920184016227	0.8066978201270103	420.0	7694	224.0	4202	0.7728850081562996	0.8133665516972541	420.0	7694	224.0
E872	0.7304487621912619	0.7353884306175001	0.7022314685314686	0.7365342554509104	0.7575928823972642	0.7848379843998934	0.7884292531945634	0.7268282489801942		Acidosis	E00-E90	4	0.7132094964385033	0.7491422846913338	0.7190539166331291	0.7527583137154579	781.0	14231	495.0	6171	0.6821565642952919	0.7209617257118225	780.0	11780	494.0	5026	0.7111161217093468	0.7609648749232292	342.0	5243	281.0	2907	0.5733951553702354	0.9082833498716354	9.0	7677	9.0	4197	0.7621603280305862	0.8078965455293655	343.0	7694	282.0	4202	0.7646837413311005	0.8113435596227646	343.0	7694	282.0
G473	0.7647520430396698	0.7704825017562732	0.749238964575059	0.7525467695945476		0.7840869071722191	0.7941281673722315	0.7675479476301288		Sleep apnea	G00-G99	4	0.7499153584241867	0.7782050162553787	0.7569038987159729	0.7843639209866524	1111.0	14231	457.0	6171	0.7345201909542084	0.7645552515983581	1111.0	11780	457.0	5026	0.7264328747987747	0.7739828810095787	450.0	5243	238.0	2907			0.0	7677	0.0	4197	0.7621570870280266	0.8051735371351242	450.0	7694	238.0	4202	0.7739005386829376	0.8128920003771782	450.0	7694	238.0
C83	0.7384338931385106	0.7778790491660167	0.7561790131536956	0.7474812895797351	0.8708794788273615	0.7838806773688332	0.7708333333333333	0.7375528618757647		Non-follicular lymphoma		3	0.6836987361311913	0.7908532798290253	0.7333625093102455	0.8183607921004296	79.0	14231	25.0	6171	0.7019299030303955	0.8064503118395805	79.0	11780	25.0	5026	0.6787266701459884	0.8168454155325889	32.0	5243	19.0	2907	0.8173527717590332	0.9232673048973083	2.0	7677	2.0	4197	0.717093575000763	0.8432515159249305	32.0	7694	19.0	4202	0.6964078396558762	0.8392962858080864	32.0	7694	19.0
M35	0.6808709204479653	0.7350407185186099	0.7084276996279486	0.7424522252148261	0.9666492965085982	0.7838650627615062	0.7681547889758049	0.6812657853561176		Other systemic involvement of connective tissue	M00-M99	3	0.6378176793456077	0.7235319763422012	0.695961256325245	0.7717222616076469	115.0	14231	51.0	6171	0.6647911578416824	0.7497541472315788	114.0	11780	51.0	5026	0.6707666516304016	0.8099026516079902	45.0	5243	31.0	2907	0.9627359166741372	0.9702931642532348	1.0	7677	1.0	4197	0.722483153641224	0.8386853545904159	46.0	7694	31.0	4202	0.7099710926413536	0.8237109795212746	46.0	7694	31.0
D6181	0.7541156005323806	0.7656992987553897	0.7421708429882486	0.7486367151345655	0.6243841650727409	0.7837548462564576	0.8123703198088231	0.7635536670826307		Pancytopenia	D50-D89	5	0.7240181162953377	0.7857545197010041	0.7332277849316597	0.7941992357373238	213.0	14231	114.0	6171	0.7115360930562019	0.7740119352936745	213.0	11780	114.0	5026	0.698808217048645	0.7970738738775253	97.0	5243	75.0	2907	0.4348966352641582	0.8042050838470458	9.0	7677	7.0	4197	0.7392989531159401	0.8272185325622559	97.0	7694	75.0	4202	0.7724380999803543	0.8516794100403785	97.0	7694	75.0
C77	0.7769151811799628	0.7726832562631447	0.7520309455418933	0.748810297293975		0.7837194705312166	0.7760483704374633	0.7521170461224767		Secondary and unspecified malignant neoplasm of lymph nodes		3	0.7412059009075165	0.8112567409873008	0.7326629459857941	0.8075699657201767	164.0	14231	102.0	6171	0.7137572214007378	0.7893833845853806	164.0	11780	102.0	5026	0.6859733477234841	0.8028802543878555	66.0	5243	55.0	2907			0.0	7677	0.0	4197	0.7271856755018234	0.8318518787622452	66.0	7694	55.0	4202	0.7258818119764328	0.826217706501484	66.0	7694	55.0
G92	0.7333900461708026	0.7484403969695955	0.7176959240213578	0.7336322001568566		0.7837074864272477	0.7856185820504218	0.736550798860609		Toxic encephalopathy	G00-G99	3	0.7124718472361564	0.7542759880423546	0.727239790558815	0.7692051067948341	429.0	14231	253.0	6171	0.6950442999601364	0.7406142324209213	429.0	11780	253.0	5026	0.699160811305046	0.7667234808206558	205.0	5243	163.0	2907			0.0	7677	0.0	4197	0.7556790888309479	0.8120830565690994	205.0	7694	163.0	4202	0.7548474237322808	0.8154353395104408	205.0	7694	163.0
Z908	0.670308687069649	0.6721031443803722	0.6371238480058738	0.7436685784110841		0.7836440067661492	0.7705404545378418	0.6504857236116076		Acquired absence of other organs	Z00-Z99	4	0.6235710084438324	0.7166285783052444	0.6194604054093361	0.7215498000383377	91.0	14231	51.0	6171	0.583249692618847	0.6935013711452483	91.0	11780	51.0	5026	0.6740256190299988	0.8093044593930244	39.0	5243	29.0	2907			0.0	7677	0.0	4197	0.7294431626796722	0.8339573591947556	39.0	7694	29.0	4202	0.7190133228898048	0.8184375151991844	39.0	7694	29.0
K921	0.7340121001400554	0.7557666604353211	0.7339864931975463	0.7491701416696585	0.6421121251629727	0.7835719551468591	0.7639020532746524	0.7424778995500436		Melena	K00-K93	4	0.6955457359552384	0.7736883342266083	0.7151328817009925	0.7931121215224266	142.0	14231	103.0	6171	0.6870973989367485	0.7758419781923294	141.0	11780	103.0	5026	0.6860927194356918	0.8064484775066375	70.0	5243	63.0	2907	0.4123383805155755	0.8381155222654343	7.0	7677	7.0	4197	0.7272350504994393	0.8355783626437188	71.0	7694	64.0	4202	0.7043262779712677	0.8160880699753761	71.0	7694	64.0
J980	0.7595477082470791	0.7540316472952368	0.7379852299121383	0.7706487162008635	0.4570032573289902	0.7834941628989811	0.7782801358616191	0.7463941539010459		Diseases of bronchus, not elsewhere classified	J00-J99	4	0.7084517419338227	0.8121797055006027	0.7037319436669349	0.8072186037898064	84.0	14231	53.0	6171	0.6766664937138558	0.7919786125421524	82.0	11780	51.0	5026	0.6841198831796647	0.8501813501119614	27.0	5243	19.0	2907	0.272075816988945	0.6427594125270844	2.0	7677	2.0	4197	0.702655589580536	0.8597691386938096	29.0	7694	21.0	4202	0.691046267747879	0.8511638686060905	29.0	7694	21.0
F015	0.7651649856423147	0.7737191343831646	0.7518379210121388	0.7401923076923077	0.7821782178217822	0.7831639928698753	0.8012982768865122	0.7661391963102623		Vascular dementia	F00-F99	4	0.7267769381403923	0.8040765017271042	0.734495447576046	0.812535998225212	83.0	14231	48.0	6171	0.7094388425350189	0.7953092440962791	82.0	11780	48.0	5026	0.6789600238204002	0.7955515027046204	43.0	5243	32.0	2907	0.7733129099011421	0.7917425498366356	1.0	7677	1.0	4197	0.7326676085591316	0.8314030185341835	44.0	7694	32.0	4202	0.7466278553009034	0.8485107988119125	44.0	7694	32.0
F01	0.7652241706435581	0.7736808131593379	0.7517837112034994	0.7401162790697674	0.7825690463783219	0.7831105169340464	0.8015864527629234	0.7662780042987897		Vascular dementia	F00-F99	3	0.7268495067954064	0.8041269183158875	0.7344731628894806	0.812484921514988	83.0	14231	48.0	6171	0.7094483256340027	0.7952151402831078	82.0	11780	48.0	5026	0.6789394736289978	0.7955332770943642	43.0	5243	32.0	2907	0.7737102508544922	0.7923397421836853	1.0	7677	1.0	4197	0.7326862931251525	0.8313328921794891	44.0	7694	32.0	4202	0.746939292550087	0.849023100733757	44.0	7694	32.0
K831	0.7626512855788359	0.7538902005986354	0.7317572489837032	0.7539548931745599	0.8909446254071661	0.783071567187112	0.8083669749487482	0.7337392403651304		Obstruction of bile duct	K00-K93	4	0.7070980310440064	0.8115915387868882	0.693238940834999	0.8103493586182594	76.0	14231	54.0	6171	0.6705075368285179	0.7898400440812111	76.0	11780	54.0	5026	0.651487646996975	0.8521649673581123	31.0	5243	23.0	2907	0.8827744126319885	0.8994110822677612	2.0	7677	2.0	4197	0.6811312407255173	0.8728184893727302	31.0	7694	23.0	4202	0.7261475279927254	0.8804505869746209	31.0	7694	23.0
E1169	0.7427353753769601	0.7419399524395353	0.720870356070356	0.7748894868345185	0.7391601092018629	0.7829352346999405	0.8056565656565657	0.7529576870178402		Type 2 diabetes mellitus with other specified complication	E00-E90	5	0.7069888904690742	0.780454920232296	0.7016508623957634	0.7815537795424461	129.0	14231	89.0	6171	0.6799194514751434	0.760121202468872	125.0	11780	86.0	5026	0.7063930094242096	0.8396124705672264	40.0	5243	35.0	2907	0.596617828309536	0.8812486007809639	13.0	7677	13.0	4197	0.7092319637537002	0.8445858716964721	44.0	7694	39.0	4202	0.7412543833255768	0.8659266844391822	44.0	7694	39.0
D618	0.7585162738524815	0.7715892007898113	0.7484074839041118	0.7474887912140749	0.6179939720628296	0.7827465806497137	0.8124205295362114	0.7663433195124888		Other specified aplastic anemias and other bone marrow failure syndromes	D50-D89	4	0.729599229991436	0.7888428583741188	0.7402045547962188	0.7989796176552773	223.0	14231	120.0	6171	0.7179921656847	0.7808541595935822	223.0	11780	120.0	5026	0.6973619580268859	0.7964813277125359	97.0	5243	75.0	2907	0.4282109804451466	0.8003953039646148	9.0	7677	7.0	4197	0.7376267924904824	0.8258831992745399	97.0	7694	75.0	4202	0.7724894374608994	0.8520976692438126	97.0	7694	75.0
I129	0.7587529676593524	0.7668382729034134	0.7377434713585034	0.7379635975191877	0.7836223004388823	0.782509558748642	0.7903477856803368	0.7608621465521582		Hypertensive chronic kidney disease with stage 1 through stage 4 chronic kidney disease, or unspecified chronic kidney disease	I00-I99	4	0.7474572822451592	0.7705346658825875	0.7552834466099739	0.7776443511247635	1354.0	14231	620.0	6171	0.7251659244298935	0.7502206131815911	1349.0	11780	618.0	5026	0.7179912567138672	0.7574834778904915	521.0	5243	337.0	2907	0.543283361196518	0.924399220943451	6.0	7677	6.0	4197	0.7663991585373878	0.8000557810068131	526.0	7694	340.0	4202	0.7736026927828789	0.8064070165157318	526.0	7694	340.0
R9431	0.7170636520209609	0.7488462994857513	0.7553883655795475	0.8022944169188309	0.7608410847635267	0.7824414934914345	0.7673835667543887	0.7370796535844724		Abnormal electrocardiogram [ECG] [EKG]	R00-R99	5	0.6649241775274277	0.7667041182518005	0.7026135757565498	0.7951902881264686	116.0	14231	80.0	6171	0.7061596885323524	0.7992337390780448	109.0	11780	73.0	5026	0.7393197327852249	0.8608175858855247	58.0	5243	44.0	2907	0.6747157156467438	0.8336421266198158	44.0	7677	35.0	4197	0.7163939729332924	0.8403242021799088	65.0	7694	51.0	4202	0.7032273814082146	0.8265558362007142	65.0	7694	51.0
Z794	0.7636225582338548	0.7661080460741776	0.7510427869528705	0.7586649975900421	0.7396654005313894	0.7820010510545701	0.7741656916317667	0.7524252925940139	0.7060672949609811	Long term (current) use of insulin	Z00-Z99	4	0.7506325170397758	0.7757824167609215	0.7535359039902687	0.779146459698677	1303.0	14231	483.0	6171	0.738295167684555	0.7647461086511612	1236.0	11780	457.0	5026	0.7381641268730164	0.7777997344732285	561.0	5243	280.0	2907	0.7014178588986397	0.7765036299824715	179.0	7677	123.0	4197	0.7646224498748779	0.7988020434975625	628.0	7694	308.0	4202	0.7562080577015877	0.7922820612788201	628.0	7694	308.0
S72	0.7526951648616146	0.7815269066240041	0.7613543879783454	0.7434122207641372	0.7940837219230265	0.7819692451437232	0.7781005918067753	0.7519339543643997		Fracture of femur	S00-T98	3	0.7196101516485214	0.7877748623490334	0.7497840315103531	0.8120939418673515	169.0	14231	119.0	6171	0.7288207367062569	0.7943484857678413	169.0	11780	119.0	5026	0.6882107734680176	0.7956887587904931	77.0	5243	70.0	2907	0.7396892145276069	0.840631178021431	64.0	7677	59.0	4197	0.7343221843242645	0.8279405191540719	77.0	7694	70.0	4202	0.7311514511704444	0.8235222443938255	77.0	7694	70.0
T46	0.7155931319844917	0.7184569771609162	0.7025288601058381	0.7609227561992538	0.5998957383031409	0.7819128870317169	0.786635617074374	0.7270713191933015		Poisoning by, adverse effect of and underdosing of agents primarily affecting the cardiovascular system	S00-T98	3	0.655869935452938	0.7725606605410575	0.6489437982439995	0.784489195048809	65.0	14231	43.0	6171	0.6285093784332275	0.7646577894687653	64.0	11780	42.0	5026	0.6587572038173676	0.8527245417237281	35.0	5243	31.0	2907	0.3965932823717594	0.943826362490654	4.0	7677	4.0	4197	0.6916110128164291	0.8626374125480651	36.0	7694	32.0	4202	0.7126972824335098	0.860237893462181	36.0	7694	32.0
D61	0.7563676707564585	0.7696018062397373	0.7461692750828265	0.7463809344461316	0.6206746652756042	0.7818088800652454	0.811925217360624	0.7641746728676478		Other aplastic anemias and other bone marrow failure syndromes	D50-D89	3	0.7281802266836166	0.7858851969242096	0.7394098982214927	0.7972662836313248	224.0	14231	120.0	6171	0.7166528105735779	0.7782215505838395	224.0	11780	120.0	5026	0.6960899457335472	0.7946774780750274	97.0	5243	75.0	2907	0.4316120259463787	0.8002420619130133	9.0	7677	7.0	4197	0.7366305634379386	0.8251590356230736	97.0	7694	75.0	4202	0.7707802966237068	0.8513604640960694	97.0	7694	75.0
Y922	0.6900923298261701	0.7135807055959148	0.6816058107104878	0.7369726141209857		0.7810301223098439	0.8477325105421777	0.679147266599738		School, other institution and public administrative area as the place of occurrence of the external cause	V01-Y98	4	0.6684265777468681	0.7129232227802277	0.6947625532746315	0.7338710889220238	555.0	14231	368.0	6171	0.6599503919482231	0.7036828324198723	555.0	11780	368.0	5026	0.7017968207597732	0.770644448697567	201.0	5243	172.0	2907			0.0	7677	0.0	4197	0.7506313219666481	0.8118351444602012	201.0	7694	172.0	4202	0.8233109921216964	0.8724132016301155	201.0	7694	172.0
N179	0.7324233224947326	0.739765035760988	0.7032537686367688	0.7276741149015976	0.7415296997466921	0.7800064158905438	0.7787023730970756	0.7258556180080634	0.6842214631471587	Acute kidney failure, unspecified	N00-N99	4	0.7213175401091576	0.7434693992137908	0.7279907137155532	0.7496552675962448	2055.0	14231	1026.0	6171	0.6923079118132591	0.7153253957629204	2047.0	11780	1020.0	5026	0.709460224211216	0.7451645359396935	831.0	5243	570.0	2907	0.7097774565219879	0.7733249604701996	156.0	7677	131.0	4197	0.765591424703598	0.7939371690154076	839.0	7694	576.0	4202	0.7639398142695427	0.7927474156022072	839.0	7694	576.0
R0600	0.8127328956077103	0.8079276757003706	0.7512352561658229	0.7679559128368473	0.7489108827136995	0.7796222436617897	0.7996725216578312	0.8296694800592744	0.8056158518371005	Dyspnea, unspecified	R00-R99	5	0.7714026167988777	0.8486432865262031	0.7633518278598785	0.8474133133888244	121.0	14231	95.0	6171	0.6745853140950203	0.8306545287370681	53.0	11780	32.0	5026	0.6983354344964028	0.8279845446348191	38.0	5243	28.0	2907	0.7220819979906082	0.7756783798336983	222.0	7677	170.0	4197	0.7441706866025924	0.8149539604783058	106.0	7694	91.0	4202	0.765759465098381	0.8316137045621872	106.0	7694	91.0
I209	0.8044860825382021	0.7917733841314735	0.7680053641956626	0.7487857873210634	0.9193380244983059	0.7792704665014565	0.789390799433841	0.7579873556258439		Angina pectoris, unspecified	I00-I99	4	0.768998934328556	0.8410310134291649	0.7529928490519524	0.8265573069453239	113.0	14231	81.0	6171	0.7279218673706055	0.804646834731102	113.0	11780	81.0	5026	0.6635952278971672	0.8338632076978684	27.0	5243	21.0	2907	0.8564030826091766	0.9790231436491011	3.0	7677	3.0	4197	0.7009172782301902	0.8578390851616859	27.0	7694	21.0	4202	0.7033898919820786	0.8660686030983925	27.0	7694	21.0
N183	0.7468704148981604	0.749653037700681	0.7209664946274483	0.7311482787069676	0.6220846905537459	0.7790589914009989	0.7843345474572241	0.7442447659513012		Chronic kidney disease, stage 3 (moderate)	N00-N99	4	0.7283106610178948	0.7638303562998772	0.7320436269044877	0.7666883781552315	593.0	14231	312.0	6171	0.7022423639893531	0.7384282037615776	592.0	11780	311.0	5026	0.7045072063803672	0.757701325416565	268.0	5243	185.0	2907	0.3555237054824829	0.8875716328620911	2.0	7677	2.0	4197	0.7568761304020881	0.8017780214548111	269.0	7694	186.0	4202	0.7619211778044701	0.8064003869891166	269.0	7694	186.0
W01	0.7190673370797594	0.7223163310119831	0.7090872812789394	0.7624144766289405	0.7649699817280083	0.7786409891673051	0.79680490206806	0.6985185708011795		Fall on same level from slipping, tripping and stumbling	V01-Y98	3	0.6567443698644638	0.7868246212601662	0.6564215958118439	0.7861443102359771	63.0	14231	43.0	6171	0.6363774433732032	0.7735805958509445	56.0	11780	36.0	5026	0.6665045246481895	0.8463600054383278	30.0	5243	28.0	2907	0.6631532222032548	0.8512984186410903	15.0	7677	14.0	4197	0.7083296626806259	0.8462970986962318	37.0	7694	35.0	4202	0.7299572512507438	0.8556510239839554	37.0	7694	35.0
D638	0.72778995590892	0.7295212944132753	0.6955461443772513	0.7271292704957228		0.7782532604526275	0.7713020233985425	0.7154207785601304		Anemia in other chronic diseases classified elsewhere	D50-D89	4	0.7003357589244843	0.7540550380945206	0.7007156446576118	0.7545110255479812	252.0	14231	153.0	6171	0.6652517661452293	0.724524849653244	252.0	11780	153.0	5026	0.6836786955595017	0.7703553423285484	110.0	5243	85.0	2907			0.0	7677	0.0	4197	0.739336796104908	0.8167152613401413	110.0	7694	85.0	4202	0.7288704663515091	0.8084549874067306	110.0	7694	85.0
H3530	0.7798215763818633	0.7672683950390194	0.7422148197818204	0.7324915178285641		0.7781840341255332	0.7803749165723572	0.7832560096194787		Unspecified macular degeneration	H00-H59	5	0.7460505709052085	0.8134956732392311	0.7313286364078522	0.8021511808037758	83.0	14231	48.0	6171	0.7014828816056251	0.77933339625597	83.0	11780	48.0	5026	0.6780689224600792	0.7867691814899445	36.0	5243	29.0	2907			0.0	7677	0.0	4197	0.7294409781694412	0.8236259669065475	36.0	7694	29.0	4202	0.72696433365345	0.8389086097478866	36.0	7694	29.0
I490	0.7947394378993351	0.7850552718723464	0.7527681816194122	0.7106442869057548	0.9089676746611053	0.7779007202985334	0.7817842575718129	0.7716720992928315		Ventricular fibrillation and flutter	I00-I99	4	0.7253219798207283	0.8598154380917549	0.7039795354008674	0.8527938291430474	38.0	14231	28.0	6171	0.6735675796866417	0.8329257443547249	37.0	11780	27.0	5026	0.539400877058506	0.8658889681100845	11.0	5243	11.0	2907	0.7588573843240738	0.981327049434185	5.0	7677	4.0	4197	0.6505994975566864	0.8946300655603409	12.0	7694	12.0	4202	0.6597984313964844	0.8909798726439475	12.0	7694	12.0
I4901	0.794390859838245	0.7849570025253367	0.7527888955122201	0.7109049207673062	0.9085766423357664	0.7775969799531371	0.7798207931962163	0.7711918773895212		Ventricular fibrillation	I00-I99	5	0.7253346517682076	0.8594611763954163	0.7028494730591774	0.85297362357378	38.0	14231	28.0	6171	0.6737728536128998	0.8329807013273239	37.0	11780	27.0	5026	0.5378879562020302	0.8688704550266266	11.0	5243	11.0	2907	0.7567923963069916	0.9815936833620073	5.0	7677	4.0	4197	0.6484603300690651	0.8967123121023178	12.0	7694	12.0	4202	0.6561619505286217	0.8905668050050736	12.0	7694	12.0
K746	0.7471137650270898	0.7644783007911075	0.7417037862941498	0.7421461579356315	0.8183383331159514	0.7775067356508127	0.74333464929596	0.7341754179005552		Other and unspecified cirrhosis of liver	K00-K93	4	0.7156554237008095	0.779971070587635	0.7336399927735329	0.7960758119821548	235.0	14231	118.0	6171	0.7074322968721389	0.7767671793699265	235.0	11780	118.0	5026	0.684696201980114	0.7941679060459137	95.0	5243	59.0	2907	0.6609876379370689	0.9527827009558678	10.0	7677	10.0	4197	0.7246736392378808	0.8277525335550309	95.0	7694	59.0	4202	0.6930880591273308	0.7941615507006645	95.0	7694	59.0
E11	0.758802164582203	0.7654083402019102	0.7495082547169811	0.7548452917752466	0.7079067080475062	0.7771699869411798	0.770808575159663	0.7541623074063186	0.699817183271392	Type 2 diabetes mellitus	E00-E90	3	0.7506767466664315	0.7673254668712616	0.7568677604198456	0.7737908959388733	3539.0	14231	1319.0	6171	0.7406961858272553	0.7587448567152023	3300.0	11780	1232.0	5026	0.740897162258625	0.7685381650924683	1435.0	5243	713.0	2907	0.6873214900493622	0.7296110168099403	562.0	7677	350.0	4197	0.7655503153800964	0.7879688039422035	1674.0	7694	816.0	4202	0.7596832573413849	0.7827909857034683	1674.0	7694	816.0
R943	0.716327757024525	0.7493476260083373	0.7557010649367901	0.7951302849332976	0.7563341791918798	0.7766844514417329	0.7695760080468818	0.7373639759623193		Abnormal results of cardiovascular function studies	R00-R99	4	0.6680978268384934	0.7639923349022866	0.7076358705759049	0.7898178622126579	131.0	14231	90.0	6171	0.7103126615285873	0.7967793047428131	124.0	11780	83.0	5026	0.7372416138648987	0.8472477674484253	65.0	5243	49.0	2907	0.6785779431462288	0.8249845534563065	47.0	7677	38.0	4197	0.7190386280417442	0.8302984401583672	72.0	7694	56.0	4202	0.7123363196849823	0.82313212454319	72.0	7694	56.0
G9340	0.7551120247131914	0.7491649345230575	0.7161110400077163	0.7226301288256758	0.6298757710016506	0.7756376589097177	0.77482122656755	0.7140324686013084		Encephalopathy, unspecified	G00-G99	5	0.7240295201539994	0.784743320941925	0.7182406947016716	0.7810444459319115	186.0	14231	122.0	6171	0.6809275045990943	0.7510527804493904	186.0	11780	122.0	5026	0.6650960087776184	0.7735337898135185	78.0	5243	70.0	2907	0.3286802902817726	0.8607408210635186	3.0	7677	3.0	4197	0.7289657890796661	0.8193308964371682	78.0	7694	70.0	4202	0.7272223755717278	0.8209147289395332	78.0	7694	70.0
I652	0.7734699540939194	0.7715170642685131	0.7476347951769355	0.7348032200357782	0.8381982451568066	0.7749526585672035	0.7375415282392026	0.7447650135460565		Occlusion and stenosis of carotid artery	I00-I99	4	0.7359019115567207	0.8082783535122872	0.7377962231636047	0.8022628501057625	151.0	14231	103.0	6171	0.7109911933541297	0.7828090727329254	151.0	11780	103.0	5026	0.6695681855082511	0.8000154584646225	43.0	5243	36.0	2907	0.7095863312482834	0.9089709773659704	3.0	7677	2.0	4197	0.715102507174015	0.8301992550492286	43.0	7694	36.0	4202	0.67425966411829	0.7988035157322884	43.0	7694	36.0
K7689	0.784857772828913	0.7785880316871716	0.753677683852461	0.7415818449523078	0.8646430432516936	0.7747583027718852	0.807799963996908	0.7846219510452168		Other specified diseases of liver	K00-K93	5	0.7449092417955399	0.8258660793304443	0.7330641970038414	0.8198153629899025	109.0	14231	67.0	6171	0.7088101029396057	0.7973998069763184	108.0	11780	66.0	5026	0.6550414726138115	0.8185864746570587	36.0	5243	25.0	2907	0.85772405564785	0.8724558621644973	1.0	7677	1.0	4197	0.6975420996546745	0.8496354952454567	37.0	7694	26.0	4202	0.7396171972155571	0.8664959341287612	37.0	7694	26.0
Z79	0.7428100761518445	0.7482303655890481	0.7220614133387666	0.7367952669799058	0.6942306742061325	0.7744659977428883	0.7664759867260118	0.7349877624398333	0.6936071299310969	Long term (current) drug therapy	Z00-Z99	3	0.7342342153191567	0.7511979714035988	0.7398332953453064	0.756593169271946	3785.0	14231	1567.0	6171	0.7129745364189148	0.7316948026418686	3600.0	11780	1498.0	5026	0.7223581507802009	0.7504350870847702	1642.0	5243	924.0	2907	0.6705454334616661	0.7165127500891686	436.0	7677	302.0	4197	0.763049142062664	0.7854788780212403	1827.0	7694	1004.0	4202	0.7558061063289643	0.778887178003788	1827.0	7694	1004.0
I619	0.7553944794097542	0.7313784189394117	0.7035329341317366	0.7407907376510441	0.8138271098599952	0.7741915525490842	0.7880162789418688	0.7195019997014199		Nontraumatic intracerebral hemorrhage, unspecified	I00-I99	4	0.7054412707686424	0.8041914194822312	0.676687766611576	0.7832495912909507	90.0	14231	69.0	6171	0.6476837500929833	0.7565997064113616	90.0	11780	69.0	5026	0.6529062002897262	0.8192516729235649	38.0	5243	37.0	2907	0.7037534847855568	0.8984100878238678	14.0	7677	14.0	4197	0.6929575845599175	0.8476883590221405	38.0	7694	37.0	4202	0.7102249011397361	0.8623196884989738	38.0	7694	37.0
H409	0.726057665205371	0.7263200387413267	0.7007854500739884	0.7340908493352382		0.773971412777383	0.7642709073679222	0.6990107018417123		Unspecified glaucoma	H00-H59	4	0.6988811597228051	0.7515750393271446	0.7026203408837318	0.7520369172096252	287.0	14231	138.0	6171	0.6735549584031105	0.7279477268457413	287.0	11780	138.0	5026	0.6960514575242996	0.7750583276152611	134.0	5243	85.0	2907			0.0	7677	0.0	4197	0.7383244305849075	0.8084290221333503	134.0	7694	85.0	4202	0.7311425611376763	0.7987049609422684	134.0	7694	85.0
I70	0.7954114755863521	0.7924174863664865	0.764673331625947	0.7259002703224561	0.2285044293903075	0.7732593381389253	0.7895375982961993	0.7799493929048726		Atherosclerosis	I00-I99	3	0.7731789290904999	0.816533337533474	0.7698585003614425	0.8136493176221847	341.0	14231	180.0	6171	0.740806931257248	0.7874381154775619	341.0	11780	180.0	5026	0.6677477985620499	0.7797868117690085	64.0	5243	49.0	2907	0.2183475416153669	0.2374559119343757	1.0	7677	1.0	4197	0.7248316243290901	0.8234650194644928	64.0	7694	49.0	4202	0.7408028423786164	0.8385543644428253	64.0	7694	49.0
E87	0.7332884453794477	0.7441197592420628	0.7094048692935678	0.7240408798135431	0.7092632250357737	0.7729477364703004	0.7722331522237738	0.7319515996124435	0.6788766286093472	Other disorders of fluid, electrolyte and acid-base balance	E00-E90	3	0.7232052400708199	0.7428550958633423	0.7346670478582382	0.7542523548007012	2661.0	14231	1381.0	6171	0.6985496401786804	0.7202707931399346	2628.0	11780	1364.0	5026	0.707613718509674	0.7399478822946548	1086.0	5243	747.0	2907	0.6753252685070038	0.7454033732414246	191.0	7677	153.0	4197	0.7596407577395439	0.7875041738152504	1119.0	7694	765.0	4202	0.7573218300938607	0.785501879453659	1119.0	7694	765.0
B9562	0.7629638989251866	0.7557036146608112	0.7218767377456243	0.7229877724614566		0.772725956806207	0.7750998784088935	0.7130298083731181		Methicillin resistant Staphylococcus aureus infection as the cause of diseases classified elsewhere	A00-B99	5	0.7090127348899842	0.8087128579616547	0.7082215711474419	0.8000442922115326	62.0	14231	49.0	6171	0.6726824522018433	0.7743020564317703	62.0	11780	49.0	5026	0.6087601512670517	0.8170316949486732	18.0	5243	17.0	2907			0.0	7677	0.0	4197	0.6816849321126938	0.8580870553851128	18.0	7694	17.0	4202	0.6932492792606354	0.8582320839166641	18.0	7694	17.0
E10	0.8082896785073156	0.779427388341815	0.7936175147327503	0.8105927775711529	0.7740675810812478	0.7727024817171491	0.7938690212451066	0.7858335725223308	0.7588369565365252	Type 1 diabetes mellitus	E00-E90	3	0.7782515943050384	0.835032108426094	0.7489618450403214	0.8076024979352951	317.0	14231	93.0	6171	0.7606195971369744	0.8259048581123352	282.0	11780	65.0	5026	0.7593352422118187	0.8552129983901977	110.0	5243	38.0	2907	0.7233750194311143	0.8220905393362046	107.0	7677	67.0	4197	0.7248519882559776	0.8163655519485473	145.0	7694	67.0	4202	0.7487010151147843	0.8338270336389542	145.0	7694	67.0
Z854	0.7373164564425418	0.7251117291314785	0.6927203873504002	0.7222396545633593	0.7723055353191022	0.7725691190676759	0.7792871971817741	0.727113032037189		Personal history of malignant neoplasm of genital organs	Z00-Z99	4	0.7169071048498153	0.757993197441101	0.7065044075250626	0.7462531447410583	453.0	14231	205.0	6171	0.6710929572582245	0.7138743698596954	451.0	11780	205.0	5026	0.6939248919487	0.7519705995917321	201.0	5243	111.0	2907	0.6746478453278542	0.8605783194303512	19.0	7677	15.0	4197	0.7458879753947258	0.7988860666751861	203.0	7694	111.0	4202	0.7531295731663704	0.8044657409191132	203.0	7694	111.0
I9581	0.7624630234427099	0.754229291703002	0.7158406015110346	0.718998652031581		0.7724228152799582	0.800261643118786	0.7456846434006464		Postprocedural hypotension	I00-I99	5	0.7382376432418823	0.7854656636714935	0.7298828169703484	0.7762740328907967	251.0	14231	201.0	6171	0.6890798836946488	0.7458805620670319	251.0	11780	201.0	5026	0.6552224367856979	0.7837247490882874	50.0	5243	46.0	2907			0.0	7677	0.0	4197	0.7113750964403153	0.825966702401638	50.0	7694	46.0	4202	0.7382218286395072	0.8592791393399238	50.0	7694	46.0
J15	0.7483646477843812	0.7531725832983005	0.7209901292320172	0.7190237089748279	0.9372068785825951	0.7717504199707375	0.7628497498238832	0.7292833581325412		Bacterial pneumonia, not elsewhere classified	J00-J99	3	0.715887026488781	0.7796175286173821	0.7174169272184372	0.786252298951149	163.0	14231	114.0	6171	0.6845863357186317	0.7585231408476829	163.0	11780	114.0	5026	0.6575157806277275	0.7787487715482712	58.0	5243	55.0	2907	0.931940458714962	0.9419489547610282	1.0	7677	1.0	4197	0.7207671239972114	0.8223749756813049	58.0	7694	55.0	4202	0.7036533057689667	0.818522384762764	58.0	7694	55.0
K768	0.7691682269142406	0.7661195892235433	0.7384174220322723	0.7337305400730348	0.9635226680562793	0.7716215225656765	0.8097318762289936	0.7821355956222595		Other specified diseases of liver	K00-K93	4	0.7308417722582817	0.8081833124160767	0.7242989793419838	0.8048951417207718	118.0	14231	71.0	6171	0.6922443896532059	0.7830691263079643	117.0	11780	70.0	5026	0.649962729215622	0.8055180281400679	40.0	5243	28.0	2907	0.9593807473778724	0.9675570130348206	1.0	7677	1.0	4197	0.695114916563034	0.8439399793744087	41.0	7694	29.0	4202	0.7516137182712554	0.861056900024414	41.0	7694	29.0
I71	0.756299717373429	0.7504440680008051	0.7246490312101171	0.7321724392349026	0.7242356610574678	0.7715804351676068	0.7593053200813529	0.7267030197603527		Aortic aneurysm and dissection	I00-I99	3	0.7309278428554535	0.7792838051915169	0.7227503716945648	0.7753835797309876	293.0	14231	155.0	6171	0.6951022624969483	0.7504458606243133	288.0	11780	154.0	5026	0.6883715078234672	0.7769841015338897	112.0	5243	72.0	2907	0.6299390926957131	0.8085088565945625	28.0	7677	27.0	4197	0.7306718230247498	0.8101677596569061	117.0	7694	75.0	4202	0.7166019767522812	0.7975212529301643	117.0	7694	75.0
F19	0.7151646108039132	0.7027761236353325	0.6894130393871631	0.7601301750326452	0.8197275578204625	0.7712378750383845	0.7908974729502718	0.6951356869417268		Other psychoactive substance related disorders	F00-F99	3	0.6729522734880448	0.7556823879480362	0.6554853036999703	0.7448646456003188	125.0	14231	98.0	6171	0.6431119710206985	0.7310589671134948	124.0	11780	97.0	5026	0.6860858663916588	0.8235804408788681	57.0	5243	50.0	2907	0.7045187190175057	0.9127120271325112	24.0	7677	18.0	4197	0.7067542940378189	0.8300235718488693	58.0	7694	51.0	4202	0.7204865053296089	0.8517054930329323	58.0	7694	51.0
Z9221	0.747551710183586	0.7457799702477643	0.7172755763311572	0.7267462506138793		0.7711776720771788	0.7795287725755974	0.740493676225		Personal history of antineoplastic chemotherapy	Z00-Z99	5	0.7166335865855217	0.77466521859169	0.7135100454092026	0.7762580767273903	251.0	14231	153.0	6171	0.6850087657570839	0.7485335931181908	251.0	11780	153.0	5026	0.6763928294181824	0.7746500551700592	103.0	5243	84.0	2907			0.0	7677	0.0	4197	0.7295956358313561	0.8096515879034996	103.0	7694	84.0	4202	0.7358979314565659	0.8221400365233421	103.0	7694	84.0
M858	0.7148815369635866	0.7188647274781136	0.7099918320121411	0.7462749615975423		0.7711674407326582	0.8054277880364837	0.727676219298874		Other specified disorders of bone density and structure	M00-M99	4	0.6607103332877159	0.7671375721693039	0.6621861070394516	0.7718498900532722	67.0	14231	34.0	6171	0.6561190843582153	0.7648622289299964	67.0	11780	34.0	5026	0.667404668033123	0.8261010885238648	35.0	5243	24.0	2907			0.0	7677	0.0	4197	0.6985796526074409	0.8407401978969574	35.0	7694	24.0	4202	0.7543792590498924	0.853548887372017	35.0	7694	24.0
Z948	0.7551293015300525	0.7470179776534236	0.7270748641939778	0.73831786875837	0.937785016286645	0.770846900234436	0.7813395415472779	0.7224246593169608		Other transplanted organ and tissue status	Z00-Z99	4	0.7091403692960739	0.8001147210597992	0.6958118930459023	0.7956041663885116	76.0	14231	25.0	6171	0.6711068719625474	0.7767780736088753	76.0	11780	25.0	5026	0.6223010167479515	0.8436778709292412	16.0	5243	9.0	2907	0.8987602412700653	0.9751139879226683	2.0	7677	2.0	4197	0.6733244627714158	0.8652280032634735	16.0	7694	9.0	4202	0.6815149873495102	0.8673367515206336	16.0	7694	9.0
H40	0.7171189682384458	0.7183736474162752	0.6926784286749053	0.7304208182488066		0.7703831499474045	0.7590311598337494	0.694911578889915		Glaucoma	H00-H59	3	0.6891620561480523	0.7416259825229645	0.6957097932696342	0.7429995194077492	316.0	14231	154.0	6171	0.6661956414580346	0.7208156809210777	316.0	11780	154.0	5026	0.6945202589035034	0.7685332998633384	147.0	5243	93.0	2907			0.0	7677	0.0	4197	0.7363858342170715	0.8029344335198403	147.0	7694	93.0	4202	0.7266710728406907	0.7912412062287331	147.0	7694	93.0
Z857	0.7641808945957386	0.695749444869405	0.6662603578809687	0.7212662206818732		0.7700462883593349	0.7627018686782102	0.7082222453268772		Personal history of other malignant neoplasms of lymphoid, hematopoietic and related tissues	Z00-Z99	4	0.7051107555627822	0.8268648907542229	0.637259091436863	0.7613205268979072	57.0	14231	27.0	6171	0.5987721130251884	0.7269539013504982	57.0	11780	27.0	5026	0.6250598222017288	0.8027862474322319	19.0	5243	11.0	2907			0.0	7677	0.0	4197	0.6912225991487504	0.8434579536318779	19.0	7694	11.0	4202	0.6740910559892654	0.8435189679265023	19.0	7694	11.0
B378	0.7568978673218429	0.7577708971017898	0.7254929604999986	0.7259161729207813		0.7700221961091526	0.7556115121332513	0.7043023280379883		Candidiasis of other sites	A00-B99	4	0.7154977500438691	0.7943454384803772	0.7223376348614693	0.7915616750717163	114.0	14231	84.0	6171	0.685505473613739	0.7647614493966103	114.0	11780	84.0	5026	0.650922292470932	0.8023607417941093	35.0	5243	33.0	2907			0.0	7677	0.0	4197	0.707689581811428	0.8288598537445068	35.0	7694	33.0	4202	0.6845018953084946	0.8151048347353935	35.0	7694	33.0
F068	0.7937998256814168	0.8124706236680828	0.7853841829585486	0.7206873783708646		0.7697395666938814	0.7945286523966727	0.7390986238566997		Other specified mental disorders due to known physiological condition	F00-F99	4	0.7617527663707733	0.8253714203834533	0.7802469894289971	0.8468893304467201	93.0	14231	66.0	6171	0.7469929024577141	0.8187119603157044	93.0	11780	66.0	5026	0.5987113758921623	0.8179120570421219	11.0	5243	7.0	2907			0.0	7677	0.0	4197	0.6615748047828675	0.852653568983078	11.0	7694	7.0	4202	0.6782040521502495	0.8862979367375373	11.0	7694	7.0
T38	0.729208212526224	0.7192317060713922	0.7034008174127935	0.737101839389861		0.7695591566474995	0.840944166479974	0.7008501677549128		Poisoning by, adverse effect of and underdosing of hormones and their synthetic substitutes and antagonists, not elsewhere classified	S00-T98	3	0.6844948038458825	0.7718801230192185	0.6684478893876076	0.7666661441326141	90.0	14231	57.0	6171	0.6513015925884247	0.7524819999933243	90.0	11780	57.0	5026	0.6727534323930741	0.8035238310694695	42.0	5243	39.0	2907			0.0	7677	0.0	4197	0.6992330223321914	0.8320701479911804	42.0	7694	39.0	4202	0.7893192633986473	0.8851476520299911	42.0	7694	39.0
T8021	0.801646182973398	0.78099241622009	0.7537277331967447	0.7278877107674299		0.7695561225662598	0.7500938632584727	0.7723860561135535		Infection due to central venous catheter	S00-T98	5	0.7478430613875389	0.8500682041049004	0.7256885558366776	0.834847092628479	66.0	14231	50.0	6171	0.6996274709701538	0.8132097452878952	66.0	11780	50.0	5026	0.5985773801803589	0.8488810494542122	17.0	5243	14.0	2907			0.0	7677	0.0	4197	0.635814654827118	0.8807555660605431	17.0	7694	14.0	4202	0.6534631848335266	0.8355125442147254	17.0	7694	14.0
D472	0.7035835761133197	0.7194348368949038	0.6912003516793702	0.7182940838598507		0.7692011988532708	0.7090239770654156	0.6914589283236939		Monoclonal gammopathy	C00-D48	4	0.6516562506556511	0.7533700451254844	0.6619280517101288	0.7732900366187095	59.0	14231	30.0	6171	0.6259285375475884	0.751031830906868	59.0	11780	30.0	5026	0.6506745353341102	0.7842346653342247	20.0	5243	12.0	2907			0.0	7677	0.0	4197	0.7070663660764694	0.8289797127246856	20.0	7694	12.0	4202	0.6481003999710083	0.7750551968812942	20.0	7694	12.0
macro	0.7475833241261538	0.750499511748461	0.7301583840237738	0.7394784943781998	0.6589126033468481	0.7691431064234906	0.7742101041604341	0.7335913889237229	0.6777778486296575	CODE NOT FOUND	CODE NOT FOUND	5	0.7447593197226524	0.7504476413130761	0.747853784263134	0.7531592547893524		14231		6171	0.7273820117115974	0.7330688312649727		11780		5026	0.7350537374615669	0.7433679521083831		5243		2907	0.6416618227958679	0.6568621233105659		7677		4197	0.765185397863388	0.7732317373156548		7694		4202	0.7703820139169693	0.7783886164426803		7694
I635	0.7247732924988325	0.7047198601201142	0.6711579500311895	0.7281654737559645	0.8162594584432762	0.768792661188644	0.7885599176847383	0.6578774747770937		Cerebral infarction due to unspecified occlusion or stenosis of cerebral arteries	I00-I99	4	0.6718126013875008	0.7739556476473808	0.6461292624473572	0.7555653780698777	65.0	14231	54.0	6171	0.6089720845222473	0.7244448155164719	65.0	11780	54.0	5026	0.6440375074744225	0.8086862996220588	27.0	5243	27.0	2907	0.759085227549076	0.8719953984022141	39.0	7677	36.0	4197	0.6813579440116883	0.8418363809585571	27.0	7694	27.0	4202	0.7152696818113327	0.8484673127532005	27.0	7694	27.0
I978	0.7761532962071042	0.7891250564419025	0.7583160163077122	0.7213255275300468		0.7686507419336821	0.7912345701997728	0.7389576121312462		Other intraoperative and postprocedural complications and disorders of the circulatory system, not elsewhere classified	I00-I99	4	0.7393509313464165	0.8097972333431244	0.7570778742432595	0.8215104803442955	151.0	14231	130.0	6171	0.7234504804015159	0.791872338950634	151.0	11780	130.0	5026	0.6073718294501305	0.8233858913183212	21.0	5243	21.0	2907			0.0	7677	0.0	4197	0.6549688681960106	0.8586562633514404	21.0	7694	21.0	4202	0.7057723671197892	0.8742882743477821	21.0	7694	21.0
Z855	0.7209484567440145	0.7233787837799643	0.6915969667263266	0.7200684887252052	0.9548488008342023	0.7685326200397361	0.7506095722557653	0.6901499582103534		Personal history of malignant neoplasm of urinary tract	Z00-Z99	4	0.6898043274879456	0.751488895714283	0.6935693368315696	0.7529669538140297	212.0	14231	95.0	6171	0.6569261521100997	0.7252237066626549	211.0	11780	95.0	5026	0.6688971981406212	0.7726285845041275	84.0	5243	55.0	2907	0.8872914537787437	0.9869540855288506	5.0	7677	4.0	4197	0.7222821846604347	0.8161782205104828	85.0	7694	55.0	4202	0.7059726297855378	0.7928560376167297	85.0	7694	55.0
T80	0.7678894004050086	0.7586281558092114	0.7284480310348014	0.7233376982394879		0.7684684076748319	0.7377285916728524	0.7450761318170034		Complications following infusion, transfusion and therapeutic injection	S00-T98	3	0.7219936400651932	0.8098827242851258	0.7162163078784942	0.801555174589157	101.0	14231	74.0	6171	0.6781069710850716	0.7764652520418167	101.0	11780	74.0	5026	0.6375513285398483	0.8041664183139801	29.0	5243	24.0	2907			0.0	7677	0.0	4197	0.6833819702267647	0.8488284140825272	29.0	7694	24.0	4202	0.662577000260353	0.8188606277108192	29.0	7694	24.0
N182	0.732085253121813	0.7362515408298129	0.7081877017730874	0.7229958261370178		0.7683494844688071	0.7749119028974158	0.7399408243947466		Chronic kidney disease, stage 2 (mild)	N00-N99	4	0.6842205628752709	0.7753301844000816	0.6922228187322617	0.7768855094909668	73.0	14231	48.0	6171	0.6624515473842622	0.7507546797394753	73.0	11780	48.0	5026	0.6556301310658454	0.7838374525308609	32.0	5243	30.0	2907			0.0	7677	0.0	4197	0.7121525943279267	0.8213400438427925	32.0	7694	30.0	4202	0.708954444527626	0.8363820850849152	32.0	7694	30.0
I69	0.723404084531709	0.7176822860923543	0.6885225386096825	0.7207848748803545		0.7681319442640271	0.7623654447359989	0.7102334643600771		Sequelae of cerebrovascular disease	I00-I99	3	0.6979331210255623	0.7472055941820145	0.6926768943667412	0.7424732789397239	295.0	14231	157.0	6171	0.6564514175057411	0.7155091375112533	295.0	11780	157.0	5026	0.6828735575079918	0.7594557330012321	122.0	5243	89.0	2907			0.0	7677	0.0	4197	0.7336038008332253	0.802442030608654	122.0	7694	89.0	4202	0.7252735599875451	0.7984576508402824	122.0	7694	89.0
M85	0.7069305694561279	0.6974768158922939	0.6870797800655645	0.7418915953478165		0.7679443418573854	0.8042937347285173	0.7184822007863458		Other disorders of bone density and structure	M00-M99	3	0.6527151301503181	0.7606552392244339	0.6361843124032021	0.7541278779506684	69.0	14231	36.0	6171	0.6282907634973526	0.7443398013710976	69.0	11780	36.0	5026	0.6606649339199067	0.8231788441538811	35.0	5243	24.0	2907			0.0	7677	0.0	4197	0.696488955616951	0.8378876209259033	35.0	7694	24.0	4202	0.7514049232006074	0.8527935966849327	35.0	7694	24.0
Y832	0.7551202605274988	0.7777874776768345	0.74660213509928	0.716148616715745	0.7124332073504496	0.7678561286801836	0.7621693298071723	0.7347089933819894		Surgical operation with anastomosis, bypass or graft as the cause of abnormal reaction of the patient, or of later complication, without mention of misadventure at the time of the procedure	V01-Y98	4	0.7257084473967552	0.7840687170624733	0.7460486933588981	0.805135791003704	222.0	14231	162.0	6171	0.7134443879127502	0.778083722293377	222.0	11780	162.0	5026	0.6508480697870255	0.7812037244439125	53.0	5243	45.0	2907	0.1980040580034255	0.9970036745071412	4.0	7677	3.0	4197	0.7095556437969208	0.8265839278697967	53.0	7694	45.0	4202	0.700269578397274	0.8218804761767388	53.0	7694	45.0
T802	0.7972565217571883	0.7729086974760249	0.7451796548537448	0.7260642488912901		0.7676482081695515	0.7440329785685278	0.7611381769399138		Infections following infusion, transfusion and therapeutic injection	S00-T98	4	0.7454428404569626	0.8439014032483101	0.7197358101606369	0.8257303223013878	68.0	14231	52.0	6171	0.6910118848085404	0.8040972247719764	68.0	11780	52.0	5026	0.5943011477589607	0.846063157916069	17.0	5243	14.0	2907			0.0	7677	0.0	4197	0.6346147924661636	0.8785972684621811	17.0	7694	14.0	4202	0.6501157328486442	0.8316009536385536	17.0	7694	14.0
Z9181	0.7412037924802615	0.7376329731470477	0.716666369989745	0.7264150411545833	0.5458664754205242	0.767367621074231	0.7599392016415557	0.7212388380725088		History of falling	Z00-Z99	5	0.719256266951561	0.7632962867617608	0.7162619292736053	0.760665388405323	354.0	14231	229.0	6171	0.6905032634735108	0.7398681357502938	354.0	11780	229.0	5026	0.6911675527691841	0.7617508560419083	175.0	5243	146.0	2907	0.4061730921268463	0.7025321036577225	8.0	7677	7.0	4197	0.7335657730698586	0.7975802093744278	175.0	7694	146.0	4202	0.7269603759050369	0.7919138669967651	175.0	7694	146.0
R79	0.7413204847588998	0.7425551228479113	0.7126674111852191	0.7216345467037639	0.7761055126583198	0.7672696975334834	0.755423564164656	0.729212124657703		Other abnormal findings of blood chemistry	R00-R99	3	0.7178818970918656	0.765053141117096	0.719999036192894	0.7655094012618064	381.0	14231	247.0	6171	0.6854745447635651	0.7384074062108994	374.0	11780	242.0	5026	0.682177223265171	0.7570592358708381	174.0	5243	151.0	2907	0.7063150361180306	0.8468036264181137	36.0	7677	35.0	4197	0.7326657116413117	0.8005832239985466	181.0	7694	156.0	4202	0.7204913541674614	0.788199070096016	181.0	7694	156.0
E1165	0.7293605000601033	0.7375491419011191	0.7172892187313649	0.7371410533637779	0.6484588904920416	0.7672577069992089	0.7676401752103575	0.7199728450968452		Type 2 diabetes mellitus with hyperglycemia	E00-E90	5	0.7066206812858582	0.7520116761326789	0.7159955814480782	0.7621021926403045	366.0	14231	223.0	6171	0.6926080852746963	0.7421804651618004	359.0	11780	216.0	5026	0.6996149584650994	0.7725406900048256	156.0	5243	121.0	2907	0.531444001197815	0.7566622659564018	23.0	7677	20.0	4197	0.7362687155604363	0.7989859610795974	163.0	7694	128.0	4202	0.7351931542158127	0.8008993268013	163.0	7694	128.0
Z918	0.7388436706670559	0.7354179815215692	0.7145894162619963	0.7265497801330476	0.545458990741948	0.7672350046548744	0.7599977200615584	0.7199591239119261		Other specified personal risk factors, not elsewhere classified	Z00-Z99	4	0.7169954910874367	0.7616216033697129	0.7136990651488304	0.7580151945352555	357.0	14231	231.0	6171	0.6893054246902466	0.7386866778135299	357.0	11780	231.0	5026	0.6915327265858651	0.7618840858340263	175.0	5243	146.0	2907	0.4081359446048737	0.6992062270641326	8.0	7677	7.0	4197	0.7331931307911873	0.797376561164856	175.0	7694	146.0	4202	0.7269554808735847	0.7923074007034302	175.0	7694	146.0
F1021	0.7701353808850273	0.7597618788566456	0.739352956052417	0.7337774746891885		0.7667855020796197	0.7671301247771837	0.7312899264808741		Alcohol dependence, in remission	F00-F99	5	0.723337335884571	0.8172000721096992	0.7019563123583794	0.8075693860650063	91.0	14231	59.0	6171	0.6828928679227829	0.7942757785320281	91.0	11780	59.0	5026	0.6485241740942002	0.8198616147041321	44.0	5243	36.0	2907			0.0	7677	0.0	4197	0.6924481794238091	0.8392972052097321	44.0	7694	36.0	4202	0.6909913331270218	0.834950789809227	44.0	7694	36.0
R209	0.7398784438136583	0.7314750375688762	0.7321404809428762	0.7898868049243989	0.7873015873015874	0.7666969153619639	0.7806541371468555	0.7452192352646518		Unspecified disturbances of skin sensation	R00-R99	4	0.696828655898571	0.7813598155975342	0.690156863629818	0.7739171460270882	106.0	14231	88.0	6171	0.6826616644859314	0.7755544006824493	90.0	11780	73.0	5026	0.7399982199072838	0.839194743335247	56.0	5243	47.0	2907	0.7456261441111565	0.8289020553231239	42.0	7677	39.0	4197	0.7259823858737946	0.8081057906150818	72.0	7694	62.0	4202	0.7367578938603401	0.8177039235830307	72.0	7694	62.0
L0311	0.7154514159775317	0.7249327118115151	0.7114202870881907	0.7401431127012522	0.7043316346530772	0.766696375519905	0.8310546642899583	0.7210709549071619		Cellulitis of other parts of limb	L00-L99	5	0.6702383518218994	0.7622541159391403	0.6756474927067757	0.7709845677018166	87.0	14231	58.0	6171	0.6558682173490524	0.7557463005185127	86.0	11780	58.0	5026	0.6639746636152267	0.8107818409800529	43.0	5243	41.0	2907	0.6248613938689231	0.7824218720197678	24.0	7677	22.0	4197	0.6951955989003181	0.8293484047055244	44.0	7694	42.0	4202	0.7793076857924461	0.8823882564902306	44.0	7694	42.0
K92	0.7275045025574526	0.7515256208383505	0.7296169074256429	0.7368286066458597	0.759374575857108	0.7665704516695843	0.759303514879723	0.7379971595294698	0.7116369755163791	Other diseases of digestive system	K00-K93	3	0.7034577116370201	0.7525022760033607	0.724791020154953	0.7768057331442833	350.0	14231	239.0	6171	0.7024923950433731	0.7556028321385384	342.0	11780	232.0	5026	0.6953846842050553	0.7766618221998215	154.0	5243	133.0	2907	0.7270385921001434	0.7892470538616181	197.0	7677	167.0	4197	0.7286181300878525	0.8047578930854797	162.0	7694	141.0	4202	0.7211974680423736	0.7978753581643104	162.0	7694	141.0
D69	0.7354695416045617	0.736142612953117	0.7012409210107347	0.7130876722062133	0.6710996466998554	0.7663700366787288	0.7647690787414588	0.7095586323878417		Purpura and other hemorrhagic conditions	D50-D89	3	0.7186579406261444	0.7536842823028564	0.7179508537054062	0.7531699240207672	796.0	14231	490.0	6171	0.6830792412161827	0.7197331950068474	796.0	11780	490.0	5026	0.6856667384505272	0.7409488096833229	308.0	5243	240.0	2907	0.5650212183594704	0.7632619053125381	13.0	7677	11.0	4197	0.7404090628027916	0.7916086703538895	308.0	7694	240.0	4202	0.7400611981749534	0.7904030337929726	308.0	7694	240.0
R2989	0.680282896111864	0.6901013329018426	0.680827646929342	0.7718515205724508	0.6810353122293851	0.7661852433281005	0.7747880690737833	0.6516710152842108		Other symptoms and signs involving the musculoskeletal system	R00-R99	5	0.6395890772342682	0.7184683531522751	0.6490125536918641	0.7307174518704415	105.0	14231	76.0	6171	0.6382757753133774	0.7262758731842041	98.0	11780	69.0	5026	0.7188183590769768	0.8222991779446602	43.0	5243	39.0	2907	0.6109914779663086	0.7526168704032897	19.0	7677	19.0	4197	0.7173711940646171	0.8165186077356339	50.0	7694	46.0	4202	0.7309780284762383	0.8168631806969643	50.0	7694	46.0
Z922	0.7431656697227192	0.7433611918604652	0.7147332469194725	0.7215282394467074		0.7659735829164223	0.7739765369351805	0.7369046288014311		Personal history of drug therapy	Z00-Z99	4	0.7120119303464889	0.7701486840844154	0.7110605761408806	0.7730858221650123	256.0	14231	156.0	6171	0.6827669560909271	0.7461960107088089	256.0	11780	156.0	5026	0.6708057180047036	0.7712267145514489	106.0	5243	87.0	2907			0.0	7677	0.0	4197	0.722010551393032	0.8055469155311584	106.0	7694	87.0	4202	0.730378694832325	0.8162503600120544	106.0	7694	87.0
J984	0.7152538878714599	0.7147675877490312	0.6770394607963172	0.7193890593047035		0.7657976223255993	0.7593293045229917	0.6593230499934232		Other disorders of lung	J00-J99	4	0.6748220652341843	0.7519758641719818	0.6758471354842186	0.7540049910545349	112.0	14231	84.0	6171	0.633734841644764	0.7174363806843758	112.0	11780	84.0	5026	0.6186721965670585	0.8112272247672081	27.0	5243	22.0	2907			0.0	7677	0.0	4197	0.6814133211970329	0.8414681300520896	27.0	7694	22.0	4202	0.6793128922581673	0.8350476488471031	27.0	7694	22.0
K635	0.6953182929337869	0.6836206030511345	0.6453605653477245	0.7141581683266537		0.7654722540882201	0.7934183593134939	0.7382879585910629		Polyp of colon	K00-K93	4	0.6304323524236679	0.7580908462405205	0.6226160421967506	0.7367132306098938	59.0	14231	44.0	6171	0.5837250143289566	0.7041195556521416	59.0	11780	44.0	5026	0.6255109935998917	0.7925203025341034	29.0	5243	28.0	2907			0.0	7677	0.0	4197	0.6878154009580613	0.8339945912361145	29.0	7694	28.0	4202	0.7194638386368752	0.8681648701429368	29.0	7694	28.0
N258	0.7612265740806099	0.779391587844992	0.7550838596790713	0.7233346109620545		0.7654452992567479	0.7936262876515843	0.778545651867015		Other disorders resulting from impaired renal tubular function	N00-N99	4	0.7053794533014297	0.8149128437042237	0.7251301884651185	0.8292071655392647	64.0	14231	33.0	6171	0.6996413752436638	0.8112807735800743	64.0	11780	33.0	5026	0.6160517349839211	0.8179166093468666	25.0	5243	16.0	2907			0.0	7677	0.0	4197	0.6570746451616287	0.8513699725270271	25.0	7694	16.0	4202	0.6891258075833321	0.8784160569310189	25.0	7694	16.0
J81	0.7247312596545987	0.7457405598376637	0.7111438016310405	0.7119675456389454	0.7936593966305341	0.7648863821101498	0.7691651162370622	0.7237146726073472		Pulmonary edema	J00-J99	3	0.6891576096415519	0.7557612583041191	0.7116777837276459	0.7814923718571662	143.0	14231	96.0	6171	0.672652454674244	0.7469061195850373	143.0	11780	96.0	5026	0.6420910820364952	0.7774490430951119	58.0	5243	55.0	2907	0.7094956934452057	0.8676417678594589	20.0	7677	18.0	4197	0.706576618552208	0.8205276727676392	58.0	7694	55.0	4202	0.7105724692344666	0.8220671832561492	58.0	7694	55.0
Z96	0.7310431551298092	0.7378712085369021	0.7130344522968197	0.7225486304088924	0.6686652763295099	0.7640101265952856	0.7710951468382006	0.7410031776191198		Presence of other functional implants	Z00-Z99	3	0.7127821326255799	0.7491250395774841	0.7166521221399307	0.7579104289412498	463.0	14231	245.0	6171	0.6925563395023346	0.7345554575324058	460.0	11780	242.0	5026	0.6907632142305374	0.7544398218393326	205.0	5243	140.0	2907	0.4015358425676823	0.8527144998311996	5.0	7677	5.0	4197	0.7337270751595497	0.7917863801121712	208.0	7694	143.0	4202	0.7400000706315041	0.7983428984880447	208.0	7694	143.0
Z8673	0.7179414907871076	0.7254579002934823	0.6994370780450251	0.7241808883434544	0.6481354208189578	0.763983305699676	0.7553404383843478	0.7141938597935614		Personal history of transient ischemic attack (TIA), and cerebral infarction without residual deficits	Z00-Z99	5	0.700819680094719	0.7351109549403191	0.707047912478447	0.744157612323761	686.0	14231	335.0	6171	0.6813406646251678	0.7176419660449028	681.0	11780	333.0	5026	0.6967473119497299	0.7517460584640503	306.0	5243	192.0	2907	0.5245808720588685	0.7676428362727166	19.0	7677	15.0	4197	0.7393204569816589	0.7876748248934746	311.0	7694	194.0	4202	0.7314362287521362	0.7800832480192185	311.0	7694	194.0
E88	0.695346763624682	0.7047250605074964	0.6780040284861351	0.7294409914672305	0.8082035266786	0.7638445730989838	0.7799993965826464	0.6983397400094183	0.6778080771575531	Other and unspecified metabolic disorders	E00-E90	3	0.6721070960164071	0.7190799981355667	0.6797801062464714	0.7284954756498336	396.0	14231	306.0	6171	0.6495812892913818	0.7063135713338852	344.0	11780	260.0	5026	0.6892241418361664	0.7668378666043282	147.0	5243	130.0	2907	0.7799563929438591	0.8339938893914223	175.0	7677	156.0	4197	0.7310478940606118	0.7962707474827766	199.0	7694	179.0	4202	0.7495187059044838	0.8087963297963142	199.0	7694	179.0
K74	0.7434861747925908	0.7579656743285308	0.7348660337598077	0.7267543239549461	0.8149210903873745	0.7634794289172169	0.740644097326125	0.7337002981681593		Fibrosis and cirrhosis of liver	K00-K93	3	0.7118960559368134	0.7775865718722343	0.7255143687129021	0.7896296545863152	242.0	14231	121.0	6171	0.7013954550027848	0.7684544205665589	242.0	11780	121.0	5026	0.6706678003072739	0.7809685125946999	99.0	5243	62.0	2907	0.6535947769880295	0.9513169765472412	10.0	7677	10.0	4197	0.7124225407838821	0.8170877233147621	99.0	7694	62.0	4202	0.6926419705152511	0.7910281747579575	99.0	7694	62.0
E8342	0.7401519783387196	0.729769968000381	0.7202732741919037	0.7433377724819514	0.5062548866301798	0.763161340564978	0.8399711469324089	0.747322116262635		Hypomagnesemia	E00-E90	5	0.6968611091375351	0.7870223343372345	0.6818029209971428	0.7757053002715111	107.0	14231	69.0	6171	0.6656737893819809	0.7681979984045029	105.0	11780	68.0	5026	0.6715263798832893	0.8066122114658356	55.0	5243	51.0	2907	0.378789234161377	0.697830916941166	3.0	7677	2.0	4197	0.6965013161301613	0.8284048974514007	57.0	7694	52.0	4202	0.7977977529168129	0.8789513006806373	57.0	7694	52.0
I6995	0.6660649280897535	0.706175709472839	0.6692661874278518	0.7109475248193422		0.7625757610586243	0.7355661295389591	0.6483206475448523		Hemiplegia and hemiparesis following unspecified cerebrovascular disease	I00-I99	5	0.5951963037252426	0.7318185046315193	0.6490576416254044	0.763007766008377	52.0	14231	31.0	6171	0.6029297351837158	0.7370043024420738	52.0	11780	31.0	5026	0.6024970203638077	0.8082940712571144	17.0	5243	15.0	2907			0.0	7677	0.0	4197	0.6704170390963554	0.8524006307125092	17.0	7694	15.0	4202	0.6175830587744713	0.8371413350105286	17.0	7694	15.0
M86	0.7511999360518562	0.7574348800790632	0.7294204552199921	0.7221919639541504	0.62162279558683	0.7623351420525103	0.7768876840115679	0.6965012614013606		Osteomyelitis	M00-M99	3	0.7045545414090156	0.7978858143091202	0.7125383749604225	0.7989670068025589	117.0	14231	65.0	6171	0.6857168540358544	0.776345756649971	117.0	11780	65.0	5026	0.623090972006321	0.8129451990127563	31.0	5243	20.0	2907	0.1292382329702377	0.9845215678215028	3.0	7677	3.0	4197	0.6514362379908561	0.8498531967401505	31.0	7694	20.0	4202	0.6950702995061875	0.8554262176156044	31.0	7694	20.0
I87	0.7480293580790938	0.7493089296693147	0.7209769499245731	0.7171148700547805	0.81557003257329	0.761693147112316	0.7475978861398029	0.7336287202968342		Other disorders of veins	I00-I99	3	0.716960622370243	0.7787202417850494	0.7188398540019989	0.7781817361712455	239.0	14231	135.0	6171	0.6891501322388649	0.7543281808495521	239.0	11780	135.0	5026	0.6577851489186287	0.7725542053580284	92.0	5243	65.0	2907	0.6344564020633697	0.9912703633308412	2.0	7677	2.0	4197	0.708601227402687	0.8116297230124474	92.0	7694	65.0	4202	0.6939067214727402	0.7959236696362495	92.0	7694	65.0
H353	0.7731098999564313	0.7605267700806432	0.735603827842543	0.7154254512361595		0.7616420557663752	0.7593425177363471	0.7738653645383775		Degeneration of macula and posterior pole	H00-H59	4	0.7380041375756263	0.8080138683319091	0.7224589422345161	0.7991299882531167	86.0	14231	50.0	6171	0.693711656332016	0.7751423820853234	86.0	11780	50.0	5026	0.6528091982007027	0.7730530053377151	38.0	5243	31.0	2907			0.0	7677	0.0	4197	0.7013900592923165	0.8156750470399856	38.0	7694	31.0	4202	0.69888656437397	0.8204068958759307	38.0	7694	31.0
Z720	0.6802960974424732	0.7178687072758974	0.7124587090438353	0.7421881830421934		0.7615448603683898	0.8238057040998218	0.7075142144607729		Tobacco use	Z00-Z99	4	0.6255329087376594	0.7314102053642273	0.6704986840486526	0.7675633624196052	92.0	14231	63.0	6171	0.6647770822048187	0.7627854153513909	92.0	11780	63.0	5026	0.6775108739733696	0.8033370196819305	44.0	5243	36.0	2907			0.0	7677	0.0	4197	0.6925798699259758	0.8197076544165611	44.0	7694	36.0	4202	0.7746438354253768	0.8710404261946678	44.0	7694	36.0
Z851	0.7081041681409667	0.7098832354398132	0.6779751352524729	0.7106272446807513	0.7720367714173946	0.7615002970885323	0.7525668449197861	0.6980786922369259		Personal history of malignant neoplasm of trachea, bronchus and lung	Z00-Z99	4	0.6610469624400139	0.7556496888399125	0.6694696217775344	0.7530018284916877	100.0	14231	44.0	6171	0.6302772551774979	0.7260098531842232	97.0	11780	42.0	5026	0.6341786324977875	0.7772196069359779	41.0	5243	23.0	2907	0.6698692291975021	0.8837723881006241	8.0	7677	7.0	4197	0.6979119300842285	0.8209124520421028	44.0	7694	25.0	4202	0.6950215280056	0.8071186527609825	44.0	7694	25.0
Z781	0.7296798282976912	0.7290461228689332	0.7009773521183393	0.7195578983071581	0.6622561161082866	0.7614524265298998	0.7681611197701783	0.7200831959641106		Physical restraint status	Z00-Z99	4	0.7014867037534713	0.7564242243766784	0.7012332916259766	0.753574150800705	325.0	14231	225.0	6171	0.6728581756353378	0.7275123611092568	323.0	11780	223.0	5026	0.6749929964542389	0.7615683168172835	141.0	5243	131.0	2907	0.5138865113258362	0.8015854299068451	6.0	7677	6.0	4197	0.7241999685764313	0.8001048430800438	143.0	7694	133.0	4202	0.7293026477098465	0.808786092698574	143.0	7694	133.0
Z78	0.7295809224573787	0.7288281759948666	0.700723880461902	0.7192812719806723	0.6615391300569243	0.7613616683938496	0.7676628761253315	0.71981491110644		Other specified health status	Z00-Z99	3	0.7012411981821061	0.756300899386406	0.7008308336138726	0.7533899217844009	325.0	14231	225.0	6171	0.6725092694163323	0.7276301354169845	323.0	11780	223.0	5026	0.6745534464716911	0.7617169603705406	141.0	5243	131.0	2907	0.5177515417337417	0.7985935240983963	6.0	7677	6.0	4197	0.7240762308239936	0.8000892579555512	143.0	7694	133.0	4202	0.7288428530097008	0.8081086114048958	143.0	7694	133.0
V16	0.7042080774700568	0.7153402878821508	0.6886934663373385	0.735868496430251		0.7612498365799452	0.7644630380151363	0.6808980081711838		Pedal cycle rider injured in collision with other nonmotor vehicle	V01-Y98	3	0.6518219068646431	0.7559311747550964	0.6632986187934875	0.7637833818793297	86.0	14231	66.0	6171	0.6351914182305336	0.7384243249893189	86.0	11780	66.0	5026	0.6730460956692695	0.7997316554188728	45.0	5243	40.0	2907			0.0	7677	0.0	4197	0.7005981385707856	0.817749361693859	45.0	7694	40.0	4202	0.7121348217129708	0.8163513988256454	45.0	7694	40.0
E116	0.7318294886490272	0.7358398738073253	0.7178378760238194	0.7380079685582532	0.6313859051611213	0.7610774346761093	0.7620568898817354	0.7238720004033071		Type 2 diabetes mellitus with other specified complications	E00-E90	4	0.7123857736587524	0.7512515351176262	0.718549819290638	0.7556908532977105	551.0	14231	305.0	6171	0.6975606337189675	0.7383160546422005	535.0	11780	293.0	5026	0.7069030821323394	0.7688653007149696	221.0	5243	161.0	2907	0.5471323400735856	0.7129651442170143	43.0	7677	39.0	4197	0.7334567740559578	0.788619939982891	237.0	7694	173.0	4202	0.7332229450345039	0.7908230036497116	237.0	7694	173.0
D648	0.7183272110765753	0.7143769426391635	0.6837773031468034	0.7132388217232777	0.7371335504885993	0.760971352127382	0.7805444074654138	0.677179994348686		Other specified anemias	D50-D89	4	0.6647150620818139	0.7689989700913429	0.6582331642508508	0.7648096218705177	75.0	14231	58.0	6171	0.6266085192561149	0.7380370482802391	75.0	11780	58.0	5026	0.6384602054953575	0.7962360501289367	32.0	5243	29.0	2907	0.56911141872406	0.9019476234912872	2.0	7677	2.0	4197	0.6881610453128815	0.8303391695022582	32.0	7694	29.0	4202	0.707793065905571	0.8434699103236198	32.0	7694	29.0
Z8511	0.7084693227655509	0.7095524025192839	0.6776654068692637	0.7100130343863993	0.7712055026730995	0.7608793820558526	0.7530154486036839	0.6985719340457152		Personal history of malignant neoplasm of bronchus and lung	Z00-Z99	5	0.6615711957216263	0.7559944078326225	0.6691404461860657	0.7525090530514716	100.0	14231	44.0	6171	0.6303145900368691	0.7254275292158127	97.0	11780	42.0	5026	0.6335886180400848	0.7769819155335427	41.0	5243	23.0	2907	0.6676400035619736	0.8824372470378875	8.0	7677	7.0	4197	0.6972307741641999	0.8204725682735443	44.0	7694	25.0	4202	0.695717816054821	0.8075404793024064	44.0	7694	25.0
I672	0.7588307735708821	0.7490302560124128	0.7261140334767552	0.7216535043200555		0.7606470977003026	0.8002045859239832	0.7639710948477434		Cerebral atherosclerosis	I00-I99	4	0.7033088788390159	0.8105201601982117	0.6860193729400635	0.8059423670172692	52.0	14231	34.0	6171	0.6565770179033279	0.7852745652198792	52.0	11780	34.0	5026	0.6266930580139161	0.8107526034116744	31.0	5243	26.0	2907			0.0	7677	0.0	4197	0.6786528572440147	0.8407620638608932	31.0	7694	26.0	4202	0.7325716629624367	0.8578597828745842	31.0	7694	26.0
R5081	0.7663122151729069	0.81066928782057	0.7934905299191496	0.7315063242621694	0.6665797932412475	0.7604485591341765	0.7887703742339287	0.7368674232269979		Fever presenting with conditions classified elsewhere	R00-R99	5	0.7219622239470482	0.8089890584349633	0.7704727068543434	0.8477298334240914	95.0	14231	48.0	6171	0.7513231784105301	0.8342203259468078	95.0	11780	48.0	5026	0.6478801667690277	0.811586894094944	25.0	5243	22.0	2907	0.527103266119957	0.8694152161478996	3.0	7677	3.0	4197	0.682799743115902	0.8332789286971092	25.0	7694	22.0	4202	0.7157945886254311	0.8590156108140945	25.0	7694	22.0
Z98	0.7373400885327771	0.7433919723237441	0.7135009125464693	0.7274037641202236	0.6119109618652162	0.7603314667185022	0.7622648156489911	0.7337143183121649		Other postprocedural states	Z00-Z99	3	0.7212048426270485	0.7528489768505097	0.7283351227641106	0.75893235206604	986.0	14231	479.0	6171	0.6984063684940338	0.7296049624681473	977.0	11780	471.0	5026	0.6958097204566002	0.7558562383055687	342.0	5243	216.0	2907	0.5043683856725693	0.7151923552155494	26.0	7677	21.0	4197	0.7351420417428016	0.7874926909804344	351.0	7694	224.0	4202	0.7361747935414314	0.7868400871753692	351.0	7694	224.0
H35	0.7395603524578253	0.7323786099365053	0.7046164712858508	0.7140175442353126		0.7602433585417878	0.7696504750824124	0.7526970565664306		Other retinal disorders	H00-H59	3	0.7060301944613456	0.7727565556764603	0.6964641585946083	0.768637877702713	118.0	14231	64.0	6171	0.6636611759662628	0.7442499488592148	118.0	11780	64.0	5026	0.6584225565195083	0.7704369068145752	54.0	5243	40.0	2907			0.0	7677	0.0	4197	0.710656413435936	0.810018265247345	54.0	7694	40.0	4202	0.7224075794219971	0.8176120296120644	54.0	7694	40.0
C780	0.7589626881553078	0.7706577772978055	0.7548656322218555	0.7365592616091121	0.7681361679926959	0.7601923145580692	0.7636220828523487	0.7432300087136142		Secondary malignant neoplasm of lung		4	0.7183317393064499	0.8008365303277969	0.7279865324497223	0.8121276497840881	134.0	14231	75.0	6171	0.7105466187000274	0.7974713012576103	130.0	11780	74.0	5026	0.6549911215901375	0.807324954867363	51.0	5243	40.0	2907	0.549874196946621	0.9266352027654648	10.0	7677	8.0	4197	0.6863619893789291	0.8297661066055297	55.0	7694	41.0	4202	0.6879763230681419	0.833567525446415	55.0	7694	41.0
N25	0.7562322335049608	0.7722690904509085	0.7466233532353471	0.7165985476766796		0.7601907461142228	0.7935083338956745	0.7687620869439051		Disorders resulting from impaired renal tubular function	N00-N99	3	0.7030558452010155	0.8086170509457589	0.7167525008320809	0.8195443332195282	74.0	14231	39.0	6171	0.6929379105567932	0.8019893497228623	74.0	11780	39.0	5026	0.6145527496933937	0.8086776256561279	29.0	5243	19.0	2907			0.0	7677	0.0	4197	0.66589485257864	0.8430987358093261	29.0	7694	19.0	4202	0.703422611951828	0.8733154088258743	29.0	7694	19.0
L974	0.8282492273574446	0.8276573422206309	0.8050482052728609	0.7096548266761034	0.9770713913496613	0.7601871915252196	0.7933018337947915	0.798807625534466		Non-pressure chronic ulcer of heel and midfoot	L00-L99	4	0.7917863741517067	0.8596123665571213	0.7928490549325943	0.8619574829936028	102.0	14231	37.0	6171	0.7679456636309624	0.8417932227253914	102.0	11780	37.0	5026	0.6206417918205261	0.79410200715065	26.0	5243	14.0	2907	0.9736833348870276	0.980214312672615	1.0	7677	1.0	4197	0.6843153282999992	0.8368286043405533	26.0	7694	14.0	4202	0.7297322958707809	0.857340432703495	26.0	7694	14.0
J9811	0.6885542149529889	0.6978233614430838	0.6758826936833267	0.7337407245744216	0.2997655028660761	0.7600295755045234	0.8165492345163536	0.6570268814385073		Atelectasis	J00-J99	5	0.6372060388326645	0.7346876189112663	0.6388521641492844	0.7511346876621247	89.0	14231	69.0	6171	0.6191658303141594	0.7276568815112114	88.0	11780	68.0	5026	0.6330661833286286	0.824980303645134	29.0	5243	26.0	2907	0.2898266747593879	0.3094059526920318	1.0	7677	1.0	4197	0.6677374586462975	0.8426078408956528	30.0	7694	27.0	4202	0.7568087175488472	0.8707039922475814	30.0	7694	27.0
Y9209	0.683055348949365	0.7034842294381558	0.6765987570481952	0.7283372365339579	0.4101094319958312	0.7595484926643925	0.7504972682142165	0.6731759503601741		Other non-institutional residence as the place of occurrence of the external cause	V01-Y98	5	0.6492382422089576	0.7141079246997833	0.6695190221071243	0.7368314877152443	210.0	14231	151.0	6171	0.6385674208402634	0.7127842247486115	210.0	11780	151.0	5026	0.6808787763118744	0.7693021148443222	119.0	5243	107.0	2907	0.3996658362448215	0.4219099558889866	1.0	7677	1.0	4197	0.7154156371951104	0.7981224551796913	119.0	7694	107.0	4202	0.7097913444042205	0.7890612214803696	119.0	7694	107.0
N2581	0.7747776937754257	0.7851684847175721	0.759501750835523	0.7115891132572433		0.7594342152648477	0.7923284984177337	0.7915061621725408		Secondary hyperparathyroidism of renal origin	N00-N99	5	0.712975300848484	0.8313015818595886	0.7281807407736779	0.838355228304863	47.0	14231	26.0	6171	0.6949670255184174	0.8156666278839111	47.0	11780	26.0	5026	0.5874023631215095	0.8241228431463241	17.0	5243	13.0	2907			0.0	7677	0.0	4197	0.6405410692095757	0.8592087730765343	17.0	7694	13.0	4202	0.6932220414280892	0.8877084285020829	17.0	7694	13.0
I65	0.7662124813826513	0.7675991379235609	0.7442047974198749	0.7183963114015691	0.8514030058205195	0.7594050232464963	0.7238494305930012	0.7387355287500411		Occlusion and stenosis of precerebral arteries, not resulting in cerebral infarction	I00-I99	3	0.7300070658326149	0.8011521458625793	0.735092569887638	0.7984017595648766	164.0	14231	110.0	6171	0.7090496346354485	0.7790662243962287	164.0	11780	110.0	5026	0.6498432800173759	0.7843697935342788	47.0	5243	40.0	2907	0.7234983503818512	0.9219601467251778	3.0	7677	2.0	4197	0.6996920824050904	0.8172592893242836	47.0	7694	40.0	4202	0.6644491747021675	0.7852284654974937	47.0	7694	40.0
R32	0.7237716215896453	0.7181788962242572	0.6904171918566899	0.7121531061846871		0.7593506180908751	0.7501296454661268	0.705497779670776		Unspecified urinary incontinence	R00-R99	3	0.6857660934329033	0.7626119643449784	0.6761194035410881	0.7550906836986542	144.0	14231	98.0	6171	0.6424610897898674	0.7307518288493157	144.0	11780	98.0	5026	0.6503294944763184	0.7693166628479957	67.0	5243	57.0	2907			0.0	7677	0.0	4197	0.7055088311433793	0.8077078059315681	67.0	7694	57.0	4202	0.6967698648571968	0.7967262610793113	67.0	7694	57.0
Z7982	0.6990667825725849	0.7076111061623663	0.6945568573634102	0.7562922447815746	0.4989886882912578	0.7593074871981336	0.7566825364360816	0.6953879700017627		Long term (current) use of aspirin	Z00-Z99	5	0.6815265029668808	0.7151972189545631	0.6904118120670318	0.723802125453949	702.0	14231	436.0	6171	0.677559319138527	0.7119596332311631	655.0	11780	397.0	5026	0.7326556906104088	0.7782531008124352	313.0	5243	238.0	2907	0.4392201729118824	0.5595594510436058	49.0	7677	47.0	4197	0.7351419746875762	0.7818985626101493	360.0	7694	278.0	4202	0.7334537625312805	0.778755883872509	360.0	7694	278.0
F34	0.7175808589679945	0.7167042162858064	0.6852637834268736	0.7298032961190856	0.2982021886399167	0.7590614324590353	0.7852903711423773	0.7060170309797995		Persistent mood [affective] disorders	F00-F99	3	0.6801462709903717	0.7528115227818489	0.682463763654232	0.753900146484375	130.0	14231	95.0	6171	0.6442976355552673	0.7266286566853524	130.0	11780	95.0	5026	0.6400093853473663	0.8252558037638664	18.0	5243	17.0	2907	0.2872243374586105	0.3080054633319378	1.0	7677	1.0	4197	0.6697144925594329	0.8412310555577278	18.0	7694	17.0	4202	0.7084206208586693	0.8544968098402023	18.0	7694	17.0
C85	0.7395933877941789	0.7375363922436455	0.709116750030499	0.7105423110690889	0.8645930340845596	0.7589507971884107	0.8211829247385565	0.7282038907330242		Other specified and unspecified types of non-Hodgkin lymphoma		3	0.6869842275977135	0.790340156853199	0.6846123293042183	0.791761189699173	72.0	14231	38.0	6171	0.6476985901594162	0.7681415185332298	70.0	11780	37.0	5026	0.6043702557682991	0.8157690942287444	17.0	5243	14.0	2907	0.8177432447671891	0.9109371095895769	7.0	7677	5.0	4197	0.6699975460767746	0.84443449229002	19.0	7694	16.0	4202	0.7563645780086518	0.8760819882154465	19.0	7694	16.0
K299	0.6488526635447216	0.6634999574017677	0.6344896232167454	0.7362137317915052	0.9224856696195936	0.7575601912502697	0.7573717373925889	0.658593218650228		Gastroduodenitis, unspecified	K00-K93	4	0.607883968949318	0.6937752142548561	0.6190615639090539	0.707708802819252	98.0	14231	67.0	6171	0.5919311121106148	0.6831509217619895	97.0	11780	66.0	5026	0.6802248299121857	0.7879891008138656	42.0	5243	35.0	2907	0.9160988390445708	0.9283871948719024	1.0	7677	1.0	4197	0.7051107168197632	0.8081100359559059	43.0	7694	36.0	4202	0.70375247746706	0.8103243976831436	43.0	7694	36.0
R0902	0.7232354467134281	0.7226698161189968	0.6882430819022897	0.7004337952232356	0.8175791535963083	0.7573385191738213	0.7566264496794016	0.711386705525167		Hypoxemia	R00-R99	5	0.7032889544963836	0.7447553873062134	0.6997458368539811	0.7423023030161857	514.0	14231	336.0	6171	0.6645224586129188	0.7106994464993477	512.0	11780	335.0	5026	0.6702634885907173	0.7325605273246765	239.0	5243	207.0	2907	0.7709431782364845	0.8601703405380249	71.0	7677	62.0	4197	0.7286620870232582	0.785319983959198	241.0	7694	208.0	4202	0.7316572844982148	0.784126202762127	241.0	7694	208.0
V70	0.7195446916788479	0.7439478100806671	0.7083083500270967	0.716714529745253		0.7570647392371386	0.7784326024087257	0.6741654485409562		Bus occupant injured in collision with pedestrian or animal	V01-Y98	3	0.6825212419033051	0.7567638382315636	0.7028852134943009	0.7811498180031776	131.0	14231	110.0	6171	0.6655651375651359	0.7497169449925423	131.0	11780	110.0	5026	0.6292782381176949	0.794500370323658	31.0	5243	29.0	2907			0.0	7677	0.0	4197	0.6801345616579056	0.8341916218400002	31.0	7694	29.0	4202	0.7119749367237092	0.8459467664361	31.0	7694	29.0
V707	0.7195100427697472	0.7438346597368849	0.7081786006596248	0.7164050701854282		0.7568416311307372	0.7782179134761505	0.674268312489849		Person on outside of bus injured in collision with pedestrian or animal in traffic accident	V01-Y98	4	0.6824243947863579	0.7568054258823395	0.702912051975727	0.7809653401374816	131.0	14231	110.0	6171	0.665452852845192	0.7497147634625435	131.0	11780	110.0	5026	0.628578782081604	0.7942962005734443	31.0	5243	29.0	2907			0.0	7677	0.0	4197	0.680246950685978	0.833942124247551	31.0	7694	29.0	4202	0.7106886953115463	0.8460022583603859	31.0	7694	29.0
Y846	0.753256933025311	0.7417282879538369	0.710474111420082	0.7071358395537135	0.7847837415320479	0.7568015220189134	0.7579131926958013	0.722851493538592		Urinary catheterization as the cause of abnormal reaction of the patient, or of later complication, without mention of misadventure at the time of the procedure	V01-Y98	4	0.6961564213037491	0.8047634690999985	0.6878683432936669	0.7918956518173218	70.0	14231	45.0	6171	0.6500879317522049	0.7624870806932449	69.0	11780	45.0	5026	0.6134178549051286	0.7956283375620842	34.0	5243	31.0	2907	0.7763158082962036	0.7933852583169937	1.0	7677	1.0	4197	0.6664366587996483	0.8323093906044959	35.0	7694	31.0	4202	0.6790832176804542	0.8319774508476258	35.0	7694	31.0
Y921	0.682080508654882	0.6920075877190035	0.6485916605293857	0.7014582937329719		0.7567887071648455	0.7520013897208037	0.6755553614580603		Institutional (nonprivate) residence as the place of occurrence of the external cause	V01-Y98	4	0.6549985408782959	0.707134160399437	0.6629179894924164	0.7173786967992782	321.0	14231	239.0	6171	0.6203302681446076	0.6775255531072617	321.0	11780	239.0	5026	0.653785626590252	0.7448961719870567	117.0	5243	105.0	2907			0.0	7677	0.0	4197	0.7140965640544892	0.7959607794880867	117.0	7694	105.0	4202	0.7107220977544785	0.7921004936099052	117.0	7694	105.0
R09	0.7172249300038523	0.7192092288220423	0.6852496021076865	0.7013915666473054	0.8026642111724984	0.7567365499607563	0.7563735128559907	0.7103970986722384		Other symptoms and signs involving the circulatory and respiratory system	R00-R99	3	0.6980284959077835	0.7371759936213493	0.6979043513536454	0.7384209901094436	538.0	14231	355.0	6171	0.6621496647596359	0.7065902873873711	535.0	11780	353.0	5026	0.6712934583425522	0.7323475316166878	246.0	5243	214.0	2907	0.7538384750485421	0.8471434086561203	75.0	7677	66.0	4197	0.7278087511658669	0.7838803425431251	249.0	7694	216.0	4202	0.7309673115611076	0.7836629077792168	249.0	7694	216.0
K9189	0.759148464231718	0.7613616018142755	0.7321940868887421	0.7128497782580311	0.2653420195439739	0.7562466956301864	0.7818694496165015	0.7152497612795417		Other postprocedural complications and disorders of digestive system	K00-K93	5	0.7102485969662666	0.8081514522433281	0.7114948466420173	0.808394604921341	71.0	14231	59.0	6171	0.6765359461307526	0.7871881157159806	71.0	11780	59.0	5026	0.6187810048460961	0.8098665982484817	17.0	5243	16.0	2907	0.2054248481988907	0.3257328867912292	2.0	7677	2.0	4197	0.6632222309708595	0.8404740184545516	17.0	7694	16.0	4202	0.6997089758515358	0.8602227494120598	17.0	7694	16.0
J811	0.734249125424514	0.7333387834629442	0.7005565220615728	0.7037981123651504	0.7405891553701773	0.756206121231588	0.7926045413311967	0.7354898814937443		Chronic pulmonary edema	J00-J99	4	0.6880567401647568	0.781769534945488	0.6809832379221916	0.7890510573983193	83.0	14231	54.0	6171	0.6435860216617584	0.7558219596743584	83.0	11780	54.0	5026	0.6145509898662567	0.7872491583228112	37.0	5243	35.0	2907	0.6826883167028427	0.7947615385055542	5.0	7677	4.0	4197	0.6840376675128937	0.8308226332068444	37.0	7694	35.0	4202	0.7268692314624786	0.8517456740140915	37.0	7694	35.0
R090	0.721715746436814	0.721706877362095	0.6871524566155743	0.6987802389417678	0.8176069300367019	0.7559628254389583	0.7555143535847094	0.7102309985705304		Asphyxia and hypoxemia	R00-R99	4	0.7019368052482605	0.7426169142127037	0.6992112785577774	0.7414986744523049	518.0	14231	339.0	6171	0.6634271606802941	0.7094983607530594	516.0	11780	338.0	5026	0.6692730516195298	0.7307935297489166	241.0	5243	209.0	2907	0.7709765940904617	0.8602371737360954	71.0	7677	62.0	4197	0.7267544716596603	0.7838192507624626	243.0	7694	210.0	4202	0.7304035007953644	0.7831389814615249	243.0	7694	210.0
I959	0.7032797585002772	0.7110634638517367	0.6748217105249289	0.7030161272602161	0.7816776120361599	0.7559444803204112	0.7633566851359909	0.7065507141344531	0.6819723201870989	Hypotension, unspecified	I00-I99	4	0.6797437071800232	0.7254297003149986	0.688333123922348	0.7334990158677102	468.0	14231	323.0	6171	0.6499129489064217	0.6997587770223618	461.0	11780	317.0	5026	0.6658110916614532	0.7406883656978607	206.0	5243	179.0	2907	0.7380658730864524	0.8240076646208763	82.0	7677	73.0	4197	0.7228733450174332	0.78582833558321	213.0	7694	186.0	4202	0.734211890399456	0.7930517271161079	213.0	7694	186.0
I51	0.7470004855083929	0.7680911882954292	0.7425605810498515	0.7141497959824231	0.632899022801303	0.7559033443219785	0.7455473788196642	0.754818807176796		Complications and ill-defined descriptions of heart disease	I00-I99	3	0.7016150608658791	0.7913887828588486	0.7249534174799919	0.8089911729097367	130.0	14231	93.0	6171	0.6944583475589752	0.7869042783975602	130.0	11780	93.0	5026	0.6349313050508499	0.7818880453705788	59.0	5243	54.0	2907	0.5789473652839661	0.686284750699997	2.0	7677	2.0	4197	0.6871219426393509	0.8239160537719726	59.0	7694	54.0	4202	0.6753812327980995	0.8133932322263717	59.0	7694	54.0
D696	0.725509964348685	0.7260312891167816	0.689647146548843	0.7000981735664448	0.658510499543498	0.7554870830980753	0.7510679474606995	0.6953665202040592		Thrombocytopenia, unspecified	D50-D89	4	0.7054837390780448	0.7449312746524811	0.7050399541854858	0.7460950911045074	578.0	14231	382.0	6171	0.667521245777607	0.711896538734436	578.0	11780	382.0	5026	0.6654796063899994	0.7330458208918571	216.0	5243	178.0	2907	0.5470032185316086	0.7586351364850998	10.0	7677	10.0	4197	0.7227937161922455	0.7852028205990791	216.0	7694	178.0	4202	0.7197993084788322	0.7811469972133637	216.0	7694	178.0
Z92	0.7293432964506393	0.7286310002860201	0.6989836928917568	0.7055244755244754	0.728544735584235	0.754985446284612	0.7598447109770113	0.7241458070019425		Personal history of medical treatment	Z00-Z99	3	0.7029095724225044	0.754321177303791	0.700028944015503	0.7566750645637512	313.0	14231	195.0	6171	0.6680011928081513	0.7274920612573623	313.0	11780	195.0	5026	0.6655811682343483	0.7481154382228852	143.0	5243	116.0	2907	0.5905011206865312	0.8580409407615661	6.0	7677	5.0	4197	0.7182787716388702	0.7904552072286606	143.0	7694	116.0	4202	0.7235772624611855	0.7959248438477516	143.0	7694	116.0
I26	0.7456995481032227	0.749918077192426	0.7339716489232229	0.7263159299899692	0.7659471093814528	0.7548270625426144	0.739303756275956	0.733752196720445		Pulmonary embolism	I00-I99	3	0.7159410715103149	0.7758398160338401	0.7170850962400437	0.7799439877271652	216.0	14231	145.0	6171	0.7027985826134682	0.7670201152563095	216.0	11780	145.0	5026	0.6801717475056648	0.7734727218747139	102.0	5243	91.0	2907	0.7017119094729424	0.8238307356834411	54.0	7677	49.0	4197	0.7073223724961281	0.7995141223073006	102.0	7694	91.0	4202	0.6908109158277511	0.7869005084037781	102.0	7694	91.0
B956	0.7280245047035996	0.7306707447186856	0.6966065904829066	0.707150322585715	0.8641219385096405	0.7544747133647441	0.7148916859091577	0.676199306245937		Staphylococcus aureus as the cause of diseases classified elsewhere	A00-B99	4	0.6951282888650894	0.7578337505459786	0.6945502370595932	0.7641062989830971	172.0	14231	120.0	6171	0.6568990349769592	0.733862854540348	172.0	11780	120.0	5026	0.6300103887915611	0.7770126968622207	49.0	5243	42.0	2907	0.8565594092011451	0.8711568713188171	1.0	7677	1.0	4197	0.6902578428387642	0.8164092943072319	49.0	7694	42.0	4202	0.6557614028453828	0.7755544364452363	49.0	7694	42.0
T42	0.7502121790791428	0.7628468282302727	0.7697229886813922	0.7647167215370252	0.8442210326268296	0.7543223443223444	0.7589848246991104	0.7534386848587165		Poisoning by, adverse effect of and underdosing of antiepileptic, sedative- hypnotic and antiparkinsonism drugs	S00-T98	3	0.699053606390953	0.7944314673542976	0.7122683584690094	0.805860722064972	92.0	14231	64.0	6171	0.7178885847330093	0.8137810721993446	89.0	11780	61.0	5026	0.687428766489029	0.8277543485164642	47.0	5243	40.0	2907	0.7700300291180611	0.9065006613731384	18.0	7677	14.0	4197	0.6884312927722931	0.8148612290620804	50.0	7694	43.0	4202	0.6966122537851334	0.8190545246005059	50.0	7694	43.0
T81	0.709114999737255	0.7247404795881249	0.6946598535531792	0.7296784132486039	0.6314286646651873	0.7541909055652511	0.7467641070389761	0.6879104537708687		Complications of procedures, not elsewhere classified	S00-T98	3	0.6739049375057221	0.7412166014313698	0.6904020249843598	0.7538833677768707	209.0	14231	167.0	6171	0.6602171137928963	0.7274290084838867	205.0	11780	163.0	5026	0.6558911159634591	0.7950771048665046	50.0	5243	48.0	2907	0.4859909310936928	0.7803033605217934	16.0	7677	15.0	4197	0.6905966565012932	0.8147417724132537	54.0	7694	52.0	4202	0.6838819324970246	0.8047490417957306	54.0	7694	52.0
R634	0.7302197829099081	0.7131159821196883	0.6935480405637676	0.724912916099564	0.7692508143322476	0.754190385831752	0.7836889279708737	0.726560488036544		Abnormal weight loss	R00-R99	4	0.6950705170631409	0.7642505273222924	0.6747601509094239	0.7485582783818245	145.0	14231	101.0	6171	0.6527347952127457	0.7294386461377144	144.0	11780	100.0	5026	0.6710659831762313	0.7751763015985489	67.0	5243	58.0	2907	0.7129641771316528	0.823757779598236	2.0	7677	2.0	4197	0.7065920829772949	0.8010184735059738	68.0	7694	59.0	4202	0.7331458106637001	0.8256941825151444	68.0	7694	59.0
E835	0.7234319049695431	0.7236112762780619	0.6938638225802021	0.706630520101017	0.6739633589777024	0.7537533969073112	0.7470649730581573	0.6987095506137603		Disorders of calcium metabolism	E00-E90	4	0.6909799605607987	0.7558184564113617	0.691267566382885	0.7582484304904937	216.0	14231	154.0	6171	0.6606208592653274	0.7287853732705116	214.0	11780	152.0	5026	0.6574502974748612	0.7540884017944336	91.0	5243	78.0	2907	0.5284715160727502	0.8162420719861985	8.0	7677	7.0	4197	0.7118919759988784	0.7959815427660942	93.0	7694	80.0	4202	0.7023540154099465	0.7850599944591522	93.0	7694	80.0
J4590	0.7253794731969184	0.7255492133062655	0.7362696941852777	0.7623859167715749	0.694039775253648	0.7531728621370115	0.7553504553129572	0.7141219807071042		Unspecified asthma	J00-J99	5	0.7025369256734848	0.7457430630922317	0.7031016603112221	0.7472972378134728	515.0	14231	246.0	6171	0.7134574055671692	0.7599364012479782	478.0	11780	227.0	5026	0.7350858673453331	0.7888178646564483	274.0	5243	159.0	2907	0.6284921705722809	0.7556605964899062	65.0	7677	48.0	4197	0.7280087620019913	0.7774361982941628	311.0	7694	179.0	4202	0.7322021648287773	0.7794743984937668	311.0	7694	179.0
E440	0.8223263786307248	0.7731350990239995	0.7498885815832195	0.7057608608043846		0.7531493228184467	0.8149014229384537	0.7957225784300418		Moderate protein-calorie malnutrition	E00-E90	4	0.772525018453598	0.8643413230776786	0.7159144327044487	0.8251118659973145	53.0	14231	37.0	6171	0.6898797497153282	0.8071170896291733	53.0	11780	37.0	5026	0.616318091750145	0.7929271504282951	19.0	5243	16.0	2907			0.0	7677	0.0	4197	0.6733693525195121	0.8305341854691506	19.0	7694	16.0	4202	0.7382498115301133	0.8921123012900353	19.0	7694	16.0
B37	0.7293499211153119	0.7422312643993096	0.7100005706739119	0.7032587321726771	0.8306409588327253	0.7524130340033538	0.7525179324660742	0.7067777066803886		Candidiasis	A00-B99	3	0.6982562273740769	0.7573948711156845	0.7153491586446762	0.7673082366585732	257.0	14231	173.0	6171	0.680537098646164	0.7384880095720291	257.0	11780	173.0	5026	0.6501982167363167	0.753547103703022	89.0	5243	78.0	2907	0.8224050492048264	0.8382024526596069	1.0	7677	1.0	4197	0.7058445408940315	0.7951638013124466	89.0	7694	78.0	4202	0.7035462141036988	0.7979667589068413	89.0	7694	78.0
I6340	0.7109070358858435	0.736531035132335	0.7035352413498505	0.7059991781947679		0.7523946181655548	0.757076702321941	0.7215296223038523		Cerebral infarction due to embolism of unspecified cerebral artery	I00-I99	5	0.6588823825120926	0.7628095209598541	0.6822504013776779	0.7923791244626045	75.0	14231	61.0	6171	0.6374764382839203	0.7613302260637284	75.0	11780	61.0	5026	0.599805435538292	0.8041596740484238	28.0	5243	26.0	2907			0.0	7677	0.0	4197	0.6564026266336441	0.8423376068472862	28.0	7694	26.0	4202	0.6774611458182336	0.836711423099041	28.0	7694	26.0
C858	0.7577317526403687	0.7482475948533389	0.7172278474310021	0.6971832909870775	0.883628236170609	0.7519943344620995	0.7984663974993488	0.7388175381647967		Other specified types of non-Hodgkin lymphoma		4	0.7019038081169129	0.8116001456975936	0.6929161787033081	0.8035021796822548	60.0	14231	31.0	6171	0.6525820314884186	0.77386464625597	58.0	11780	30.0	5026	0.5742242500185967	0.8158354952931404	14.0	5243	11.0	2907	0.8470937877893447	0.9189138889312743	7.0	7677	5.0	4197	0.6455241695046425	0.8451314449310303	16.0	7694	13.0	4202	0.714172913134098	0.8696493670344353	16.0	7694	13.0
B20	0.772218894587013	0.7561251947316245	0.7521419394310187	0.7381223280989869	0.8194862794393187	0.7514678178963893	0.7320695970695971	0.7143353658615811		Human immunodeficiency virus [HIV] disease	A00-B99	3	0.7273199379444122	0.815953865647316	0.7030301362276077	0.801906305551529	109.0	14231	37.0	6171	0.7017459437251091	0.8044728130102158	105.0	11780	35.0	5026	0.6585558027029037	0.8133674204349518	46.0	5243	23.0	2907	0.7140377953648568	0.922995474934578	11.0	7677	9.0	4197	0.6753642410039902	0.816279374063015	50.0	7694	25.0	4202	0.6697788119316102	0.7934813946485519	50.0	7694	25.0
I82	0.7137830721073021	0.7297213729744301	0.6996374223602484	0.7093156933971445	0.7096145479857304	0.7514553712360827	0.7613674986241554	0.7112159905393176		Other venous embolism and thrombosis	I00-I99	3	0.6847981229424477	0.7421252474188804	0.700067526102066	0.7581850573420524	283.0	14231	193.0	6171	0.6703792870044708	0.7277629926800728	280.0	11780	191.0	5026	0.6583584010601043	0.7579127341508866	106.0	5243	89.0	2907	0.5350676059722901	0.8504201024770737	15.0	7677	15.0	4197	0.7040479138493538	0.7961765795946121	109.0	7694	91.0	4202	0.7107441574335098	0.8065806642174721	109.0	7694	91.0
J43	0.7610356575638338	0.7590325272404979	0.7345396290027066	0.7085084370221844	0.6822801302931596	0.7509956936250717	0.7465773031638164	0.720673388332976		Emphysema	J00-J99	3	0.7209608599543571	0.7955636143684387	0.7150909945368766	0.8017516002058983	123.0	14231	76.0	6171	0.6909793525934219	0.778450071811676	123.0	11780	76.0	5026	0.6232062757015229	0.7925867140293121	42.0	5243	38.0	2907	0.5072131171822548	0.8547778815031052	2.0	7677	2.0	4197	0.6692222416400909	0.8221219897270202	42.0	7694	38.0	4202	0.6631766825914384	0.8272195085883141	42.0	7694	38.0
W19	0.7026496225849898	0.7105429242403108	0.6924513473970321	0.7197286602600339	0.7804671612456118	0.7506258432019187	0.7789386898515965	0.7101676244006064		Unspecified fall	V01-Y98	3	0.6554061993956566	0.7451120480895043	0.666474798321724	0.7520339533686637	124.0	14231	92.0	6171	0.6452381923794747	0.7399254441261292	112.0	11780	81.0	5026	0.6584145620465278	0.7750104382634162	58.0	5243	57.0	2907	0.6846174746751785	0.8602387741208076	23.0	7677	23.0	4197	0.6958256036043167	0.800725044310093	70.0	7694	68.0	4202	0.727462214231491	0.8267991706728935	70.0	7694	68.0
E833	0.7230534932419569	0.7397930187079245	0.71902228410369	0.7234515285012508	0.1658848058378941	0.7504373030157683	0.7699524942497622	0.7189072910717685		Disorders of phosphorus metabolism and phosphatases	E00-E90	4	0.6865467295050621	0.7577344372868537	0.7047741889953614	0.7734482750296593	206.0	14231	140.0	6171	0.6826535642147065	0.7560722380876541	204.0	11780	138.0	5026	0.6670504122972488	0.776773601770401	81.0	5243	74.0	2907	0.0343443743884563	0.3517456948757171	3.0	7677	3.0	4197	0.6966656148433685	0.8070754870772362	83.0	7694	76.0	4202	0.7166238084435463	0.8199073180556298	83.0	7694	76.0
E8339	0.7230583389578249	0.7397196407247806	0.7189604590972533	0.7233343378248452	0.165493875423508	0.7503106632283965	0.7700443080956068	0.7189647474170603		Other disorders of phosphorus metabolism	E00-E90	5	0.6865386471152306	0.757754647731781	0.7047014519572258	0.7733037605881691	206.0	14231	140.0	6171	0.6825798496603965	0.7560157671570777	204.0	11780	138.0	5026	0.6669669255614281	0.7766410276293755	81.0	5243	74.0	2907	0.0334923237562179	0.3511738717556	3.0	7677	3.0	4197	0.6964526548981667	0.8069006815552712	83.0	7694	76.0	4202	0.7165740817785263	0.8199952661991119	83.0	7694	76.0
K2990	0.6342516997389275	0.6490450403909015	0.6201933065651091	0.7301178721129772	0.9536216779572695	0.7502178079804844	0.7549193488163691	0.6460883710489335		Gastroduodenitis, unspecified, without bleeding	K00-K93	5	0.5935548126697541	0.6797404453158379	0.6044887468218804	0.6944114476442337	92.0	14231	61.0	6171	0.5748280256986618	0.6683795645833015	91.0	11780	60.0	5026	0.6727037146687508	0.7825324952602386	41.0	5243	34.0	2907	0.9491922855377196	0.9586096286773682	1.0	7677	1.0	4197	0.6952899366617203	0.7982952684164047	42.0	7694	35.0	4202	0.7019738346338272	0.8092752829194069	42.0	7694	35.0
J439	0.7596206898571437	0.7572081227193654	0.7322708169264478	0.7076294851722654	0.6823452768729641	0.7500746770218804	0.7489887486620366	0.7187429347921584		Emphysema, unspecified	J00-J99	4	0.7188531816005707	0.793932294845581	0.7146471187472344	0.7988510727882385	121.0	14231	75.0	6171	0.6880242213606834	0.7769571080803871	121.0	11780	75.0	5026	0.6226413488388062	0.7910761296749115	42.0	5243	38.0	2907	0.4981223151087761	0.8637669175863266	2.0	7677	2.0	4197	0.6693036779761314	0.8207538202404976	42.0	7694	38.0	4202	0.6671620234847069	0.8284030422568321	42.0	7694	38.0
Z72	0.6760752522576909	0.716276319193761	0.7183873128277245	0.7443085441928927	0.4513355048859934	0.750062599211135	0.8221745932199886	0.7211650054825236		Problems related to lifestyle	Z00-Z99	3	0.6283673346042633	0.7203382417559624	0.6703627526760101	0.758797088265419	115.0	14231	79.0	6171	0.6744708076119423	0.7636764019727706	113.0	11780	77.0	5026	0.6887984067201615	0.7938039839267731	55.0	5243	47.0	2907	0.132581178471446	0.7723651856184006	2.0	7677	2.0	4197	0.6930500462651252	0.8056671679019928	57.0	7694	49.0	4202	0.7799644768238068	0.8615452542901039	57.0	7694	49.0
B18	0.7600038161696561	0.7586975119412561	0.7412940896784446	0.7274543930896668	0.750130327121074	0.7500248279775839	0.7317780378804001	0.7139392935473184		Chronic viral hepatitis	A00-B99	3	0.7253754168748856	0.7939679980278015	0.7217938065528869	0.7945215612649917	204.0	14231	111.0	6171	0.7056668773293495	0.7778582617640495	202.0	11780	110.0	5026	0.6572159469127655	0.7882126271724701	72.0	5243	50.0	2907	0.5251185894012451	0.9606545329093932	4.0	7677	4.0	4197	0.6889024198055267	0.8134106218814849	74.0	7694	51.0	4202	0.6660916522145272	0.7881918340921401	74.0	7694	51.0
I269	0.7404843653070123	0.7461709180174149	0.7300994608282793	0.7208614135130464	0.7659568265628872	0.7494763301214914	0.7362552450110055	0.7328978590717662		Pulmonary embolism without acute cor pulmonale	I00-I99	4	0.709524093568325	0.7710954055190086	0.7119150131940841	0.7779640063643456	209.0	14231	140.0	6171	0.6986128643155098	0.7635137572884559	209.0	11780	140.0	5026	0.6752388328313828	0.769594119489193	99.0	5243	88.0	2907	0.7021819293498993	0.8238352417945862	54.0	7677	49.0	4197	0.7026790365576744	0.7956799745559693	99.0	7694	88.0	4202	0.6864435896277428	0.7852422639727592	99.0	7694	88.0
I2699	0.7401659844557702	0.7452865649287859	0.7295081533994814	0.7204196619389936	0.7612875923102813	0.7491006405194349	0.7378038080196542	0.7308728906596482		Other pulmonary embolism without acute cor pulmonale	I00-I99	5	0.7080911561846733	0.7725845783948898	0.7106670632958413	0.7783382549881935	196.0	14231	129.0	6171	0.694931085407734	0.7654373332858085	196.0	11780	129.0	5026	0.6739132791757584	0.7707905605435371	96.0	5243	85.0	2907	0.6933583974838257	0.8191676944494247	53.0	7677	48.0	4197	0.7010483413934707	0.7957206472754479	96.0	7694	85.0	4202	0.6876999616622925	0.7873257100582123	96.0	7694	85.0
N289	0.6669190920222284	0.6683686540453988	0.637615242490443	0.7301266033649843	0.6747029385954509	0.7490050854087886	0.6510001303950971	0.6330328718093623		Disorder of kidney and ureter, unspecified	N00-N99	4	0.6127700522542	0.7218812048435211	0.6087783709168434	0.7215497836470603	75.0	14231	60.0	6171	0.5722731217741966	0.6936675295233726	73.0	11780	58.0	5026	0.6196163162589073	0.8294071704149246	23.0	5243	22.0	2907	0.5271535456180573	0.8114924162626267	11.0	7677	10.0	4197	0.6377569854259492	0.8494012027978897	25.0	7694	24.0	4202	0.5283696725964546	0.7727528914809226	25.0	7694	24.0
R609	0.7064986554910471	0.7166334050475885	0.6922981656961942	0.7136724379402033	0.725054887611082	0.7486691773529739	0.7516545899477205	0.6942935434770783		Edema, unspecified	R00-R99	4	0.6640804752707482	0.7508628666400909	0.6732920855283737	0.7578315109014511	133.0	14231	91.0	6171	0.6453663513064385	0.7379100903868675	124.0	11780	84.0	5026	0.6491610065102578	0.777145054936409	57.0	5243	47.0	2907	0.6247254952788354	0.8158846318721771	25.0	7677	22.0	4197	0.6980370849370957	0.8029742389917374	66.0	7694	54.0	4202	0.6960698127746582	0.8036890476942062	66.0	7694	54.0
J1521	0.8111446567868692	0.8004107216747636	0.7726765771707635	0.6909251360494191		0.7477491913112275	0.7698216378075772	0.7899710349266678		Pneumonia due to staphylococcus aureus	J00-J99	5	0.7561045557260514	0.8631803601980209	0.736688320338726	0.852262768149376	46.0	14231	36.0	6171	0.70597575455904	0.8368930146098137	46.0	11780	36.0	5026	0.557203970849514	0.8239209532737731	13.0	5243	12.0	2907			0.0	7677	0.0	4197	0.619977954030037	0.8555957674980164	13.0	7694	12.0	4202	0.6885926455259324	0.8481870517134666	13.0	7694	12.0
I958	0.7387746326518272	0.7406612603048973	0.7014668849173499	0.6926457755248114	0.8185252735799896	0.747728084975523	0.7366806020761821	0.7190510424155283		Other hypotension	I00-I99	4	0.713028010725975	0.7628070145845413	0.7174664631485939	0.7632895231246948	321.0	14231	248.0	6171	0.6754576742649079	0.7283392533659935	321.0	11780	248.0	5026	0.6318547978997231	0.7497050151228905	79.0	5243	75.0	2907	0.8104327097535133	0.826516829431057	1.0	7677	1.0	4197	0.6960679724812507	0.7953859686851501	79.0	7694	75.0	4202	0.6784441366791725	0.7966688722372055	79.0	7694	75.0
Y84	0.6974247454608683	0.6932701449392885	0.6511403493028813	0.6935350419656331	0.704489689376142	0.7472301946024599	0.7460064103665767	0.6821151010177406		Other medical procedures as the cause of abnormal reaction of the patient, or of later complication, without mention of misadventure at the time of the procedure	V01-Y98	3	0.6787451088428498	0.7164900854229928	0.6740427449345588	0.7143046662211419	563.0	14231	384.0	6171	0.6286717727780342	0.673370024561882	556.0	11780	380.0	5026	0.6541914358735085	0.7326883926987648	179.0	5243	150.0	2907	0.579087282717228	0.8146730616688728	15.0	7677	15.0	4197	0.7129700660705567	0.7798848748207092	186.0	7694	155.0	4202	0.7126599654555321	0.7800357908010482	186.0	7694	155.0
K20	0.7257460224961242	0.7009787078472551	0.6766475629213848	0.7121372285220064	0.711753974459213	0.7472171413639928	0.7678534099817089	0.7091089511704362		Esophagitis	K00-K93	3	0.6782087773084641	0.7703738763928414	0.6522513002157211	0.7472807884216308	103.0	14231	64.0	6171	0.6230150893330574	0.724044394493103	103.0	11780	64.0	5026	0.6281778335571289	0.7943103909492493	40.0	5243	32.0	2907	0.5642691254615784	0.9020518600940703	3.0	7677	3.0	4197	0.6662105947732926	0.818204066157341	40.0	7694	32.0	4202	0.6954984441399574	0.8363688871264457	40.0	7694	32.0
E8352	0.7217545100813585	0.7184029006013442	0.6922540519479573	0.7047225350436273	0.8113138686131387	0.7467409387997623	0.7414171122994653	0.7114785992217899		Hypercalcemia	E00-E90	5	0.6701222509145737	0.7678842037916184	0.6680845007300377	0.7652411445975303	96.0	14231	70.0	6171	0.6427655383944512	0.7463025912642479	94.0	11780	68.0	5026	0.6350980386137962	0.7746856182813644	42.0	5243	38.0	2907	0.625895768404007	0.9810995832085608	5.0	7677	4.0	4197	0.6834456786513329	0.8097779482603074	44.0	7694	40.0	4202	0.6689278066158295	0.7988470882177353	44.0	7694	40.0
K43	0.7287563172558558	0.7246761813637265	0.7020102855428109	0.7161481421778029	0.5392667882894623	0.7467031535053428	0.6933541829554339	0.6507237183188828		Ventral hernia	K00-K93	3	0.6740566223859787	0.7817862674593925	0.6678426891565323	0.7801699712872505	67.0	14231	53.0	6171	0.6402104809880257	0.7589938879013062	66.0	11780	52.0	5026	0.6364367112517357	0.8024136975407601	19.0	5243	15.0	2907	0.3613861501216888	0.8080164223909378	3.0	7677	3.0	4197	0.6691063120961189	0.8216920927166939	20.0	7694	16.0	4202	0.5726311728358269	0.8238874062895775	20.0	7694	16.0
M179	0.7425427065551915	0.7273124670329899	0.6991351617223368	0.709602733601584	0.6322303282959876	0.7463502412309297	0.7414891120093884	0.7045159093080148		Osteoarthritis of knee, unspecified	M00-M99	4	0.6906504243612289	0.7914438888430595	0.6777148887515069	0.7759905561804772	68.0	14231	53.0	6171	0.6429098784923554	0.7542042419314384	67.0	11780	52.0	5026	0.6232917815446853	0.7966143548488617	24.0	5243	21.0	2907	0.6211075186729431	0.6436742663383483	1.0	7677	1.0	4197	0.6677880689501763	0.8180740907788276	25.0	7694	22.0	4202	0.6495979785919189	0.8215191960334778	25.0	7694	22.0
D539	0.6928782270923799	0.7207107062515006	0.6909657509175959	0.6915503043322592		0.7458688699360342	0.7435145700071073	0.7037292233051476		Nutritional anemia, unspecified	D50-D89	4	0.6430925339460373	0.7404937207698822	0.6753934502601624	0.7648680880665779	102.0	14231	64.0	6171	0.6440314620733261	0.7380219206213952	102.0	11780	64.0	5026	0.6270548984408378	0.7533708170056344	56.0	5243	50.0	2907			0.0	7677	0.0	4197	0.6867389097809792	0.7966736897826194	56.0	7694	50.0	4202	0.6870015993714332	0.7956462502479553	56.0	7694	50.0
E871	0.7079965955166421	0.7161267011923402	0.6808393705615361	0.6913055705883868	0.6591762433551931	0.7453369960320764	0.7406383824930399	0.7037564958354527		Hypo-osmolality and hyponatremia	E00-E90	4	0.6920103132724762	0.7242773190140724	0.6997493699193	0.733263747394085	874.0	14231	518.0	6171	0.6638983637094498	0.6992229118943214	871.0	11780	515.0	5026	0.662758332490921	0.716496442258358	366.0	5243	271.0	2907	0.5854290425777435	0.7236643299460411	46.0	7677	38.0	4197	0.7220717340707778	0.7674561500549316	369.0	7694	274.0	4202	0.7172926962375641	0.7634463176131249	369.0	7694	274.0
C9000	0.6989712439579838	0.7337585469462752	0.7136486831318632	0.7157378305864316	0.622949631948067	0.745069419365194	0.7261145218891698	0.6572291171405217		Multiple myeloma not having achieved remission		5	0.6502122268080711	0.7403024002909661	0.6907150864601135	0.7728793725371361	102.0	14231	31.0	6171	0.6662170484662056	0.7573012977838516	101.0	11780	31.0	5026	0.6281153351068497	0.799522291123867	25.0	5243	14.0	2907	0.5229000091552735	0.7346085697412491	9.0	7677	6.0	4197	0.6656511157751084	0.8164172157645225	26.0	7694	14.0	4202	0.6487811386585236	0.7997698590159417	26.0	7694	14.0
Z8552	0.7131757700606219	0.7273231410327614	0.6981416112956811	0.6993158130315238	0.9656415602467205	0.7447764439805149	0.6995824634655533	0.6751103212190369		Personal history of malignant neoplasm of kidney	Z00-Z99	5	0.6618436858057976	0.7632725030183791	0.6759279981255532	0.7780269235372543	84.0	14231	44.0	6171	0.6412326782941818	0.7531488910317421	84.0	11780	44.0	5026	0.6012565150856972	0.7915546625852585	30.0	5243	22.0	2907	0.9539994835853576	0.9744643718004228	3.0	7677	2.0	4197	0.6547432973980903	0.8283754020929337	30.0	7694	22.0	4202	0.6094777658581734	0.7744769498705864	30.0	7694	22.0
D53	0.6910689296546166	0.7187239655651209	0.6888620971354784	0.689988565706592		0.7445354908811901	0.7412251986519921	0.6985903289391292		Other nutritional anemias	D50-D89	3	0.6416324734687805	0.7383898884057999	0.675326406955719	0.7628238365054131	104.0	14231	64.0	6171	0.6423814728856087	0.7352288588881493	104.0	11780	64.0	5026	0.6269159361720085	0.7506311610341072	57.0	5243	50.0	2907			0.0	7677	0.0	4197	0.6878538236021996	0.7938424304127694	57.0	7694	50.0	4202	0.6854588657617569	0.7928535580635071	57.0	7694	50.0
G4730	0.6728035752115973	0.7096371321637899	0.6910284250335489	0.7185591014929463		0.7442929819984346	0.7581062949573255	0.6937756615251143		Sleep apnea, unspecified	G00-G99	5	0.610627643764019	0.7315977975726128	0.6606074929237366	0.7605360686779022	70.0	14231	52.0	6171	0.6347604364156723	0.7435028061270714	70.0	11780	52.0	5026	0.6310025736689567	0.8065315768122673	28.0	5243	26.0	2907			0.0	7677	0.0	4197	0.6554416581988335	0.8263121172785759	28.0	7694	26.0	4202	0.6649122506380081	0.8350807920098304	28.0	7694	26.0
E861	0.698101481818738	0.7093309328966303	0.6759782123752917	0.6869897589488431	0.8780614903595623	0.7441804956690261	0.7455922473408482	0.6905714127932708		Hypovolemia	E00-E90	4	0.6713073030114174	0.7239518448710441	0.6843528091907501	0.7326500952243805	363.0	14231	244.0	6171	0.6504763111472129	0.7025123685598373	363.0	11780	244.0	5026	0.6490068852901458	0.7249447479844093	163.0	5243	145.0	2907	0.8711421608924865	0.8852266669273376	1.0	7677	1.0	4197	0.7124929457902909	0.7779515638947487	163.0	7694	145.0	4202	0.7108118861913681	0.7766271814703941	163.0	7694	145.0
J9585	0.7944849909187551	0.7893143223071288	0.7598210089582017	0.6860232278734482		0.7441759882453313	0.803257417764717	0.7825458948482407		Complication of respirator [ventilator]	J00-J99	5	0.7488638088107109	0.8339533150196076	0.7463902175426483	0.8301269724965095	89.0	14231	65.0	6171	0.7125946566462517	0.8015064224600792	89.0	11780	65.0	5026	0.5985413938760757	0.776402536034584	22.0	5243	21.0	2907			0.0	7677	0.0	4197	0.6603528931736946	0.8178205102682113	22.0	7694	21.0	4202	0.716173854470253	0.8802783638238907	22.0	7694	21.0
B370	0.6768297480346969	0.7067698874253381	0.6816150872514073	0.6980279532835536		0.7438689080010424	0.8231561115454782	0.6928193494666308		Candidal stomatitis	A00-B99	4	0.5940599367022514	0.7488174289464951	0.6396479338407517	0.770066088438034	43.0	14231	29.0	6171	0.6091075360774993	0.7453402131795883	43.0	11780	29.0	5026	0.6061779648065567	0.7833375677466392	20.0	5243	18.0	2907			0.0	7677	0.0	4197	0.6597402438521385	0.8243631184101105	20.0	7694	18.0	4202	0.7604059770703315	0.8816806495189666	20.0	7694	18.0
S065	0.7074496878572946	0.7316192466079143	0.71053283477448	0.7006927073311525	0.7554417220473946	0.7436459150754207	0.7037748495945593	0.6720547539789342		Traumatic subdural hemorrhage	S00-T98	4	0.658774821460247	0.7518712162971497	0.68941610455513	0.7732454791665078	112.0	14231	80.0	6171	0.6710368156433105	0.7530930608510971	110.0	11780	78.0	5026	0.6230923116207123	0.7720642209053039	46.0	5243	42.0	2907	0.6508386239409447	0.8506060659885406	26.0	7677	26.0	4197	0.6797681093215943	0.8096807286143303	48.0	7694	44.0	4202	0.6229221671819687	0.770164804160595	48.0	7694	44.0
M4800	0.7112440847963672	0.6982992490082418	0.666515101979227	0.694493478679171		0.7434424458795708	0.714943946698199	0.6795469099558388		Spinal stenosis, site unspecified	M00-M99	5	0.6580509960651398	0.7607800900936127	0.6519732803106308	0.7412096545100212	85.0	14231	47.0	6171	0.6210046112537384	0.7161742568016052	85.0	11780	47.0	5026	0.6352329060435296	0.755886024236679	46.0	5243	34.0	2907			0.0	7677	0.0	4197	0.6877609461545944	0.7992208614945412	46.0	7694	34.0	4202	0.6532694578170777	0.7757501542568207	46.0	7694	34.0
Z901	0.6973203054861477	0.7248921577453001	0.696471121204455	0.6961832459821351		0.7433702246658451	0.7361716750402882	0.6777675862555563		Acquired absence of breast and nipple	Z00-Z99	4	0.6437586650252343	0.7518050312995911	0.6692090347409249	0.7739480957388878	58.0	14231	34.0	6171	0.6434142157435417	0.7502973333001137	58.0	11780	34.0	5026	0.6121279433369636	0.7827584177255631	22.0	5243	16.0	2907			0.0	7677	0.0	4197	0.6688493669033051	0.8161405906081199	22.0	7694	16.0	4202	0.6452572613954545	0.8153860867023468	22.0	7694	16.0
Z904	0.6944491850337193	0.7011265999488803	0.6714943515324955	0.6978308791111895		0.7431095068486602	0.7408355843472857	0.694777530917599		Acquired absence of other specified parts of digestive tract	Z00-Z99	4	0.655905531346798	0.7317039892077446	0.6666272088885308	0.7361452996730804	181.0	14231	101.0	6171	0.6330052122473717	0.7118472993373871	181.0	11780	101.0	5026	0.640276063978672	0.7497965723276139	88.0	5243	60.0	2907			0.0	7677	0.0	4197	0.6873407781124116	0.7932009041309357	88.0	7694	60.0	4202	0.6883508026599884	0.793206912279129	88.0	7694	60.0
J18	0.721651916823475	0.7301824187019235	0.7183747301037785	0.732982372800002	0.7385542709619486	0.7430463019783173	0.7419464656205254	0.7194874902252151	0.706709564609587	Pneumonia, unspecified organism	J00-J99	3	0.7051054507493972	0.7377253040671349	0.7120508641004563	0.7461727172136307	802.0	14231	534.0	6171	0.6999538004398346	0.7363171860575676	757.0	11780	499.0	5026	0.7039390459656716	0.7598488181829453	329.0	5243	275.0	2907	0.7069196492433548	0.7658322677016258	302.0	7677	253.0	4197	0.7181800216436386	0.7667506441473961	374.0	7694	311.0	4202	0.7168225586414337	0.7689133271574974	374.0	7694	311.0
I8261	0.7016156053785527	0.7133138120420144	0.6815678196132977	0.7009935040122277		0.7426877756090507	0.7495698691534736	0.645603581817034		Acute embolism and thrombosis of superficial veins of upper extremity	I00-I99	5	0.6155020669102669	0.7884219244122505	0.6147672817111016	0.795010244846344	29.0	14231	26.0	6171	0.5895102798938752	0.7786975488066673	29.0	11780	26.0	5026	0.4882512792944908	0.873301038146019	9.0	5243	9.0	2907			0.0	7677	0.0	4197	0.5554559051990509	0.8962715268135071	9.0	7694	9.0	4202	0.5834165662527085	0.8993958830833435	9.0	7694	9.0
Z907	0.7038099858712972	0.6668854296341706	0.6325533556184109	0.7008662175168431		0.742637762664574	0.7576265367512425	0.6526163173354296		Acquired absence of genital organ(s)	Z00-Z99	4	0.6629847571253776	0.7430863499641418	0.6229120209813118	0.7050718158483505	113.0	14231	83.0	6171	0.5877398729324341	0.6769539043307304	113.0	11780	83.0	5026	0.6363526865839958	0.760838171839714	48.0	5243	47.0	2907			0.0	7677	0.0	4197	0.6821224451065063	0.7967954814434052	48.0	7694	47.0	4202	0.7069530606269836	0.8027834683656693	48.0	7694	47.0
R269	0.7161086269770437	0.6972761984170104	0.6785296074517632	0.7193058954811001	0.6387595455392066	0.7421798056390814	0.7618628433636931	0.6924269948031347		Unspecified abnormalities of gait and mobility	R00-R99	4	0.6691133841872215	0.7616544753313065	0.6449999615550042	0.7464758589863777	94.0	14231	66.0	6171	0.6286798715591431	0.7317291021347045	90.0	11780	64.0	5026	0.6418998941779137	0.7943740680813789	41.0	5243	37.0	2907	0.4399247974157334	0.8167531073093415	7.0	7677	6.0	4197	0.6715357691049576	0.8097917333245277	45.0	7694	40.0	4202	0.7003040626645088	0.8224766314029693	45.0	7694	40.0
B961	0.7202226128546656	0.7138408935002573	0.6771706881878041	0.6839835880300722		0.7421572637301793	0.742454974694568	0.7114810209798205		Klebsiella pneumoniae [K. pneumoniae] as the cause of diseases classified elsewhere	A00-B99	4	0.6800696268677712	0.7617145359516144	0.6727358922362328	0.7538547873497009	119.0	14231	82.0	6171	0.6310535833239556	0.7228757679462433	119.0	11780	82.0	5026	0.6100971683859825	0.7539971977472305	47.0	5243	36.0	2907			0.0	7677	0.0	4197	0.6785181671380996	0.8051433682441711	47.0	7694	36.0	4202	0.6780448630452156	0.8079623654484749	47.0	7694	36.0
B962	0.7018183269740066	0.7057261470188247	0.6712282986111111	0.6844960691485105		0.7418869126095593	0.7399524874376827	0.6874099095378889		Escherichia coli [E. coli ] as the cause of diseases classified elsewhere	A00-B99	4	0.6745111435651779	0.7288889274001121	0.677816028892994	0.7338175565004349	260.0	14231	171.0	6171	0.639180426299572	0.6986442148685456	260.0	11780	171.0	5026	0.6402881219983101	0.7265881150960922	127.0	5243	110.0	2907			0.0	7677	0.0	4197	0.7065921574831009	0.7805443406105042	127.0	7694	110.0	4202	0.7011223614215851	0.7791238367557526	127.0	7694	110.0
Y848	0.7198161526849255	0.7143079217885127	0.6777142303352508	0.6899924273081686	0.7096216568819309	0.7418554618897085	0.7395633174239138	0.6929037721946663		Other medical procedures as the cause of abnormal reaction of the patient, or of later complication, without mention of misadventure at the time of the procedure	V01-Y98	4	0.6909587249159813	0.7430498719215393	0.6881871983408928	0.7406148344278336	320.0	14231	232.0	6171	0.6491175457835198	0.7058069840073585	315.0	11780	227.0	5026	0.6390844836831093	0.7409254655241966	97.0	5243	86.0	2907	0.5679076850414276	0.8408558577299118	12.0	7677	12.0	4197	0.6969534039497376	0.7862618416547775	102.0	7694	91.0	4202	0.6953963041305542	0.7848747566342353	102.0	7694	91.0
B95	0.6900741359291032	0.7053950183804443	0.666823819225943	0.6852895965660257	0.9451537258989056	0.741743224902373	0.7470623686260675	0.68040820058945		Streptococcus, Staphylococcus, and Enterococcus as the cause of diseases classified elsewhere	A00-B99	3	0.6655656024813652	0.7130468517541886	0.6805566027760506	0.7282851383090019	427.0	14231	299.0	6171	0.6408104956150055	0.6909332633018493	427.0	11780	299.0	5026	0.6425894320011138	0.7252724155783653	135.0	5243	118.0	2907	0.9397402793169022	0.9498436450958252	1.0	7677	1.0	4197	0.7054124221205711	0.7760760128498078	135.0	7694	118.0	4202	0.7139361888170243	0.7819891259074211	135.0	7694	118.0
J152	0.8094691651366239	0.7977178360994107	0.769607816469641	0.6847624650683924		0.74148999028572	0.7693409311688182	0.7918271711607925		Pneumonia due to staphylococcus	J00-J99	4	0.7527850463986396	0.8612225353717804	0.7337111070752144	0.8493460446596146	47.0	14231	36.0	6171	0.7030956253409386	0.8332259804010391	47.0	11780	36.0	5026	0.5427316263318063	0.8236283734440804	13.0	5243	12.0	2907			0.0	7677	0.0	4197	0.6120630532503128	0.8542479559779167	13.0	7694	12.0	4202	0.6803118363022804	0.8548839956521987	13.0	7694	12.0
F909	0.7679077450356864	0.7812831248675005	0.7893162393162394	0.7603327096526578		0.7414390824849908	0.7087004045941007	0.7546745813016749		Attention-deficit hyperactivity disorder, unspecified type	F00-F99	4	0.7226358965039253	0.8112635463476181	0.7356002762913704	0.825381477177143	80.0	14231	52.0	6171	0.7433413043618202	0.8323803633451462	80.0	11780	52.0	5026	0.6865872442722321	0.8323537960648537	32.0	5243	24.0	2907			0.0	7677	0.0	4197	0.6679866552352905	0.8206038430333137	32.0	7694	24.0	4202	0.6287283927202225	0.7919153824448585	32.0	7694	24.0
K918	0.7481048016406195	0.7711182613205101	0.7446454709628363	0.6976911285686913	0.2436365215880462	0.7413244241634072	0.7519339417644503	0.7076385451288215		Other intraoperative and postprocedural complications and disorders of digestive system	K00-K93	4	0.6985133618116379	0.794285562634468	0.7225735500454903	0.8139460518956184	90.0	14231	71.0	6171	0.694466556608677	0.7935436442494392	90.0	11780	71.0	5026	0.6057485491037369	0.7913086310029029	24.0	5243	22.0	2907	0.1817589551210403	0.3000618822872639	3.0	7677	3.0	4197	0.6494370728731156	0.8187845841050148	24.0	7694	22.0	4202	0.6676198676228523	0.832233066856861	24.0	7694	22.0
K5730	0.702253987112992	0.6932835325657203	0.656123314655164	0.6949232929705094		0.7412466993689032	0.7459668939286362	0.7008332020752897		Diverticulosis of large intestine without perforation or abscess without bleeding	K00-K93	5	0.6658985063433647	0.7355113953351974	0.6604419037699699	0.7259554952383042	178.0	14231	127.0	6171	0.6188876435160637	0.6915821447968483	178.0	11780	127.0	5026	0.6320264056324959	0.7549262300133706	73.0	5243	63.0	2907			0.0	7677	0.0	4197	0.6865177497267723	0.7952768862247467	73.0	7694	63.0	4202	0.690123961865902	0.7963073492050171	73.0	7694	63.0
N133	0.7412023575694676	0.7434281250089346	0.7255863881876123	0.7190975070345028	0.6028932620878404	0.7411947947545596	0.7061113065032073	0.7111251919134738		Other and unspecified hydronephrosis	N00-N99	4	0.6830429777503013	0.7907693922519684	0.6929068073630333	0.7874781221151352	99.0	14231	64.0	6171	0.6756282463669777	0.7777811184525489	97.0	11780	63.0	5026	0.6197424113750458	0.8126680940389633	37.0	5243	36.0	2907	0.3361243709921845	0.93744258582592	4.0	7677	4.0	4197	0.6551978245377541	0.8185213968157767	39.0	7694	37.0	4202	0.6069500923156739	0.7950093790888786	39.0	7694	37.0
N32	0.6818964546237273	0.670623738805557	0.6380967718102522	0.6861629733030884		0.7408756669949725	0.7081123201734087	0.6536003581458127		Other disorders of bladder	N00-N99	3	0.6356637001037597	0.725468036532402	0.6203074231743813	0.7232458800077438	74.0	14231	40.0	6171	0.5847065776586533	0.6906146079301834	74.0	11780	40.0	5026	0.6158498734235763	0.7521681010723114	33.0	5243	25.0	2907			0.0	7677	0.0	4197	0.6790451616048813	0.8062493428587914	33.0	7694	25.0	4202	0.6381441846489906	0.7747093170881271	33.0	7694	25.0
Z16	0.722525811473204	0.7443833859611474	0.7126351005458097	0.68218870711202		0.7404315754387489	0.6978440550893923	0.6756061566026618		Resistance to antimicrobial drugs	Z00-Z99	3	0.6700818881392478	0.7749108687043189	0.6948793739080429	0.7875544145703316	83.0	14231	59.0	6171	0.6577042117714882	0.7633788108825683	83.0	11780	59.0	5026	0.5925374180078506	0.7657690316438674	27.0	5243	26.0	2907			0.0	7677	0.0	4197	0.6604008704423905	0.8114123597741127	27.0	7694	26.0	4202	0.609056881070137	0.7822598561644554	27.0	7694	26.0
[truncated: 397 more rows]
[truncated: 21 more columns]
